# Supplementary material for: Genome-Wide Association Study for Haemonchus contortus Resistance in Morada Nova Sheep
Source: Pathogens. 2022 Aug 19;11(8):939. doi: 10.3390/pathogens11080939 (PMC9413486; doi:10.3390/pathogens11080939)
Supplement: Supplementary file 1 [file pathogens-11-00939-s001.zip]

Archive with 1 entries (1 files):
- pathogens-1841217-supplementary.xlsx
