# Supplementary material for: Genome-Wide Association Study for Haemonchus contortus Resistance in Morada Nova Sheep
Source: Pathogens. 2022 Aug 19;11(8):939. doi: 10.3390/pathogens11080939 (PMC9413486; doi:10.3390/pathogens11080939)
Supplement: Supplementary file 1 [file pathogens-11-00939-s001.zip › pathogens-1841217-supplementary.xlsx]

## Sheet: S1
Table S1: EMMAX p-values for phenotype–genotype interactions.
Illumina SNP ID	EMMAX p-value
s00855.1	0.00007216309051
ilmnseq_rs422452493	0.00007216309051
OAR1_187356862.1	0.0001017857209
s46114.1	0.0001190979421
ilmnseq_rs419988472	0.000131508363
OAR2_154205756.1	0.0001315135376
OAR2_144774839.1	0.000134483469
OAR2_154280201.1	0.0002068261089
OAR2_154294235.1	0.0002068261089
OAR5_110624576.1	0.0002107624853
OAR5_109379116.1	0.0002637098498
OAR17_64517692.1	0.0003061722327
OAR15_15781330_X.1	0.0003223401637
OAR18_51930638_X.1	0.000322536364
s26745.1	0.0003225375846
OAR18_52089434.1	0.0003225406731
OAR8_22842614.1	0.0004052970048
OAR11_34348656.1	0.000441231894
OAR11_34401498.1	0.000441231894
s58289.1	0.0004600837761
OAR8_24000338.1	0.0004600837761
OAR8_24026504.1	0.0004600837761
OAR8_25075555.1	0.0004600837761
OAR3_124041988.1	0.0004633129001
OAR7_50865088.1	0.0005522000679
s01331.1	0.0005627327507
s40949.1	0.0006172201517
OAR17_60253864.1	0.0006671863703
OAR17_60300593.1	0.0006671863703
OAR2_145012995.1	0.0006849888306
s08523.1	0.0006921156951
OAR17_12647550.1	0.0008307400132
OAR5_116227818.1	0.0008590877494
OAR6_19652340.1	0.0008591091837
OAR2_142077352.1	0.0008791687377
OAR2_142085758.1	0.0008791687377
OAR8_2336316_X.1	0.0008869491651
s13827.1	0.001025186808
s61062.1	0.001025190261
ilmnseq_rs416600476	0.001025190261
OAR15_27294071.1	0.001036321124
s18784.1	0.00108656471
OAR5_110055583.1	0.001130871753
OAR8_5805577.1	0.001144637031
OAR3_124090857.1	0.001144666119
OAR8_25968795_X.1	0.001182360577
OAR8_26000319.1	0.001182360577
DU232778_232.1	0.001185031063
OAR2_162054056.1	0.001285435881
OAR17_38448146.1	0.001369763879
OAR2_167267197.1	0.001438513005
OAR2_16327102.1	0.001453770878
OAR11_27937828.1	0.001475007987
OAR1_170173310.1	0.001475103318
DU448891_645.1	0.001551696448
OAR2_35595985.1	0.001725604018
OAR25_47645439.1	0.001725635024
OAR1_167533128.1	0.001725667779
s45879.1	0.001761136134
s13355.1	0.001761194661
OAR2_25324876.1	0.001761216812
OAR2_144796235.1	0.001800157108
OAR1_172790759.1	0.001857644912
OAR8_13367088.1	0.00190167451
ilmnseq_rs594728259	0.001904940692
s42356.1	0.00190494747
OAR17_56881764.1	0.001904964946
OAR1_185695999.1	0.001904976343
OAR1_186286713.1	0.001904976343
OAR2_157448099.1	0.002073198182
OAR2_14412784.1	0.002153417348
OAR21_2979332.1	0.002235703543
OAR1_186371102.1	0.002291552189
OAR8_25841996.1	0.002303552208
OAR25_46592261.1	0.002374894008
ilmnseq_rs429063553	0.002405647911
ilmnseq_rs409050248	0.002512674029
ilmnseq_rs426675536	0.002512674029
oar3_OAR25_44079510	0.002645441489
OAR25_46631147.1	0.002691637673
OAR2_144088913.1	0.002709411962
OAR2_15913482.1	0.002727354369
ilmnseq_rs404377270	0.002760221978
OAR10_12853730.1	0.002760251597
OAR3_97664476.1	0.002847362478
s35762.1	0.002847380374
OAR2_148702730.1	0.002847380374
OAR3_129999966.1	0.002923030952
OAR25_5100683.1	0.00296266685
OAR1_171000270.1	0.003051837487
OAR1_171009370.1	0.003051837487
OAR1_191708051.1	0.003082019523
OAR8_22581673.1	0.003172544099
OAR2_17633674.1	0.003172572446
s69376.1	0.003190123052
OAR2_49338577.1	0.003209211439
OAR11_40184183.1	0.003238726755
OAR5_104527199.1	0.003238914009
s47460.1	0.003284889123
OAR3_104953636.1	0.00328864162
s54169.1	0.003294368524
OARX_21677876.1	0.00330333528
OAR3_89860596.1	0.003305843575
OAR2_165927984.1	0.003324045335
OAR5_105151936.1	0.00353277797
OAR5_42829447.1	0.003554872056
s49838.1	0.003587719387
OAR8_26576567.1	0.003587851991
OAR8_26651354.1	0.003587851991
s39896.1	0.003587851991
s53089.1	0.003649769125
OAR5_107942633_X.1	0.003670868009
OAR5_107968125.1	0.003670868009
OAR5_107977075.1	0.003670868009
s28386.1	0.003715325142
OAR19_5461037.1	0.003767988551
OAR17_66393977.1	0.003794631401
OAR8_2389184.1	0.003847973834
OAR2_141031378.1	0.003868210602
OAR1_219632837.1	0.003868310327
s64475.1	0.003868328077
Chr2:132084327	0.003902267186
OAR3_121703438.1	0.003902350361
OAR17_58766493.1	0.004003859259
OAR15_12833434_X.1	0.00404391433
ilmnseq_rs412981074	0.004061391901
OAR3_129850300.1	0.004148183249
s24337.1	0.004148189343
s34587.1	0.004148299198
s09474.1	0.004209369693
OAR5_109038730.1	0.004257219635
OAR1_186705629.1	0.004280886312
OAR3_126552456.1	0.004280985424
OAR5_104086596.1	0.004343029327
OAR2_24727324.1	0.004343069698
OAR17_43465054.1	0.004343072131
OAR5_106771377.1	0.004382319039
OARX_34195379.1	0.004391643131
s63171.1	0.004448515274
OAR5_116169640.1	0.004482900869
s55529.1	0.004607587253
OAR15_27259223.1	0.004607655654
OAR4_12843394.1	0.004607725285
OAR12_18620966.1	0.004607854321
OAR2_61784458.1	0.004720309619
OARX_22011518.1	0.004738907551
s38854.1	0.004763752821
OAR2_25366709.1	0.004763997525
OAR1_166085590.1	0.004764005519
s43690.1	0.004764059719
OAR8_43357681.1	0.004764059719
OAR1_157249837.1	0.004764095706
OAR3_119730098.1	0.004764116663
OAR5_104466045.1	0.004764167173
OAR16_32535745.1	0.004831427497
OAR1_294478214.1	0.004878664074
OAR6_78397318.1	0.004878667726
OAR1_190151522.1	0.004880758088
OAR3_128874655.1	0.004993823155
OAR3_131039658.1	0.004993889897
ilmnseq_rs404614941	0.004993967617
ilmnseq_rs420487562	0.004993967617
OAR25_38251239.1	0.004993967617
OAR25_38571006.1	0.004993967617
ilmnseq_rs428774424	0.004993967617
OAR17_18071528.1	0.00499397939
OAR5_26424166.1	0.00499402642
OAR1_227808507.1	0.004994035654
OAR1_184805090.1	0.004994064199
s25049.1	0.005020902502
OAR2_156754643.1	0.005020912794
OAR9_29039925.1	0.005020968486
OAR9_29107420.1	0.005020968486
ilmnseq_rs398914759	0.005021001662
OAR1_162913118.1	0.005021058345
s25530.1	0.005021085124
OAR10_15258330.1	0.005049713238
OAR8_34529175.1	0.005232286764
OAR8_34565175.1	0.005232286764
s20065.1	0.005232286764
s21592.1	0.005232534558
DU369175_467.1	0.005245107814
s39632.1	0.00533655494
s08301.1	0.005354009575
OAR3_25248302.1	0.005362674101
OAR17_44401211.1	0.005362693098
OAR1_222083132.1	0.005362723721
OAR1_222145451.1	0.005362723721
OAR12_20618314.1	0.005362728698
s30178.1	0.0053628144
s41596.1	0.0053628144
OAR7_73183640.1	0.00540871507
OAR1_169840727.1	0.005473256303
OARX_81713091.1	0.005492981996
OAR16_58927082.1	0.005551190884
OAR18_52889014.1	0.005551284664
s57353.1	0.005698890949
OAR17_64273399.1	0.005757098259
OAR2_156740619.1	0.00575725002
OAR25_46361433.1	0.005757276647
OAR2_47135646.1	0.00575734455
OAR1_197390718.1	0.005759422128
OAR14_1720811.1	0.005828710143
OAR8_42887899.1	0.005828812316
OARX_21851884.1	0.005846349049
OAR7_51973788.1	0.005848626073
OAR12_82222003.1	0.00584885408
OAR3_123835209.1	0.005943712781
OAR3_124301153.1	0.005943712781
OAR3_119778093.1	0.005968236623
s50428.1	0.005999158561
OAR1_193772393.1	0.006004131631
s55119.1	0.006004161061
DU206327_107.1	0.006094302637
ilmnseq_rs418533147	0.006094452259
ilmnseq_rs427321785	0.006094452259
s17816.1	0.006112393054
OAR3_127775703.1	0.006112529955
OAR3_233318738.1	0.00621006599
ilmnseq_rs407102718	0.006214090627
s13300.1	0.006214183521
s25105.1	0.006398892785
OAR2_142750693.1	0.006470273698
OARX_16568246.1	0.006494201346
s11997.1	0.006613728578
s68369.1	0.006647746449
OAR1_173940953.1	0.006738192087
OAR16_57008890.1	0.006738434466
OAR3_214094771.1	0.006738554541
OAR1_279035722.1	0.006738573534
s47176.1	0.006738637144
OAR2_26234312.1	0.006738680288
OAR16_58608711.1	0.006764993796
OAR1_181715990.1	0.006887424742
OAR1_172538566.1	0.006975451798
OARX_25080774.1	0.007017584411
s45411.1	0.007036060082
s36300.1	0.007083214813
s13360.1	0.007083391392
OAR8_5658821.1	0.007097934639
OAR1_191482823.1	0.007098225098
OAR17_45688856.1	0.007098323029
OAR1_194285894.1	0.007098356824
OAR1_160256874.1	0.007098426801
s33661.1	0.007148969661
OAR5_104389335_X.1	0.007226754254
OAR17_63476124.1	0.00726022342
s62043.1	0.007260253106
s25599.1	0.00729599555
OAR1_193353910.1	0.007299162605
OAR21_50331592.1	0.007304324143
s12415.1	0.007304395585
OAR3_127286233.1	0.007304456587
OAR7_29078940.1	0.00748077909
OAR2_153029366.1	0.007487438661
OAR16_57441234.1	0.007511483783
s74869.1	0.007511604989
OAR10_10720138.1	0.007511707438
OAR8_26963375.1	0.007643553924
OAR1_227903678.1	0.007908289515
OAR10_17813468.1	0.007926055621
OAR11_27473453.1	0.007958661546
s08310.1	0.007958661546
DU172529_548.1	0.007992305713
OAR26_46471996_X.1	0.008025142802
OARX_94139261.1	0.008056702463
OAR20_50314737.1	0.008099676278
OAR1_184831261_X.1	0.008129122662
ilmnseq_rs401084345	0.00812915
OAR6_100018640.1	0.008129198858
ilmnseq_rs159430634	0.008129207939
OAR10_47209581.1	0.008129240862
s49084.1	0.008129322916
OAR1_163770295.1	0.0081293444
DU362898_292.1	0.008129347829
OAR8_16875933.1	0.00815260938
OAR8_19373605.1	0.008157400447
OAR16_60285005.1	0.00825280435
OAR2_148896059.1	0.008252832392
OAR15_82352111.1	0.008307716976
OAR5_63222254_X.1	0.008307986077
ilmnseq_rs415753595	0.008430187928
OAR2_141823904.1	0.008481073117
OAR17_65414563.1	0.008481307627
ilmnseq_rs412277497	0.008481318061
s05350.1	0.008548689825
s60101.1	0.00854894226
OAR8_16866613.1	0.008649121911
OAR3_123173680.1	0.008702670967
OAR3_123221150.1	0.008702670967
OAR1_174344110.1	0.008702722681
oar3_OAR1_180177481	0.008702795563
OAR5_108231774.1	0.008743070661
ilmnseq_rs405827458	0.008743073237
OARX_21869827.1	0.008805956074
OARX_22137336.1	0.008805956074
s56635.1	0.00889783134
OAR3_130648824.1	0.008898143469
OAR18_39487876.1	0.008903138597
OAR5_7666229.1	0.008907982611
OAR5_24253861.1	0.008908343591
DU429227_451	0.008921932929
s34625.1	0.008935256534
OAR11_34446037.1	0.008945762454
s48673.1	0.009034861665
OAR25_5492148.1	0.009039355989
OAR2_167802450.1	0.009099739256
s50506.1	0.009212950225
OAR1_170250292.1	0.009212980296
s27395.1	0.009213025613
s63819.1	0.009213073541
OAR5_56922010.1	0.009221434413
s54670.1	0.009221522461
OAR2_104143774.1	0.009221543103
OAR15_23032896.1	0.009221696478
OAR3_121570393_X.1	0.009221860114
DU260201_585.1	0.009222048979
OAR2_15869017.1	0.009222070791
OAR25_46508016_X.1	0.009276225483
s47795.1	0.00932552596
OAR8_29488228_X.1	0.009370657316
s35627.1	0.009371053929
OAR6_43292772.1	0.00945741717
s05242.1	0.009457438699
s18949.1	0.009457457164
OAR3_122503443.1	0.009457466377
OAR3_88649034.1	0.009457481131
OAR8_33426752_X.1	0.009457609218
OAR18_51871756.1	0.009686067475
s45515.1	0.009689106578
OAR7_52366119.1	0.009689331544
ilmnseq_rs604719929	0.009726084684
OAR5_113100557.1	0.009882209115
OAR16_32070290.1	0.009882355968
OAR1_169643592.1	0.009882380392
OAR6_23771578.1	0.009930943669
ilmnseq_rs418124978	0.00995913559
OAR6_91351053.1	0.009967264284
OAR6_43247687.1	0.00996744672
ilmnseq_rs399718425	0.009985219837
OAR23_22800610.1	0.0100706524
OAR25_32156972.1	0.01016300258
OAR8_24737048.1	0.01016320594
s02326.1	0.01016321363
OAR4_28863543.1	0.01024140324
s08022.1	0.01028117438
ilmnseq_rs427375523	0.01033365829
OAR8_44326031_X.1	0.01036346559
OAR9_97620569.1	0.0103636348
OAR1_208429164.1	0.01053770642
OAR5_73622450_X.1	0.01053815376
s23457.1	0.01053820677
OAR6_41850329.1	0.01053829708
OAR18_56697733.1	0.01068803095
OAR7_54921803_X.1	0.01068829616
s69480.1	0.01076049027
OAR5_112684487.1	0.0107606945
s28490.1	0.01076737519
OAR6_56300465.1	0.01076751267
OAR8_4401945.1	0.01077935548
OAR8_4455227.1	0.01077935548
OAR26_29329182_X.1	0.01078009301
s51480.1	0.01078022527
OAR5_112354670.1	0.01078046048
OAR10_7122013_X.1	0.01097433601
s04964.1	0.0109745541
OAR26_30797071.1	0.01101986195
OAR26_30832202.1	0.01101986195
OAR3_109000686.1	0.01101988746
s73564.1	0.0110199176
ilmnseq_rs417425907	0.01101994844
ilmnseq_rs426181108	0.01101994844
ilmnseq_rs416321773	0.01101994844
OAR9_25117949.1	0.01101994844
OAR9_29671303.1	0.01101994844
OAR2_180069549.1	0.01101996965
Contig35697_5761.1	0.01102000026
OAR26_36755220.1	0.01102000997
OAR1_150446863.1	0.01102002432
s33065.1	0.01102013736
OAR6_19633340.1	0.0110201518
OAR4_80710186.1	0.01102669991
ilmnseq_rs401391656	0.01102721499
OAR12_18138547.1	0.01102726692
OAR5_63033767.1	0.01102750359
s15673.1	0.01106556007
OAR5_111495902.1	0.01106590789
OAR1_213203667.1	0.01106594044
OAR1_4523214.1	0.0111942708
ilmnseq_rs405049766	0.01122047716
OAR5_111664224.1	0.01125301672
OAR5_24888595.1	0.01125444993
s63605.1	0.01127176339
OAR16_58028329.1	0.01127213987
OAR5_106495333.1	0.01127242238
OAR8_20186920.1	0.01127261174
OAR18_39134446.1	0.0112894837
OAR18_43795550.1	0.0112894837
s45314.1	0.0112894837
OAR18_43369682.1	0.01128965762
s38754.1	0.01128985981
OAR10_47142046.1	0.01128991522
OAR17_44577379.1	0.01129003064
ilmnseq_rs589889624	0.01129005784
OAR17_46005103.1	0.01129015194
s53978.1	0.01137014816
OAR8_19214799.1	0.01137031759
OAR8_20464976.1	0.01137031759
s14162.1	0.01137039405
OAR6_83096006.1	0.01137470721
OAR6_83101365.1	0.01137470721
s48690.1	0.01137531375
OAR18_38520499.1	0.01137534295
ilmnseq_rs410407725	0.01137540252
s75940.1	0.01138087675
s33475.1	0.01156245778
ilmnseq_rs423037240	0.01156550893
OAR11_27752920.1	0.01156550893
OAR11_32450209.1	0.01156550893
OAR12_9952362.1	0.01156575231
OAR2_56828090.1	0.01156577689
s18609.1	0.01156577689
OAR13_9727532.1	0.01156584225
OAR2_71233656.1	0.01156588682
OAR1_224687949.1	0.01169004875
OARX_34104748.1	0.0116902991
OAR21_48476830.1	0.01172188242
OAR17_60138319.1	0.0117218875
OAR2_140800368.1	0.01172189795
OAR1_224472370.1	0.01172196312
OAR18_44993611.1	0.01172210996
OAR8_35550198.1	0.01179463624
OAR2_31404234_X.1	0.01204569415
OAR2_31412377.1	0.01204569415
OAR2_31564696.1	0.01204569415
OAR2_34343913.1	0.01204569415
ilmnseq_rs430581624	0.01204569499
s35177.1	0.0120457302
OAR8_14485232.1	0.01204589046
OAR2_242398018.1	0.01204589752
OAR2_242562248.1	0.01204589752
OARUn.2871_492.1	0.01204591358
ilmnseq_rs403951439	0.01204591976
s49540.1	0.01204592571
OAR2_22465316.1	0.01204592571
OAR2_22616484.1	0.01204592571
s18970.1	0.01204597111
OAR8_43229716.1	0.01204602812
OAR8_43251691.1	0.01204602812
OAR3_32039232.1	0.01204603114
OAR25_35121058.1	0.01204604777
250506CS3901012300001_913.1	0.01204608513
OAR2_108072651.1	0.01204608513
OAR1_186235760.1	0.01204610626
OAR17_53592711.1	0.01204610693
OAR13_929528.1	0.01204618416
OAR23_32137172.1	0.0120462641
s68330.1	0.0120462641
OAR10_21224144.1	0.01204627858
OAR2_30047130.1	0.01217728087
OAR3_106059938.1	0.01217748165
OAR12_70679506.1	0.01217757288
OARX_91240608.1	0.01218428494
OAR18_39240181.1	0.01220597061
OAR18_44783466.1	0.01220597061
s19563.1	0.01220643793
s54958.1	0.01220643793
OAR15_23210432.1	0.01220655239
OAR16_60192530.1	0.01220659517
s28747.1	0.01220659517
OAR9_63559273.1	0.0122066543
OAR9_64033037.1	0.0122066543
s54637.1	0.01220668151
ilmnseq_rs605807279	0.01220670151
OAR4_10789078.1	0.01220677593
OAR6_92241864.1	0.01220679457
s63397.1	0.0122068325
OAR22_18367216.1	0.01220684692
OAR12_23297079.1	0.0122068823
OAR11_32280618.1	0.01220691345
OAR3_33863536.1	0.01220692026
s32753.1	0.01220692026
s73858.1	0.01220692026
s21274.1	0.01220694862
OAR10_3533642.1	0.01220695448
s12217.1	0.01220695448
ilmnseq_rs399219284	0.01220701541
oar3_OAR16_32769625	0.01220704233
OAR16_58302279.1	0.01221091412
OAR8_7490432.1	0.01221122663
OAR3_124232937.1	0.01221145869
s75639.1	0.01229634379
OAR16_26276117.1	0.01229635831
OAR3_93637664_X.1	0.01229650975
OARX_57792792.1	0.01229660589
OARX_57905305.1	0.01229660589
s19585.1	0.01229678491
s50883.1	0.01233561932
s70448.1	0.01233580121
OAR9_68709278.1	0.0123359548
s41262.1	0.01233601466
OAR9_526197.1	0.01233630356
OAR2_16072103.1	0.01243982671
OAR6_124837277.1	0.01257597265
OAR1_40030112.1	0.01295461681
s27077.1	0.01296778074
OAR1_185450355.1	0.01296792248
OAR1_174856446.1	0.01296801723
OAR11_45925118.1	0.01296897523
ilmnseq_rs400412844	0.0129690229
s13777.1	0.0129690229
OAR25_47008544.1	0.01296921018
s17494.1	0.01296923235
ilmnseq_rs413225979	0.01296954303
s21628.1	0.01300836503
s26506.1	0.01300892287
s68014.1	0.01304166113
OAR2_148493396.1	0.01314075864
s08174.1	0.01318590566
OAR5_103754669.1	0.01318620414
OAR14_1852685.1	0.01358115547
DU480457_526.1	0.01378928591
s19785.1	0.01378980105
OAR10_4819107.1	0.0138329095
OAR17_17988167.1	0.01383342079
OAR3_217476207.1	0.01393155345
OAR1_40061890.1	0.01393164014
ilmnseq_rs422804740	0.01393192998
OAR1_170989943.1	0.01400438322
ilmnseq_rs421727613	0.01400439219
OAR10_10055320.1	0.01400447764
OAR3_126806851.1	0.01400481578
OAR2_140624024.1	0.01405394303
ilmnseq_rs404864019	0.01405405208
s51114.1	0.01405405208
OAR23_45751743.1	0.01405411351
OAR23_45848323.1	0.01405411351
OAR10_8007789.1	0.01405423215
OAR5_111145523.1	0.01410302749
OAR5_106678569.1	0.01430949302
s20946.1	0.01430959283
OAR6_51328687.1	0.01438571707
OAR7_52482288.1	0.01439386046
OAR2_52155350.1	0.01454298744
OAR8_75791192.1	0.01480146096
OAR12_18579086.1	0.01481424753
OAR6_24214879.1	0.01481502627
OAR18_52878015.1	0.0148151483
OAR16_30265919.1	0.01481516589
s21158.1	0.0149647937
OAR3_211011949.1	0.01496491866
s58514.1	0.01511010138
OAR2_156571739.1	0.01511035114
OAR7_41985057.1	0.01511046712
OAR7_63627909.1	0.0151105248
s75654.1	0.01511071906
OAR4_1156731.1	0.01515930741
s61916.1	0.0151935745
OAR8_18721587.1	0.01519394427
OAR1_160201909.1	0.0151940685
s26762.1	0.0152984139
OAR2_77705450.1	0.01529877363
OAR8_44158466.1	0.01537076964
OAR3_93813363.1	0.01537085985
OAR3_184342884.1	0.01537124498
OAR5_72565538.1	0.01537847069
s67566.1	0.01537849989
OAR1_224418361.1	0.01537858771
OAR17_44373422.1	0.01537876561
OAR17_44503893.1	0.01537876561
OAR8_44984653.1	0.01537889335
OAR6_29796975.1	0.01537894602
OAR16_63635170.1	0.01539008488
OAR16_58482838.1	0.01539023517
ilmnseq_rs416090848	0.01539038756
OAR3_216958700.1	0.01539068423
OAR11_31361626.1	0.01539070793
s13803.1	0.01539093943
OAR5_74431127.1	0.01542203628
OAR8_80683462.1	0.01556664827
OAR8_16197437.1	0.0156924639
OAR8_16232427.1	0.0156924639
OAR15_80448054.1	0.01569256783
OAR7_100106837.1	0.01591117241
OAR11_51805853.1	0.01591120435
s03792.1	0.01591126546
OAR18_46994706.1	0.0159112935
s25719.1	0.01591135262
OAR2_49295397.1	0.01591138067
OAR5_112809539.1	0.01599880067
OAR5_6540581.1	0.01600610845
OAR7_50674225.1	0.01600629286
s33221.1	0.01600629286
OAR10_12699628.1	0.01600643448
s32400.1	0.01600649714
OAR17_43258867.1	0.01605084744
s26041.1	0.01606992456
OAR8_18770427.1	0.01615392956
OAR4_91108968.1	0.016266968
OAR2_82184802.1	0.01626707102
OAR2_238341678.1	0.0162674692
OAR21_50593433.1	0.0164303601
OAR2_41282295.1	0.01648287782
s35232.1	0.01648296363
OAR2_43610483.1	0.01648312944
OAR15_88549899.1	0.01648318296
OAR2_143636803.1	0.01648337939
OAR6_23907830.1	0.01648354762
OAR6_24271903.1	0.01648365955
OAR7_99255226.1	0.0164894207
OAR3_120389314_X.1	0.01653783124
s02263.1	0.01654055645
OAR8_17015207.1	0.01654163132
s07320.1	0.01654165496
OAR17_38535896.1	0.01654165496
OAR5_109388900.1	0.01654201087
s66468.1	0.01657803159
OAR5_75546429.1	0.01657904778
ilmnseq_rs422042222	0.0166444638
OAR16_51246531.1	0.01674302726
OAR2_15947800.1	0.01674304189
OAR8_18274641.1	0.01674320582
OAR6_17179203.1	0.01687609132
s26328.1	0.01690084226
s63116.1	0.01711882826
s74626.1	0.01711882826
OAR22_41255126.1	0.01711883563
OAR16_32945361.1	0.01713411802
OAR1_162270132.1	0.01713413
s10941.1	0.01713413
OAR1_162542847.1	0.01713413
OAR8_14718655.1	0.0171921858
s54283.1	0.01780671349
OAR18_41453420.1	0.0178251795
OAR4_56465035.1	0.01782539192
OAR6_55751690.1	0.01794236106
OAR2_165958665.1	0.01794245399
s54692.1	0.01794259654
OAR5_104799889.1	0.01794260248
OAR8_15848482.1	0.01794267581
OAR8_81499793.1	0.01794268094
OAR1_227870704.1	0.01794277574
s10706.1	0.01794279449
OAR1_82189789.1	0.01794286448
s22877.1	0.01794287045
OARX_88165015.1	0.01797363002
OAR5_57228881.1	0.01797397533
s16574.1	0.01797404664
DU464487_253.1	0.01799563063
OAR8_29444918.1	0.01799563063
s49410.1	0.01802949564
OAR5_109867526.1	0.01824118176
OAR12_19466493.1	0.01824132535
OAR10_9225164.1	0.01824156752
OAR15_83001324.1	0.01834904472
s02747.1	0.01835491901
OAR3_156007768.1	0.01835573022
OAR10_4667102.1	0.01841059838
s47417.1	0.0184987611
OAR2_34301332.1	0.0185673444
s40678.1	0.01856764545
ilmnseq_rs425118578	0.01856764545
s58032.1	0.01856802365
s57462.1	0.01860651357
OAR2_170936621.1	0.01862613696
OAR3_117119592.1	0.01867156142
s70055.1	0.01881276765
OAR17_60225378.1	0.01881299773
OAR6_79378917.1	0.01881307392
OAR8_23959355.1	0.01887209872
s61417.1	0.01887243632
OAR8_19173080.1	0.01896289213
s62976.1	0.01906746643
OAR1_234151555_X.1	0.01907130177
OAR17_46331370.1	0.01907141293
OAR2_69443640.1	0.01907153525
s01447.1	0.01911737856
s51543.1	0.01911800254
OAR1_193741319.1	0.0196010687
OAR17_38578499_X.1	0.01960138844
OAR1_224580195.1	0.01960150378
OAR16_32006724.1	0.01960156356
OAR3_125264196.1	0.01960157034
OAR16_33435828.1	0.01960160996
OAR1_219943628.1	0.01960191315
s38627.1	0.01960194656
OAR2_61130563.1	0.01970533861
OAR3_111418504.1	0.01970536221
s09346.1	0.01970536221
s60757.1	0.01970536335
s48368.1	0.01970536993
OAR2_49258360.1	0.01970537468
OAR2_55373768.1	0.01970537468
OAR2_55752685.1	0.01970537468
OAR2_61907594.1	0.01970555365
OAR3_221643486.1	0.01970555612
OAR11_44912290.1	0.01970560027
s37005.1	0.01970561264
OAR11_62923727.1	0.01970564663
OAR12_71974465.1	0.0197056787
s54014.1	0.01970573004
ilmnseq_rs399364599	0.01970575333
ilmnseq_rs417962228	0.01970575333
s53948.1	0.01970575333
OAR17_59968700.1	0.01970575333
s01557.1	0.01970577036
OAR12_74759500.1	0.01970580827
OAR1_159173194.1	0.01970582664
OAR1_159927760.1	0.01970582664
OAR1_163096460.1	0.01970582664
OAR12_28755835.1	0.01970584566
OAR10_20367561.1	0.0197059254
OAR26_27317045.1	0.01970592653
s38539.1	0.0199224216
OAR2_170241551.1	0.01992244689
OAR11_29881581.1	0.01995992889
OAR9_80583061.1	0.01996012813
OAR9_80818293.1	0.01996012813
OAR1_186733776.1	0.01997249363
OAR23_19598695.1	0.02002699699
OAR8_8934285.1	0.02005460623
OAR5_109680938.1	0.02005493642
s45546.1	0.02008126767
OAR3_90126572.1	0.02008193691
s12054.1	0.0200821822
OAR17_17335672.1	0.02008227821
OAR5_68145421.1	0.02008231713
OARX_58424602.1	0.02015429878
OAR11_46387245.1	0.02016980952
ilmnseq_rs421258178	0.02026999129
OAR3_93979359.1	0.02029154326
OAR11_45618835.1	0.02029165452
s19294.1	0.02029255585
OAR5_109419989.1	0.02034062283
OAR2_81544695.1	0.02034123785
OAR1_170728986.1	0.02034136517
s08335.1	0.02054532131
OAR1_184513472.1	0.02054549406
OAR4_63283378.1	0.02054553124
OAR8_59605060.1	0.02054559466
s07984.1	0.02054576761
OAR22_18177670.1	0.02054593501
OAR6_37945819.1	0.02054596363
OAR5_114063495.1	0.0205459917
OAR2_151263464.1	0.02054611049
s65763.1	0.02054627139
OAR5_83712651.1	0.02054633935
OAR2_90099212.1	0.0205463489
OAR1_257381496.1	0.02054639646
OAR6_93397312.1	0.02062571955
s69610.1	0.02067502591
s47439.1	0.02067504611
s59158.1	0.02067528929
OAR5_115304421.1	0.02068432872
OAR5_115339920.1	0.02068432872
OAR13_38280614.1	0.02068433013
OAR13_38704338.1	0.02068433013
OAR1_39378088.1	0.02068456365
OAR3_130848924_X.1	0.02068479018
ilmnseq_rs412345259	0.02068484172
OAR2_69649663.1	0.02068488112
OAR1_188962060.1	0.02072080232
OAR1_172690647.1	0.02072414027
OAR5_38936884.1	0.02072433598
OAR2_241255515.1	0.02072513286
OAR2_24075355.1	0.02083386306
OAR16_35599522.1	0.02117962194
OAR8_66877824.1	0.02146387029
s74098.1	0.02149031577
OAR2_43350929.1	0.02149048293
OAR2_75375830_X.1	0.02149071517
ilmnseq_rs404030892	0.02149071517
OAR8_35349389.1	0.02162470091
OAR8_35484487.1	0.02162470091
OAR8_35722542.1	0.02162470091
OAR2_140515187.1	0.02162520487
s21986.1	0.02162520487
s25440.1	0.02162548909
s27566.1	0.02162566553
s19023.1	0.02179974453
ilmnseq_rs419560009	0.02180007289
OAR1_170389972.1	0.02180008538
OAR2_161683986.1	0.0218001416
OAR8_21223050.1	0.02186766248
s35113.1	0.02186808583
OAR21_2552771.1	0.02188084164
OAR8_21008213.1	0.02188128451
OAR8_29589595.1	0.02199293251
OAR8_29625247.1	0.02199293251
OAR17_42079530.1	0.02199369186
OAR17_10704854.1	0.02207869864
s46921.1	0.02224597425
OAR2_165875312.1	0.02224628498
OAR1_154746921.1	0.02224646434
OAR8_24206042.1	0.0222469084
OAR1_295420370.1	0.02228679691
OAR5_46726468.1	0.02234281617
OAR6_33229928.1	0.0224274207
OAR2_137660266.1	0.02242825995
OAR17_68309863.1	0.02242846706
OAR10_8915076.1	0.02244601335
OAR12_36006927.1	0.0224466257
OAR12_6138996.1	0.02248699335
OAR5_109616063.1	0.02248812356
OAR2_133240628.1	0.02250113595
s61109.1	0.02250139525
OAR2_82550066.1	0.02250140538
OAR2_82571383.1	0.02250140538
OAR15_15850746.1	0.02250142469
OAR3_68487569.1	0.02253596584
s57590.1	0.0225370583
OAR16_31491759.1	0.02253736284
s57800.1	0.02253742771
OAR5_109674100.1	0.02253902908
s01398.1	0.02253946891
OAR17_9725212.1	0.02254029896
OAR6_41818708.1	0.02259578482
s73318.1	0.02267663474
OAR23_11995155_X.1	0.02267727898
s71286.1	0.02267741543
OAR3_91200531.1	0.0227356186
OAR17_46861268.1	0.0227368771
OAR2_144672328.1	0.02273696937
s32027.1	0.02273717489
OAR2_172874304.1	0.02291461541
OAR11_18062193.1	0.02301235452
OAR26_31074804.1	0.02301239443
oar3_OAR7_86895648	0.02301246355
OAR8_44252765.1	0.0230124646
OAR8_44275328_X.1	0.0230124646
OAR9_31512915.1	0.0230124675
OAR20_49114237.1	0.02301247274
ilmnseq_rs160374235	0.02301248253
OAR1_160692423.1	0.02301255893
OAR1_164030825.1	0.02301255893
OAR1_167674223.1	0.02301255893
OAR1_170299553.1	0.02301255893
OAR1_170339717.1	0.02301255893
OAR2_166352042.1	0.02301259556
OAR1_150474489.1	0.02301263792
OAR2_188956672_X.1	0.02301266512
s32407.1	0.02301273896
OAR6_67781585.1	0.02301283138
OAR26_30335417.1	0.0230128337
s12222.1	0.02301286493
OAR3_41907288.1	0.02301287098
OAR3_216455288.1	0.02301291295
OAR6_21784995.1	0.02301291295
s21031.1	0.02301291984
OAR2_48310588_X.1	0.02301293589
OAR2_185315032.1	0.02301293832
OAR2_185592200.1	0.02301293832
OAR2_187067064.1	0.02301293832
s61744.1	0.02301294339
s47407.1	0.02301296287
OAR2_254253557.1	0.02301299581
s16649.1	0.02301299786
OAR18_41286228.1	0.02301300214
s11494.1	0.02301305146
OAR2_30720942.1	0.02301307158
DU213735_493.1	0.02301309899
OAR5_67828167.1	0.02301314095
OAR7_41319860.1	0.023013223
OAR8_62521669.1	0.02327757622
OAR9_80743202.1	0.02327833734
OAR16_52790463.1	0.0232783674
OAR4_25328239.1	0.02327845675
OAR1_143578648.1	0.02327847579
s21332.1	0.02327886331
s57860.1	0.02327904217
OAR12_18043620.1	0.02327915082
OAR22_20201826.1	0.02328571086
OAR1_184089805.1	0.02328641456
OAR1_230205900.1	0.02330609132
OAR12_27666941.1	0.02330636228
OARX_31838440.1	0.02336745741
OAR6_20508343.1	0.02337440533
OAR2_48412986.1	0.0233746058
OAR16_45764021.1	0.02337464113
OAR8_76529883.1	0.02340888279
OARX_48941479.1	0.02357266229
ilmnseq_rs159440836	0.02357293
OAR8_19922267.1	0.02394977341
OAR6_33649083.1	0.02402189499
s56893.1	0.0240227958
s10326.1	0.02406112768
s59019.1	0.02406116543
OAR1_188056499.1	0.02406182071
s12906.1	0.02417990169
s66300.1	0.02438981256
OARX_49700805.1	0.02441647518
OARX_95319840.1	0.02450221196
s53590.1	0.02461844858
OAR12_71581787.1	0.02461845358
OAR16_35801820.1	0.02461872393
s21666.1	0.02497248894
OAR8_23913952.1	0.02505861096
OAR16_68959159.1	0.02505899862
OAR23_45303093.1	0.0250590831
s18263.1	0.0250590831
OAR5_114604242.1	0.02508455487
OAR2_105039144.1	0.02508456098
OAR16_2353438.1	0.02512727075
OAR16_2388199.1	0.02512727075
OAR9_92354266.1	0.02512757179
OAR2_152448721.1	0.02512760243
OAR8_4847127.1	0.02512815914
OAR7_101917940.1	0.02527139996
OAR2_94485428.1	0.02527183562
OAR17_4540971.1	0.02527201162
OAR20_10249189.1	0.02527216057
s22840.1	0.02527220419
OAR1_216267238.1	0.02527233847
s02234.1	0.02527233847
OAR4_42195745.1	0.02527237501
OAR17_8472049.1	0.02535268245
ilmnseq_rs404803194	0.02535292271
OAR3_172019290.1	0.02535293696
s28180.1	0.02535313097
s51215.1	0.02536322941
OAR1_170034165.1	0.02536351439
OAR18_48507604.1	0.02536361096
OAR18_48526729.1	0.02536361096
OAR5_111922624.1	0.02563811752
s49473.1	0.02563813296
OAR23_11195283.1	0.02563837686
OAR3_168114192.1	0.02563842385
s44986.1	0.02563857401
CL635944_160.1	0.0256388118
OAR3_20201734.1	0.0256388634
OAR17_53527827.1	0.02563911263
OARX_95075333.1	0.02575601798
OAR6_125373929.1	0.0257881958
ilmnseq_rs423839616	0.0257889854
OARX_86699321.1	0.02592153965
ilmnseq_rs409896770	0.02605711325
OAR23_42278026.1	0.02614441523
s20449.1	0.02614441523
OAR23_42327602.1	0.02614441523
OAR8_10106318.1	0.0261445046
OAR3_46103829.1	0.02614498891
s74171.1	0.02614510202
OAR18_51687907.1	0.0261451046
OAR3_69702580.1	0.02614514212
OAR3_208122811.1	0.02615910913
OAR18_44450368.1	0.02615940408
OAR18_45000297.1	0.0261602583
OAR1_207015625_X.1	0.02636401418
s56930.1	0.02646903338
OAR18_51135858.1	0.02652860886
ilmnseq_rs411869300	0.02652860886
s19665.1	0.02652889253
OAR6_37329315.1	0.02652894818
DU434490_494.1	0.02652902783
OAR18_39149695.1	0.02652902783
OAR18_39304150.1	0.02652902783
OAR24_7119784.1	0.02652906459
DU259120_464.1	0.02652914342
OAR5_112405141.1	0.02652920009
oar3_OAR11_30997586	0.0265292602
OAR3_215267360.1	0.02652948863
s49984.1	0.02652952793
s21323.1	0.02652952793
s45994.1	0.02652956692
s60772.1	0.02652962509
OAR17_52706930.1	0.02652985225
s55640.1	0.02652998546
OAR1_80941940.1	0.02653000742
s63900.1	0.02653004206
ilmnseq_rs161868032	0.02653016875
OAR26_40681138.1	0.02653017834
OAR1_163291141.1	0.02653018716
s11134.1	0.02653025302
OAR1_231623487.1	0.02679156062
OAR16_34906481.1	0.02679269781
OAR11_33973367.1	0.02688266991
s03692.1	0.02688266991
OAR11_34126387.1	0.02688266991
OAR6_10484730.1	0.02688287158
OAR13_16703798.1	0.02688297959
OAR7_50368733_X.1	0.0268832756
s36882.1	0.02688332909
OAR5_86551989.1	0.02688332909
ilmnseq_rs428470016	0.02688341606
OAR12_16257610.1	0.02688367753
OAR18_49082077.1	0.02693336984
OAR11_37481624.1	0.02707819979
OAR17_66811370.1	0.02707822451
OAR2_206607311.1	0.02707870384
OAR2_206615119.1	0.02707870384
OAR1_164769608.1	0.02707899344
s58053.1	0.02707903612
s24134.1	0.02707903612
OAR1_166160045.1	0.02707909818
s13832.1	0.02707920198
OAR6_36007702.1	0.02719871774
OAR18_37383169.1	0.02720008708
OAR1_184227318.1	0.02726927447
s00210.1	0.02726947407
s46573.1	0.02726953092
OAR15_80022839.1	0.02734865295
s50822.1	0.02734865295
OAR12_9913779_X.1	0.02734892185
s39088.1_F2BT	0.0273490277
OAR7_100334956.1	0.02734906602
OAR5_48176001.1	0.02743776202
OAR16_31914286.1	0.02743794819
OAR2_8726621.1	0.02743802032
OAR3_213557477_X.1	0.02745261083
OAR5_70673644.1	0.02745270209
OAR1_148570960.1	0.02745297226
ilmnseq_rs10721177	0.02745306625
OAR7_40819542.1	0.0274532012
s34860.1	0.02745324615
OAR15_33828655.1	0.02745333286
OAR2_168626876.1	0.02745335666
ilmnseq_rs427199116	0.02745338553
OAR2_172663891.1	0.02745343545
OAR12_43331187.1	0.02745345108
OAR8_1898555.1	0.02745352165
OAR18_48765458_X.1	0.0274536657
s15406.1	0.02752492821
OAR3_166345320.1	0.0275255769
s14723.1	0.02752592622
OAR26_48607412.1	0.02752592622
s28590.1	0.02752603668
OAR17_41370301.1	0.02762657588
ilmnseq_rs405367058	0.02780644274
ilmnseq_rs418530082	0.02780644274
s21077.1	0.02780674231
OAR6_19518760.1	0.02780746646
s39325.1	0.02780748106
OAR1_292515173.1	0.02780760149
OAR16_60505137.1	0.02780768556
OAR1_295089433_X.1	0.02780787337
s72109.1	0.02780799251
s51408.1	0.02780820443
s28684.1	0.02780849942
OAR1_279313513.1	0.02803563539
Chr17:70996915	0.02803613701
ilmnseq_rs421943063	0.02821410982
OAR6_61499652.1	0.0282145032
OAR5_40718828.1	0.02821474413
s65983.1	0.02821483064
OAR3_95120667.1	0.02821487125
s41683.1	0.02821487446
OAR3_126650857.1	0.02821491261
OAR6_105661466.1	0.02821497477
ilmnseq_rs419920463	0.02821500834
Chr18:13503483	0.02821508375
OAR1_166279498.1	0.02821537633
OAR3_126935927.1	0.0282154628
OAR3_123689069.1	0.02821549034
ilmnseq_rs425865470	0.02821556124
OAR22_18924267.1	0.02821556165
s47088.1	0.02821556165
OAR9_62349241.1	0.02821557755
OAR9_65510653.1	0.02821557755
ilmnseq_rs419733350	0.02821561617
s17548.1	0.02821562835
OAR25_30442023.1	0.02821562835
s31026.1	0.02821562835
OAR20_36646239.1	0.02821565789
OAR3_157200825.1	0.02821575004
ilmnseq_rs407507461	0.02821577845
OAR1_232436433.1	0.02821577845
OAR1_232450501.1	0.02821577845
OAR1_234037763.1	0.02821577845
s32586.1	0.02821578567
OAR20_54697708.1	0.02821578567
s35415.1	0.02821578567
s19098.1	0.0282158033
s13305.1	0.02821582799
OAR2_189119327.1	0.02821583117
s27352.1	0.02821586035
OAR2_72534353_X.1	0.02821586035
OAR2_72570856.1	0.02821586035
OAR2_72732995.1	0.02821586035
OAR2_74924055.1	0.02821586035
OAR2_75605958.1	0.02821586035
OAR5_94009731.1	0.02821588176
s46367.1	0.028215927
s75839.1	0.02821600016
OAR1_219047884.1	0.02821600809
s20780.1	0.02821601079
ilmnseq_rs404534582	0.02821601079
OAR2_181662730.1	0.02821602213
OAR2_182052149.1	0.02821602213
OAR2_184477825.1	0.02821602213
OAR9_62308628.1	0.02828851312
s49680.1	0.02828851312
OAR25_31629845.1	0.028288929
OAR2_104149244.1	0.02828898037
OAR25_43096371.1	0.02828912522
ilmnseq_rs429082280	0.02828918558
OAR1_161353043.1	0.02828918558
OAR2_36953440.1	0.0282891995
ilmnseq_rs162299506	0.0282891995
s74486.1	0.0282891995
OAR4_11174214.1	0.02828920393
ilmnseq_rs429017931	0.02828927344
s08584.1	0.02828927623
s32348.1	0.02828934318
s07207.1	0.02828938428
s66078.1	0.0282894514
OAR1_200004020.1	0.0282894514
OAR1_279962640.1	0.02828954092
s47353.1	0.02828960058
OAR21_34618015.1	0.02828960058
s14067.1	0.02828960058
OAR3_49858405.1	0.02828960588
OAR3_50439294.1	0.02828960588
OAR3_56745860.1	0.02828960588
OAR9_80446182.1	0.02828961596
s47770.1	0.02828966317
OAR17_39534669.1	0.0282896711
OAR3_115835103.1	0.02828969994
OAR2_19470478.1	0.02828975726
OAR1_215643205.1	0.028289824
OAR1_216900606.1	0.028289824
s40192.1	0.028289824
OAR5_109459260.1	0.02828983033
s23496.1	0.0282898524
OAR12_73723697.1	0.02828989794
OAR12_74186905.1	0.02828989794
ilmnseq_rs407986498	0.02828989794
OAR17_39454781.1	0.02828994545
ilmnseq_rs417052804	0.02828996002
s46303.1	0.02829002676
s56137.1	0.02829002676
ilmnseq_rs588242092	0.02829002676
OAR12_55457505.1	0.02829002676
s63508.1	0.02829002676
s23035.1	0.02829002676
OAR12_56722574.1	0.02829002676
s16068.1	0.02829002676
OAR23_41948982.1	0.02829017822
OAR5_107101288.1	0.02829658466
s56510.1	0.0283532633
OAR1_189179554.1	0.02835346355
OAR15_15651199.1	0.02835372325
OAR1_220995180.1	0.02840937142
ilmnseq_rs412148148	0.0284095156
OAR1_164149811_X.1	0.02884586732
ilmnseq_rs412641672	0.02884675
OAR17_10229444.1	0.02884682684
OAR5_83339776.1	0.02884726683
OAR20_11080141.1	0.02892175748
OAR2_104831719.1	0.02899697901
OAR2_158206350.1	0.02899705393
DU426825_402.1	0.02899711126
OAR18_37759011.1	0.02899715109
s48756.1	0.02899716775
OAR21_46682445.1	0.0289974302
s12378.1	0.02899748465
OAR18_42063010.1	0.02899763851
OAR3_126478959.1	0.02899782266
OAR8_24107349.1	0.02899818541
OAR2_139588207.1	0.02901146112
OAR12_63132677.1	0.02901184804
OAR6_77789523.1	0.02908645179
OAR6_77824378.1	0.02908645179
OAR1_167940910.1	0.0290875302
OAR20_2475059.1	0.0291038949
OAR23_15286182.1	0.02925411817
OAR2_14353924.1	0.02925997645
OAR8_76381485.1	0.02935838903
s13108.1	0.0293599302
OAR2_143449246.1	0.02938995222
OAR2_160296103.1	0.02939024534
ilmnseq_rs420816139	0.02939056026
OAR7_56160408.1	0.02939101305
OAR23_29207406.1	0.02964022143
OAR6_79110615.1	0.02964060994
OAR8_17171637.1_F2BT	0.02964074968
OAR5_109990431.1	0.02964076042
s73154.1	0.0296408526
s26142.1	0.02964086609
OAR17_17315117.1	0.02973743848
DU419036_181.1	0.02973753564
OAR4_1121919.1	0.02975174405
OAR15_26558038.1	0.02975196639
s44749.1	0.029923742
OAR4_36733428.1	0.02992379368
ilmnseq_rs412848154	0.02992379368
s30534.1	0.02992386288
OAR1_189492730.1	0.03004898707
ilmnseq_rs424952975	0.03004976776
OAR2_132019304.1	0.030049827
s26254.1	0.03004989519
OAR6_33911961.1	0.03005486508
s60447.1	0.03024119916
s63404.1	0.03024143125
OAR2_159736438.1	0.030241562
OAR6_52257115.1	0.03024160369
s20433.1	0.03024188523
OAR6_21027868.1	0.03024215999
OAR23_20887243.1	0.03024222373
OAR4_11475100.1	0.03028771048
OAR3_90027100.1	0.03028783924
OAR9_636470.1	0.03028808972
OAR1_169815536.1	0.03028816743
OAR5_115471180.1	0.03035882761
s42749.1	0.03035882761
OAR2_145478943.1	0.03035893775
s36974.1	0.03035934977
OAR3_103523644.1	0.0303593765
OAR2_143893183.1	0.03035943713
OAR6_38391305.1	0.03035987532
OAR10_4805583.1	0.03048108204
OAR3_211332869.1	0.03057905359
OAR16_32313467.1	0.03057936133
OAR21_47882305.1	0.03057958745
OAR1_182546598.1	0.03057986683
s61553.1	0.03065640881
s51523.1	0.03065652649
s72024.1	0.03065687419
OAR6_50343433.1	0.03066004068
OAR7_72503546.1	0.03066130896
ilmnseq_rs408346357	0.03066133744
OAR20_1570408.1	0.03066135397
OAR20_3067949.1	0.03066135397
OAR20_3201268.1	0.03066135397
OAR21_45728443_X.1	0.03066155365
ilmnseq_rs424481788	0.03066166093
OAR21_52502546.1	0.03066166093
s64265.1	0.03066166093
s16141.1	0.0306619588
OAR1_174731232.1	0.0306619588
OAR1_169188675.1	0.03066221172
s32520.1	0.03077654622
s19836.1	0.0308385255
s65781.1	0.03083946696
OARX_39774425.1	0.03083984555
OAR3_41590104.1	0.03084050199
OAR10_4638340.1	0.03115312638
OAR11_30678624.1	0.03115380921
CZ923541_121.1	0.03168381185
s33041.1	0.0316844121
OAR1_177821843.1	0.03168446132
OAR17_17442860_X.1	0.03168485917
OAR1_221824388.1	0.03168494757
OAR23_32970524.1	0.03168538726
s14849.1	0.03171443226
OAR12_81244960.1	0.03172415263
OAR15_17141261.1	0.03172481934
OAR3_140848050.1	0.03172486363
OAR2_139448634.1	0.03172523103
OAR8_80973749.1	0.03182003256
s74514.1	0.03182012684
OAR3_199083360.1	0.03182087075
OAR3_210605428_X.1	0.03182093989
s14390.1	0.03182110938
OAR16_45590568.1	0.03182124425
OAR26_49326994.1	0.03182130639
ilmnseq_rs405137459	0.03182137928
OAR16_63301618.1	0.03182137928
OAR3_125694577.1	0.03182156005
OAR3_216195806.1	0.03182159701
s03728.1	0.03182207636
OAR5_25560857.1	0.03182210669
OAR2_100315266.1	0.03191427497
ilmnseq_rs404074696	0.03191541307
s48537.1	0.03211119181
ilmnseq_rs426506353	0.03225554364
OAR1_209817395.1	0.03225648437
s73504.1	0.03233371971
OAR20_50174215.1	0.03274646808
OAR20_44430357.1	0.03274658685
OAR3_98186564.1	0.03305265496
s54102.1	0.03319089172
OAR2_30553414.1	0.03319089172
OAR5_43205319.1	0.03319115546
OAR10_7394976.1	0.03320166939
s72535.1	0.03320194776
OAR26_46995252.1	0.03338373781
OAR1_290858370.1	0.03363822874
s39455.1	0.03363868799
s05964.1	0.03363896492
OAR3_124143775.1	0.03363906182
s05360.1	0.03363914528
s13131.1	0.03363914528
s26304.1	0.03363914528
OAR10_15226500.1	0.03363930931
OAR2_169451598.1	0.03372170052
OAR2_169459195.1	0.03372170052
OAR2_231739122.1	0.03372231555
OAR1_193169682.1	0.03443311371
s23996.1	0.03445436993
s71582.1	0.03445470865
OAR10_12146157.1	0.03445494842
OAR7_81137223.1	0.03445531265
ilmnseq_rs403301529	0.03445587572
s41022.1	0.03445590671
OAR3_198269466.1	0.03450558887
s03689.1	0.03452001325
OAR1_196110997.1	0.03452090687
OAR2_174955986.1	0.0346762114
OAR16_58262389.1	0.03467623586
OAR10_5458742.1	0.03467642025
OAR16_34411628.1	0.03467649751
OAR18_31163123.1	0.03467667914
s56582.1	0.03467678695
OAR9_23317567.1	0.03467678695
OAR12_71335590.1	0.0346767962
OAR12_71384909.1	0.0346767962
OAR1_76413990.1	0.03467679901
OAR12_70785777.1	0.03467704067
OAR12_70819187.1	0.03467704067
ilmnseq_rs402379788	0.03467723252
OAR4_70547430.1	0.03467742012
s25951.1	0.0348344326
s05584.1	0.03483484254
OAR8_6398854_X.1	0.03502051217
OAR8_289281.1	0.03502098972
OARUn.284_168124.1	0.03505445278
OARX_16441119.1	0.03505445278
s60269.1	0.03505453476
OAR2_147839134.1	0.0350546729
ilmnseq_rs410063728	0.03505473486
OAR7_102306753.1	0.0350548517
ilmnseq_rs422466209	0.03505525609
OAR16_34857607.1	0.03505525609
OAR17_41952283.1	0.0350553688
OAR6_48565378.1	0.03505543772
s03300.1	0.03505563479
s12587.1	0.03508678277
OAR20_18989750.1	0.0350873984
OAR2_51881115.1	0.03508745946
OAR22_18776820.1	0.0350876713
s16428.1	0.03510182151
OAR23_11492685.1	0.03510357415
OAR8_18319939.1	0.03523842124
OAR8_76708784.1	0.03528454931
s24515.1	0.03528553369
OAR2_144147742.1	0.03528563403
s65272.1	0.03528617546
OAR18_49551889.1	0.03531373521
s15502.1	0.03531400501
s19346.1	0.0353143387
OAR3_39572770.1	0.03531464779
OAR1_162623538.1	0.03531468254
s54478.1	0.03531481192
DU223894_556.1	0.03531508257
OAR4_26039959.1	0.03539449633
OAR4_26021918.1	0.03539449633
OAR15_26524230.1	0.03539458915
OAR2_152768122.1	0.03539468559
s30026.1	0.03556218877
s20869.1	0.03597387347
s38928.1	0.0364444302
s59517.1	0.03661772384
OAR7_73431306.1	0.03661844435
OAR2_190455427.1	0.03677984829
OAR2_232672067.1	0.0367801816
s72510.1	0.03684923084
OAR18_53111203.1	0.03685042413
OAR4_5767890.1	0.03696598908
s29335.1	0.0369664692
OAR5_114451935.1	0.03696698654
s65380.1	0.03696701881
OAR4_36130176.1	0.03696703431
s52386.1	0.03696703753
OAR7_73534701.1	0.0369671109
s52276.1	0.03696736236
OAR1_196019471.1	0.0369673663
OAR1_84653316.1	0.03696754127
OAR3_211969676.1	0.03706650982
OAR25_4552084.1	0.03706664969
OAR9_86803360.1	0.03706670828
OAR20_13243821.1	0.03706708039
ilmnseq_rs429962844	0.03706730722
OAR12_83955714.1	0.03706730978
OAR6_25182929.1	0.03707900782
OAR23_20208619.1	0.03707938452
s03044.1	0.03708058882
s03315.1	0.03708077902
s65883.1	0.03708092066
s66997.1	0.03708139937
OAR3_70613094.1	0.03708186536
s61191.1	0.03731392979
OAR17_42510215.1	0.03731447635
OAR17_43436627.1	0.03731519237
s09899.1	0.03750140002
OAR8_55933152.1	0.03750210322
s03229.1	0.0376251579
OAR2_215726772.1	0.0376257534
OAR3_96465036.1	0.0376257837
s49519.1	0.0376259526
OAR10_17009371.1	0.03762630615
OAR12_77329439.1	0.0376265608
s35157.1	0.03762661943
OAR2_186197070.1	0.03762661943
OAR1_173746510.1	0.0376267932
OAR23_11452288.1	0.0376271891
ilmnseq_rs159943983	0.0380944705
OAR18_54048980.1	0.03809472037
OAR8_71441594_X.1	0.03809492503
s43673.1	0.03809503834
s44867.1	0.03809504007
OAR2_150001301.1	0.03809525021
OAR15_82410162.1	0.03809529808
OAR22_44116056.1	0.03809542565
OAR1_175663713.1	0.03809545981
OAR12_71515960.1	0.03809547106
OAR12_71622714.1	0.03809547106
OAR2_149959350.1	0.03809550438
s59279.1	0.03809558731
ilmnseq_rs407645751	0.03809560269
OAR12_72924306.1	0.0380956111
s66307.1	0.03809576086
OAR2_106789063.1	0.03809578275
OAR1_223416343.1	0.03809581421
OAR19_3153417.1	0.0380958208
s71288.1	0.03809590894
OAR2_156686289.1	0.03809593419
OAR11_33421423.1	0.03809601436
OAR11_33647406_X.1	0.03809601436
OAR17_16676148.1	0.03809604106
ilmnseq_rs404894912	0.03809626184
OAR8_33344540.1	0.03831261436
OAR24_7019248.1	0.03831311648
OAR5_113968890.1	0.03831326819
OAR2_52308410.1	0.03831351493
OAR23_19555176.1	0.03833871958
s66343.1	0.03833881236
OAR16_29346135.1	0.03833959269
OAR8_37070685.1	0.0383400184
OAR16_33184393.1	0.03834011609
s12848.1	0.03834011925
OAR1_177588419.1	0.0384556181
s27516.1	0.03845575757
OAR8_20061187.1	0.03845666758
OAR1_232102593.1	0.03858441451
OAR8_3839996_X.1	0.03858519276
Chr3:223307327	0.03858532318
OAR3_122207054.1	0.03901952908
s16553.1	0.03901980704
OAR1_190514368.1	0.03902039753
OAR3_172563900.1	0.03902055469
OAR2_69526155.1	0.03902062773
OAR2_43304314.1	0.03902070407
OAR3_211156568.1	0.03902087853
OAR8_3257939.1	0.03902098043
OAR8_3308193.1	0.03902098043
OAR7_78566470.1	0.03906150667
OAR9_6755588.1	0.03906274771
DU231119_249.1	0.03906274771
ilmnseq_rs401710462	0.03906329308
Chr4:119040163	0.03906329308
OAR18_43658630.1	0.03938085542
OAR4_79957476.1	0.03949856329
s01057.1	0.03949933308
OAR4_558440.1	0.03949948916
OAR6_90601219.1	0.03949967868
OAR23_18834992.1	0.03949981694
OAR1_174638434.1	0.0394999208
OAR1_145112824.1	0.03950011066
s57443.1	0.03956577875
s42660.1	0.03960218788
OAR2_77016276.1	0.03960327854
s58876.1	0.03960355091
s75260.1	0.0396351233
OAR3_202159984.1	0.03979490939
OAR1_165933884.1	0.0397949683
OAR3_206261855.1	0.03979529879
OAR6_47929474.1	0.03979604456
s23269.1	0.03983342334
OAR6_94793686.1	0.03983402753
OAR3_112425621.1	0.03986181832
s18614.1	0.03986290777
OAR22_7858171.1	0.03996737925
DU400474_555.1	0.04018381752
OAR6_15550206.1	0.04036872584
Chr12:78230281	0.04037048491
OAR1_6968054.1	0.04037118761
s65974.1	0.04043225667
OAR9_87673558.1	0.04043291857
OAR7_52266557.1	0.04043355533
OAR5_114624461.1	0.04043383467
OAR8_5620935.1	0.04044496964
OAR3_93201464.1	0.0404458376
OAR3_138135461.1	0.0404468505
OAR17_36180354.1	0.04044690868
OAR4_58839930.1	0.04044692387
OAR14_68274557.1	0.04044699571
s40131.1_F2BT	0.04044713555
s74149.1	0.04044717608
OAR11_64423216.1	0.04044727654
OAR14_60132206.1	0.0404474282
OAR8_74833082.1	0.04044745538
OAR24_43062365.1	0.04044749332
OAR2_71319970.1	0.04044756479
s58454.1	0.04044769235
OAR3_40500126.1	0.04044811944
s59164.1	0.04071468802
OAR1_290764017.1	0.04071475231
s20319.1	0.04113020569
OAR7_81103460.1	0.04113063047
OAR8_56910466.1	0.04113073409
s71067.1	0.04113102642
ilmnseq_rs411921904	0.04113116043
OAR2_230402747.1	0.04113120791
OAR8_80457827.1	0.04113142511
OAR2_206780438.1	0.04123001567
OAR20_24029500.1	0.04123144763
OAR2_84934360.1	0.04130475179
OAR21_49042775.1	0.04134487435
OAR1_213219933.1	0.04134550521
OAR2_6868488.1	0.04134577218
s50367.1	0.04134596033
ilmnseq_rs403222381	0.04134631218
OAR1_182930145.1	0.04134662257
OAR9_84808220.1	0.04141754085
ilmnseq_rs418655746	0.041417594
OAR3_214663567.1	0.04141777036
OAR3_214698761.1	0.04141777036
OAR10_7840259.1	0.04141787092
OAR2_67867687.1	0.04141825911
OAR1_162425981.1	0.04141834865
s16840.1	0.04141836625
OAR2_132111683.1	0.04141850899
OAR2_132208648.1	0.04141850899
s34436.1	0.04141889399
OAR8_32777282.1	0.04141895729
OAR2_127805085.1_F2BT	0.04147378484
OAR2_34928605.1	0.04147405775
OAR2_34959288.1	0.04147405775
s23506.1	0.04147430401
OAR16_33717828.1	0.04147483462
OAR15_35798370.1	0.04157777025
OAR3_88727185.1	0.04157853523
OAR8_4553348.1	0.04157922756
s54464.1	0.04158026528
OAR15_33411457.1	0.04159190748
ilmnseq_rs429898913	0.04159202275
OAR17_64627979.1	0.04159216325
OAR16_45922214.1	0.04159268318
OAR16_45960993.1	0.04159268318
OAR15_81160264_X.1	0.04159272522
s12325.1	0.04159297099
OAR2_67932661.1	0.0415929888
OAR3_160028723.1	0.04159304368
OAR11_64089979.1	0.04159304606
ilmnseq_rs421899517	0.04159308378
s29306.1	0.04159311094
OAR2_218945932.1	0.04159328048
OAR8_32824477.1	0.04159329999
OAR1_191924851.1	0.04159332888
ilmnseq_rs419198716	0.04159333844
OAR6_17383282.1	0.04159361713
s73415.1	0.04159363435
OAR2_147910563.1	0.04169373131
OAR5_105542215.1	0.04169481832
ilmnseq_rs415791939	0.04169535396
s07899.1	0.04169600084
OAR1_180106392.1	0.04169624065
s41966.1	0.04169633976
OAR2_251166495.1	0.04169633976
OAR3_97385996.1	0.04169703346
OAR9_84837431.1	0.04177047837
s00179.1	0.04177047837
s28909.1	0.04177104294
OAR3_85517730.1	0.04177144958
OAR2_84813600.1	0.04177147897
OAR7_45733518.1	0.04177162232
OAR2_162947851.1	0.04177163852
OAR17_27639885.1	0.04177184008
OAR23_34945638.1	0.0417719348
ilmnseq_rs410102838	0.0417719348
ilmnseq_rs427318766	0.0417719348
ilmnseq_rs424556514	0.04177212197
OAR16_25699112.1	0.04179371252
OAR17_17773269.1	0.04190908314
OAR23_22975676.1	0.04190916406
OAR12_83901705.1	0.04190960464
OAR1_165528274.1	0.0419100517
OAR16_31959917.1	0.04192201262
OAR24_32232601.1	0.04192262095
OARX_53717842.1	0.04251920941
s05480.1	0.04251920941
OAR11_43737226.1	0.04309417386
OAR3_229948832.1	0.04309486273
OAR2_153533654.1	0.04309486566
ilmnseq_rs418085305	0.04309511237
OAR12_35612866.1	0.04309512549
oar3_OAR4_5649429	0.04309520706
OAR18_65496644.1	0.04311917584
OAR6_50026575.1	0.04311951588
OAR3_117221397.1	0.0431196529
s54934.1	0.04311983571
s54163.1	0.04311983571
s07761.1	0.04311983571
OAR4_127075669.1	0.04311983571
s41574.1	0.04312045465
s13073.1	0.04312070031
s58438.1	0.04312090989
OAR1_233055439.1	0.04316384737
OAR7_103678165.1	0.04316420165
s11387.1	0.04316436805
OAR2_153340422.1	0.04316445376
OAR6_127640325.1	0.04316467873
OAR1_235860027.1	0.04316481919
s24432.1	0.04316485033
s32424.1	0.04316507385
OAR23_12503194.1	0.04316530367
OAR26_33808544.1	0.04316555925
s40863.1	0.04316559538
OAR17_6510526.1	0.0431779447
OAR12_17130023.1	0.04317847144
s41479.1	0.04318008014
OAR5_110870358.1	0.04318049196
s45945.1	0.04321875981
OAR18_50847704.1	0.04328470518
s28628.1	0.04328483076
s45030.1	0.04333952255
s31065.1	0.04349197823
s44236.1	0.04349749233
OAR8_70973018.1	0.04349882309
oar3_OAR8_18903169	0.04349930215
s05511.1	0.04350006802
OAR12_57127747.1	0.04350032245
OAR11_64077507.1	0.0435126049
OARX_86216225.1	0.04385832336
s13796.1	0.04385849877
OAR6_121972548.1	0.04403655616
OAR6_37546315.1	0.04403711251
OAR2_147967653.1	0.04403775016
ilmnseq_rs410178581	0.04403802578
ilmnseq_rs412270521	0.04403802578
OAR7_101078528.1	0.0440380541
OAR1_284282262.1	0.04403811554
OAR8_80571505.1	0.04403828315
s69776.1	0.04403840546
OAR11_22770464.1	0.04403847233
s59074.1	0.04403847233
OAR11_43313971.1	0.04403853803
s75768.1	0.04403858461
OAR6_93791340.1	0.04403864385
OAR2_19500065.1	0.04403872212
OAR2_58745072.1	0.0440387291
OAR1_186520723.1	0.04403878717
s29054.1	0.04403885168
ilmnseq_rs419760489	0.04403889701
s67715.1	0.04403889701
s71728.1	0.04403889701
s50182.1	0.04403889701
s02585.1	0.04403892145
OAR4_77439446.1	0.04403896575
s22846.1	0.04403905586
s25896.1	0.04403907513
OAR1_185615587.1	0.04403915126
OAR17_54697442.1	0.04403928508
OAR9_42902329.1	0.04403928778
s17967.1	0.04403928778
OAR12_71762597.1	0.04403929363
ilmnseq_rs411857507	0.04403931146
OAR2_57167138.1	0.04403935892
OAR1_109764382_X.1	0.04403937286
OAR1_167604747.1	0.04403938723
s33280.1	0.0440393894
s74211.1	0.0440393894
s71536.1	0.04403939489
OAR1_178282136.1	0.04403940091
OAR12_83578566.1	0.04403945929
s09846.1	0.04403946358
s26639.1	0.04403960562
s40281.1	0.04403972648
OAR20_50019611.1	0.04408066721
s27509.1	0.04408082458
s51574.1	0.04408133766
s44021.1	0.04408158967
OAR5_26219051.1	0.04417645716
OAR9_1473217.1	0.04417677941
OAR8_34350484.1	0.04417724135
s24127.1	0.04417757871
OAR1_224530290.1	0.04417763705
OAR1_187322568.1	0.04417801975
OAR16_32681960.1	0.04417818831
OAR16_33405502.1	0.04417820214
s03638.1	0.04417822235
OAR3_93265765.1	0.04417858013
OAR6_29846528.1	0.04417904924
OAR20_4057477.1	0.0441806622
OAR12_18293392.1	0.04418169101
s01390.1	0.04427128593
OAR18_50068954.1	0.04427158009
s42732.1	0.04427163234
s26288.1	0.04427163234
s51636.1	0.04451345806
s31977.1	0.04451381344
OAR11_62965533.1	0.04451453821
OAR2_43037062.1	0.04451567858
OAR8_18456942.1	0.04487918322
OAR2_105762019.1	0.04488023358
OAR18_14750479.1	0.04488088507
OAR21_29098780.1	0.0448810621
OAR2_81756691.1	0.0448813782
OAR16_33763548.1	0.04488149437
s40604.1	0.04488178101
s15165.1	0.04516183816
OAR4_33401766_X.1	0.04516252732
OAR10_4440936.1	0.04522202835
OAR1_79558061.1	0.04528851361
OAR15_85221541.1	0.04539118721
s46835.1	0.04539196915
OAR2_212387600.1	0.04539221185
s04372.1	0.04539251219
s36356.1	0.04539275506
s36727.1	0.04539275506
s56017.1	0.04539287756
ilmnseq_rs404974032	0.04539287756
OAR1_39362302.1	0.04555168915
OAR2_156881348.1	0.0455518529
OARX_16603478.1	0.04569340403
OAR2_147550458.1	0.04606289639
OAR13_33497550.1	0.04606535415
s06597.1	0.04606550752
OAR9_2394604.1	0.04606550752
OAR2_241065735.1	0.04606552774
OAR23_22085121.1	0.04606571534
s56586.1	0.04606603978
OAR23_11021214.1	0.04606608102
ilmnseq_rs430645191	0.04620439765
s00053.1	0.04620444391
OAR6_18850321.1	0.04620445326
s33081.1	0.04620445326
s63378.1	0.0462047848
s08490.1	0.0462047848
OAR5_26541607_X.1	0.0462047848
OAR7_96641220.1	0.04620478538
s75259.1	0.04620482464
OAR8_13298058.1	0.04620495612
OAR8_14101351.1	0.04620495612
OAR12_27215823.1	0.04620503442
s57105.1	0.04620505853
ilmnseq_rs417750392	0.04620514206
ilmnseq_rs416041920	0.04620514206
s40890.1	0.04620515057
OAR26_38319798.1	0.0462051529
OAR2_178106051.1	0.04620515693
OAR2_178910084.1	0.04620515693
OAR2_181384530.1	0.04620515963
OAR26_14609254.1	0.04620527366
OAR26_18424194.1	0.04620527366
OAR4_116161283.1	0.04620528237
OAR2_37548428.1	0.04620532524
s58549.1	0.04620535733
OAR18_52361774.1	0.04620536054
OAR5_77012486.1	0.04620537013
OAR20_47837199.1	0.04620538293
s47920.1	0.04620538995
OAR4_52992211_X.1	0.0462053903
OAR2_34260595.1	0.04620545538
s31440.1	0.04620552336
s28685.1	0.04620552336
s52221.1	0.04620552336
s19627.1	0.04620552336
OAR2_188924496.1	0.04620552336
OAR19_60258539.1	0.04620555926
OAR5_7759408.1	0.04620556247
OAR2_43599765.1	0.04620561793
ilmnseq_rs402443617	0.04620561793
s59454.1	0.04620561793
OAR3_52330743.1	0.04620561928
OAR4_92515859.1	0.04620562684
OAR6_123905702.1	0.04620571521
s33636.1	0.04620575378
ilmnseq_rs411564242	0.04620576496
OAR1_150352296.1	0.04620581942
s51760.1	0.04620582767
s38270.1	0.04620590588
s55748.1	0.04620591701
s02209.1	0.04620592236
OAR2_20411070.1	0.04620601275
s49110.1	0.04637726223
OAR18_43510231.1	0.04637738601
s37404.1	0.04637738601
s06109.1	0.04637774211
OAR15_81225977.1	0.04637774211
OAR1_228005813.1	0.04637782806
OAR11_35558733.1	0.04637801776
ilmnseq_rs408062009	0.04646528511
OAR6_43908236.1	0.04646528511
OAR5_57024851.1	0.04664160919
s42220.1	0.04664161853
s02357.1	0.04664272813
OAR3_130491628.1	0.04664275149
OAR3_117171861.1	0.04664279688
s46051.1	0.04664312202
OAR22_35237491.1	0.04664314459
OAR8_69681597.1	0.04664338521
s58464.1	0.04664378847
OAR3_121837546.1	0.04695223719
ilmnseq_rs412188852	0.04705086565
ilmnseq_rs426011346	0.04705086565
ilmnseq_rs404524028	0.04705086565
s15115.1	0.04705170986
s01188.1	0.04705177888
OAR2_143208640.1	0.04705225015
s38781.1	0.04705231213
OAR4_13210114.1	0.04705258629
s70141.1	0.04705263689
OAR3_39312195.1	0.04705267175
OAR8_17779188.1	0.0470527745
s13456.1	0.04705283151
s54836.1	0.04705298461
s32804.1	0.0470531213
OAR24_30080983.1	0.04705315691
s65564.1	0.04705325752
s58843.1	0.04705370737
s20756.1	0.04727951752
OAR2_81058018.1	0.04727966153
OAR5_7215210.1	0.04727968922
OAR10_13690563.1	0.04728050078
OARX_86468715_X.1	0.04741346131
OAR2_37612556.1	0.04741540449
OAR25_46816466.1	0.04741575941
OAR6_79827440.1	0.04741590771
s12080.1	0.04741602425
OAR2_240660720.1	0.04741612334
ilmnseq_rs419473149	0.04741649673
OAR12_17272208.1	0.047416562
OAR2_147626717.1	0.0476589104
OAR23_23910371.1	0.0476596934
OAR6_50060356.1	0.04765991328
OAR7_104041756.1	0.04766006442
OAR7_104050413.1	0.04766006442
OAR7_103193072.1	0.0476601396
OAR12_24096729.1	0.04766035172
OAR8_2518503.1	0.0476611238
OAR13_15534452.1	0.04766113479
OAR6_20484615.1	0.04766122534
OAR2_61008309.1	0.0476614078
OAR5_103702042.1	0.04766174269
OARX_15909775.1	0.04775131699
OARX_16041606.1	0.04775131699
OARX_115205577.1	0.04784778122
OAR8_36521099.1	0.04784878893
OAR17_9821235.1	0.04800152806
s32218.1	0.04800241762
s49763.1	0.04817267466
ilmnseq_rs423953075	0.04817305127
s37265.1	0.04817378674
OAR9_12463828.1	0.04817380826
OAR5_89921167.1	0.04817393189
OAR6_21601091.1	0.04817412701
OAR6_22811924.1	0.04817417513
OAR6_23189054.1	0.04817424064
s01135.1	0.04817425691
OAR23_12813838.1	0.04817473396
OAR5_104431404.1	0.04817502009
s27241.1	0.04817507226
OAR2_172855790.1	0.04842687206
OAR3_49379614.1	0.04842734477
OAR2_204724536.1	0.04842739277
OAR18_25955312.1	0.04842796307
OAR5_82712859.1	0.04842808066
OAR1_203821806.1	0.04842825893
OAR1_148509830.1	0.0484586053
OAR9_60946336.1	0.04846156025
OAR9_60961634.1	0.04846156025
OAR7_76017657.1	0.04846177715
OAR4_32360760.1	0.04852586062
OAR23_56845264.1	0.04869146139
s45108.1	0.04915151687
oar3_OAR7_46284791	0.0491515428
OARX_26968286.1	0.04915201378
OARX_32005669.1	0.04915201378
OARX_32010983.1	0.04915201378
s51903.1	0.04944621516
OAR10_72857225.1	0.04944684066
s06202.1	0.04944686066
OAR6_88110298.1	0.04944697818
ilmnseq_rs422692978	0.04944717338
OAR17_46379807.1	0.04944719996
OAR1_153098240.1	0.04944730361
DU376221_309.1	0.04944739159
s52372.1	0.04944739159
ilmnseq_rs412236643	0.04944767657
OAR3_25837531.1	0.04958022972
OAR6_10056816.1	0.04958025499
s39944.1	0.04958057892
OAR2_221434083.1	0.04958094092
s00060.1	0.04958122245
s75543.1	0.04958133044
s25980.1	0.04958138725
s12243.1	0.04958150421
OAR15_7056585.1	0.04958151801
s19204.1	0.04958152903
OAR14_553647.1	0.04958190519
OAR2_81452762.1	0.04997197808
s66422.1	0.05015895344
OAR20_16731781.1	0.05015902214
OARX_31663546.1	0.05023414359
OAR3_213683884.1	0.05040147515
OAR18_47790447_X.1	0.05040251198
OAR9_78536383.1	0.05040271936
s56519.1	0.0504029093
ilmnseq_rs426730917	0.05040325416
OAR1_178526789.1	0.0504035566
s23582.1	0.05040357919
s30564.1	0.05040357919
s22412.1	0.05040357919
OAR8_30622307.1	0.05040357919
OAR8_30714444.1	0.05040357919
OAR8_30734770.1	0.05040357919
OAR18_45798659.1	0.05040369609
s66709.1	0.05040392926
OAR8_19990617.1	0.05075686924
OAR8_40246134.1	0.05075711612
OAR5_62058982.1	0.05091097091
OAR10_46682744.1	0.05091218653
OAR9_87288570.1	0.05091303302
oar3_OAR6_39201779	0.05091336896
ilmnseq_rs419929469	0.05091426693
OAR2_82865720.1	0.05110160706
s58833.1	0.05110180955
s11274.1	0.05110295472
OAR16_47823716.1	0.05129247789
OAR16_47862260.1	0.05129247789
OAR18_67016173.1	0.05129292765
s67834.1	0.0512931905
s02534.1	0.05129338671
s00733.1	0.05129359691
ilmnseq_rs404085323	0.05129381988
OAR17_36408490.1	0.05184189275
s48512.1	0.05184797958
OAR5_67564320.1	0.05184834193
OAR17_42023106.1	0.05184897852
OAR22_4397871.1	0.05185641209
s51152.1	0.0518578965
OAR9_9750190.1	0.05185813373
OAR9_9882228.1	0.05185813373
OAR2_84171527.1	0.05185828304
OAR12_74743841.1	0.05185871868
s65734.1	0.05185892259
OARX_53695729.1	0.05200574773
OAR6_56326539.1	0.05205961688
DU441144_323.1	0.05206212637
OAR10_69936035.1	0.05206219122
OAR15_18372856.1	0.05206226137
OAR15_29952723.1	0.0520624431
OAR17_46826104.1	0.05206248115
OAR6_87371413.1	0.05206267033
s52237.1	0.0520628725
s21177.1	0.05206296774
OAR17_27001327.1	0.05206341237
ilmnseq_rs405049009	0.05210872462
OAR18_12246411.1	0.05210915414
OAR2_66675089.1	0.05210927186
s72440.1	0.05210931759
OAR8_409032.1	0.05210967903
OAR6_93607156.1	0.05210999227
s10978.1	0.05211021918
OAR8_72771627.1	0.05211021918
s36195.1	0.05211031553
OAR2_61834769.1	0.05211071767
OAR20_50429719.1	0.05211074871
OAR12_71865379.1	0.05211100156
s05581.1	0.05211100306
OAR9_46611532.1	0.05211102374
OAR2_239396241.1	0.05212432052
s19302.1	0.05214669803
OAR8_72830604.1	0.05216907855
s10171.1	0.05216975841
OAR2_93794096.1	0.05216996255
OAR5_23930393.1	0.05217030183
OAR18_40913889.1	0.05217045538
ilmnseq_rs415531124	0.05217051426
OAR9_32726527.1	0.05217083085
OAR2_178978833_X.1	0.05217094972
OAR23_31655765.1	0.0521711889
OAR12_75655390.1	0.05217129295
s73713.1	0.05217134338
OAR17_25220339.1	0.05217143152
OAR5_109572291.1	0.05217146564
s06963.1	0.05217161944
OAR9_86134472.1	0.05217169927
OAR1_195051716.1	0.05217171208
OAR3_124716738.1	0.05217221791
s15891.1	0.05245527492
s27676.1	0.05254301811
OAR1_168954901.1	0.05254407896
OAR1_209228482.1	0.05254557053
ilmnseq_rs160207025	0.05267457408
OAR15_77575136.1	0.05271031776
s04403.1	0.05271124516
OAR1_167804132.1	0.0527121285
OAR25_7696655.1	0.05272118262
ilmnseq_rs403678211	0.0527217415
s66569.1	0.05272254254
OAR2_137304568.1	0.05272262596
OAR21_44924028.1	0.05272276175
s58906.1	0.05272347273
OAR18_2524017.1	0.05272619267
s60811.1	0.05272633658
OAR18_42158994.1	0.05272648378
[truncated: 45,784 more rows]

## Sheet: S2
Table S2: Genes located in the 2 Mbp upstream and downstream regions of each significant SNP marker on ovine chromosomes (OAR).
OAR1_rs427671974 - 1:171891491–175891491
Gene stable ID	Gene description	Gene start (bp)	Gene end (bp)	Gene type	NCBI gene (formerly Entrezgene) accession
ENSOARG00000019010	DAZ interacting zinc finger protein 3 [Source:NCBI gene (formerly Entrezgene);Acc:101116191]	171810469	171912816	protein_coding	DZIP3
ENSOARG00000022442		171928541	171928632	miRNA
ENSOARG00000019039		171975815	171976610	protein_coding
ENSOARG00000024634	5S ribosomal RNA [Source:RFAM;Acc:RF00001]	171989713	171989835	rRNA
ENSOARG00000019045	T-cell receptor-associated transmembrane adapter 1 [Source:NCBI gene (formerly Entrezgene);Acc:101116441]	172038294	172083224	protein_coding	LOC101116441
ENSOARG00000019071	MORC family CW-type zinc finger 1 [Source:NCBI gene (formerly Entrezgene);Acc:101112697]	172181119	172356217	protein_coding	MORC1
ENSOARG00000023028	U6 spliceosomal RNA [Source:RFAM;Acc:RF00026]	172457340	172457446	snRNA
ENSOARG00000019092		172505910	172508120	protein_coding
ENSOARG00000022084	Small nucleolar RNA SNORA70 [Source:RFAM;Acc:RF00156]	172506028	172506162	snoRNA	LOC114111815
ENSOARG00000019113	developmental pluripotency associated 2 [Source:NCBI gene (formerly Entrezgene);Acc:101113457]	172525876	172536184	protein_coding	DPPA2
ENSOARG00000019134	developmental pluripotency associated 4 [Source:NCBI gene (formerly Entrezgene);Acc:101116692]	172554499	172562743	protein_coding	DPPA4
ENSOARG00000019147		172740001	172740618	protein_coding
ENSOARG00000025591		173286372	173397338	lincRNA
ENSOARG00000021936	U6 spliceosomal RNA [Source:RFAM;Acc:RF00026]	173656248	173656350	snRNA
ENSOARG00000019167		173817465	173817790	protein_coding
ENSOARG00000001780		174041324	174041425	protein_coding
ENSOARG00000019173		174169862	174171536	protein_coding
ENSOARG00000019175	nectin cell adhesion molecule 3 [Source:NCBI gene (formerly Entrezgene);Acc:101113983]	174313613	174390767	protein_coding	NECTIN3
ENSOARG00000019179	CD96 molecule [Source:NCBI gene (formerly Entrezgene);Acc:101117717]	174690709	174790572	protein_coding	CD96
ENSOARG00000001810	uncharacterized LOC101118152 [Source:NCBI gene (formerly Entrezgene);Acc:101118152]	174728719	174729375	protein_coding	LOC101118152
ENSOARG00000019192	phosphatidylinositol specific phospholipase C X domain containing 2 [Source:NCBI gene (formerly Entrezgene);Acc:101118402]	174810970	174862432	protein_coding	PLCXD2
ENSOARG00000019206	pleckstrin homology like domain family B member 2 [Source:NCBI gene (formerly Entrezgene);Acc:101118837]	174990557	175114220	protein_coding	PHLDB2
ENSOARG00000019221	transgelin-3 [Source:NCBI gene (formerly Entrezgene);Acc:101119354]	175121754	175135604	protein_coding	LOC101119354
ENSOARG00000019233	transgelin 3 [Source:HGNC Symbol;Acc:HGNC:29868]	175145164	175159052	protein_coding
ENSOARG00000019238	transmembrane serine protease 7 [Source:NCBI gene (formerly Entrezgene);Acc:101120035]	175180430	175233431	protein_coding	TMPRSS7
ENSOARG00000019257	chromosome 1 C3orf52 homolog [Source:NCBI gene (formerly Entrezgene);Acc:101114237]	175243659	175281153	protein_coding	C1H3orf52
ENSOARG00000019260	germinal center associated signaling and motility [Source:NCBI gene (formerly Entrezgene);Acc:101120459]	175287234	175304711	protein_coding	GCSAM
ENSOARG00000019276	solute carrier family 9 member C1 [Source:NCBI gene (formerly Entrezgene);Acc:101114487]	175311001	175428375	protein_coding	SLC9C1
ENSOARG00000019295		175438052	175439632	protein_coding
ENSOARG00000019298	CD200 molecule [Source:NCBI gene (formerly Entrezgene);Acc:101120715]	175479877	175498685	protein_coding	CD200
ENSOARG00000019308	B and T lymphocyte associated [Source:NCBI gene (formerly Entrezgene);Acc:101120975]	175586573	175619634	protein_coding	BTLA
ENSOARG00000019318	autophagy related 3 [Source:NCBI gene (formerly Entrezgene);Acc:101121560]	175662180	175696159	protein_coding	ATG3
ENSOARG00000019330	solute carrier family 35 member A5 [Source:NCBI gene (formerly Entrezgene);Acc:101121815]	175696783	175715817	protein_coding	SLC35A5
ENSOARG00000019332	coiled-coil domain containing 80 [Source:NCBI gene (formerly Entrezgene);Acc:101122067]	175729335	175762809	protein_coding	CCDC80
OAR2_rs409592801 - 2:137163515–141163515
Gene stable ID	Gene description	Gene start (bp)	Gene end (bp)	Gene type	NCBI gene (formerly Entrezgene) accession
ENSOARG00000002188	methyltransferase like 8 [Source:NCBI gene (formerly Entrezgene);Acc:101116455]	137192963	137239596	protein_coding	METTL8
ENSOARG00000002212	serine/threonine-protein kinase tousled-like 1 [Source:NCBI gene (formerly Entrezgene);Acc:101116707]	137458859	137572916	protein_coding	LOC101116707
ENSOARG00000002237	golgi reassembly stacking protein 2 [Source:NCBI gene (formerly Entrezgene);Acc:101117138]	137630327	137659975	protein_coding	GORASP2
ENSOARG00000002329	glutamate decarboxylase 1 [Source:NCBI gene (formerly Entrezgene);Acc:101117393]	137712233	137748395	protein_coding	GAD1
ENSOARG00000002431	glutamate rich 2 [Source:NCBI gene (formerly Entrezgene);Acc:101117821]	137770036	137793748	protein_coding	ERICH2
ENSOARG00000002449	Sp5 transcription factor [Source:NCBI gene (formerly Entrezgene);Acc:101107678]	137839148	137841214	protein_coding	SP5
ENSOARG00000002595	myosin IIIB [Source:NCBI gene (formerly Entrezgene);Acc:101118079]	137891670	138311329	protein_coding	MYO3B
ENSOARG00000022894	U6 spliceosomal RNA [Source:RFAM;Acc:RF00026]	137982702	137982805	snRNA
ENSOARG00000022361	U6 spliceosomal RNA [Source:RFAM;Acc:RF00026]	138387523	138387630	snRNA
ENSOARG00000002804	ubiquitin protein ligase E3 component n-recognin 3 [Source:NCBI gene (formerly Entrezgene);Acc:101107938]	138424294	138625167	protein_coding	UBR3
ENSOARG00000002884	methyltransferase like 5 [Source:NCBI gene (formerly Entrezgene);Acc:101118588]	138639228	138648094	protein_coding	METTL5
ENSOARG00000002884	methyltransferase like 5 [Source:NCBI gene (formerly Entrezgene);Acc:101118588]	138639228	138648094	protein_coding	LOC114113591
ENSOARG00000002906	small RNA binding exonuclease protection factor La [Source:NCBI gene (formerly Entrezgene);Acc:101118333]	138648159	138653917	protein_coding	SSB
ENSOARG00000023985	U6 spliceosomal RNA [Source:RFAM;Acc:RF00026]	138672329	138672429	snRNA
ENSOARG00000003017	kelch-like protein 23 [Source:NCBI gene (formerly Entrezgene);Acc:101118851]	138681642	138697323	protein_coding	LOC101118851
ENSOARG00000019650	phosphatase, orphan 2 [Source:NCBI gene (formerly Entrezgene);Acc:101119113]	138721646	138722371	protein_coding	PHOSPHO2
ENSOARG00000003082	coiled-coil domain containing 173 [Source:NCBI gene (formerly Entrezgene);Acc:101119534]	138727404	138753440	protein_coding	CCDC173
ENSOARG00000003174	peptidylprolyl isomerase G [Source:NCBI gene (formerly Entrezgene);Acc:101119793]	138758565	138779078	protein_coding	PPIG
ENSOARG00000003284	FAST kinase domains 1 [Source:NCBI gene (formerly Entrezgene);Acc:101120053]	138805177	138838240	protein_coding	FASTKD1
ENSOARG00000003388	kelch like family member 41 [Source:NCBI gene (formerly Entrezgene);Acc:101120303]	138842626	138856360	protein_coding	KLHL41
ENSOARG00000003402	Bardet-Biedl syndrome 5 [Source:NCBI gene (formerly Entrezgene);Acc:101120552]	138859320	138879396	protein_coding	BBS5
ENSOARG00000003592	LDL receptor related protein 2 [Source:NCBI gene (formerly Entrezgene);Acc:101108200]	138990254	139154704	protein_coding	LRP2
ENSOARG00000003872	dehydrogenase/reductase 9 [Source:HGNC Symbol;Acc:HGNC:16888]	139186849	139193920	protein_coding
ENSOARG00000004000	ATP binding cassette subfamily B member 11 [Source:NCBI gene (formerly Entrezgene);Acc:101121238]	139245027	139331632	protein_coding	ABCB11
ENSOARG00000004085	glucose-6-phosphatase catalytic subunit 2 [Source:NCBI gene (formerly Entrezgene);Acc:101121493]	139349795	139356438	protein_coding	G6PC2
ENSOARG00000004104	SPC25 component of NDC80 kinetochore complex [Source:NCBI gene (formerly Entrezgene);Acc:101121749]	139371222	139382831	protein_coding	SPC25
ENSOARG00000023604	U6 spliceosomal RNA [Source:RFAM;Acc:RF00026]	139380318	139380420	snRNA
ENSOARG00000004206	nitric oxide synthase trafficking [Source:NCBI gene (formerly Entrezgene);Acc:101122001]	139391357	139458885	protein_coding	NOSTRIN
ENSOARG00000004285	ceramide synthase 6 [Source:NCBI gene (formerly Entrezgene);Acc:101122252]	139486616	139831507	protein_coding	CERS6
ENSOARG00000019653		140017409	140017636	protein_coding
ENSOARG00000025809		140037537	140039903	lincRNA
ENSOARG00000004301	serine/threonine kinase 39 [Source:NCBI gene (formerly Entrezgene);Acc:101108728]	140068741	140315412	protein_coding	STK39
ENSOARG00000019658	beta-1,3-galactosyltransferase 1 [Source:NCBI gene (formerly Entrezgene);Acc:101122666]	140432670	140433650	protein_coding	B3GALT1
ENSOARG00000004431	xin actin binding repeat containing 2 [Source:NCBI gene (formerly Entrezgene);Acc:101108995]	141116249	141165032	protein_coding	XIRP2
OAR2_rs422452493 - 2:137188127–141188127
Gene stable ID	Gene description	Gene start (bp)	Gene end (bp)	Gene type	NCBI gene (formerly Entrezgene) accession
ENSOARG00000002188	methyltransferase like 8 [Source:NCBI gene (formerly Entrezgene);Acc:101116455]	137192963	137239596	protein_coding	METTL8
ENSOARG00000002212	serine/threonine-protein kinase tousled-like 1 [Source:NCBI gene (formerly Entrezgene);Acc:101116707]	137458859	137572916	protein_coding	LOC101116707
ENSOARG00000002237	golgi reassembly stacking protein 2 [Source:NCBI gene (formerly Entrezgene);Acc:101117138]	137630327	137659975	protein_coding	GORASP2
ENSOARG00000002329	glutamate decarboxylase 1 [Source:NCBI gene (formerly Entrezgene);Acc:101117393]	137712233	137748395	protein_coding	GAD1
ENSOARG00000002431	glutamate rich 2 [Source:NCBI gene (formerly Entrezgene);Acc:101117821]	137770036	137793748	protein_coding	ERICH2
ENSOARG00000002449	Sp5 transcription factor [Source:NCBI gene (formerly Entrezgene);Acc:101107678]	137839148	137841214	protein_coding	SP5
ENSOARG00000002595	myosin IIIB [Source:NCBI gene (formerly Entrezgene);Acc:101118079]	137891670	138311329	protein_coding	MYO3B
ENSOARG00000022894	U6 spliceosomal RNA [Source:RFAM;Acc:RF00026]	137982702	137982805	snRNA
ENSOARG00000022361	U6 spliceosomal RNA [Source:RFAM;Acc:RF00026]	138387523	138387630	snRNA
ENSOARG00000002804	ubiquitin protein ligase E3 component n-recognin 3 [Source:NCBI gene (formerly Entrezgene);Acc:101107938]	138424294	138625167	protein_coding	UBR3
ENSOARG00000002884	methyltransferase like 5 [Source:NCBI gene (formerly Entrezgene);Acc:101118588]	138639228	138648094	protein_coding	METTL5
ENSOARG00000002884	methyltransferase like 5 [Source:NCBI gene (formerly Entrezgene);Acc:101118588]	138639228	138648094	protein_coding	LOC114113591
ENSOARG00000002906	small RNA binding exonuclease protection factor La [Source:NCBI gene (formerly Entrezgene);Acc:101118333]	138648159	138653917	protein_coding	SSB
ENSOARG00000023985	U6 spliceosomal RNA [Source:RFAM;Acc:RF00026]	138672329	138672429	snRNA
ENSOARG00000003017	kelch-like protein 23 [Source:NCBI gene (formerly Entrezgene);Acc:101118851]	138681642	138697323	protein_coding	LOC101118851
ENSOARG00000019650	phosphatase, orphan 2 [Source:NCBI gene (formerly Entrezgene);Acc:101119113]	138721646	138722371	protein_coding	PHOSPHO2
ENSOARG00000003082	coiled-coil domain containing 173 [Source:NCBI gene (formerly Entrezgene);Acc:101119534]	138727404	138753440	protein_coding	CCDC173
ENSOARG00000003174	peptidylprolyl isomerase G [Source:NCBI gene (formerly Entrezgene);Acc:101119793]	138758565	138779078	protein_coding	PPIG
ENSOARG00000003284	FAST kinase domains 1 [Source:NCBI gene (formerly Entrezgene);Acc:101120053]	138805177	138838240	protein_coding	FASTKD1
ENSOARG00000003388	kelch like family member 41 [Source:NCBI gene (formerly Entrezgene);Acc:101120303]	138842626	138856360	protein_coding	KLHL41
ENSOARG00000003402	Bardet-Biedl syndrome 5 [Source:NCBI gene (formerly Entrezgene);Acc:101120552]	138859320	138879396	protein_coding	BBS5
ENSOARG00000003592	LDL receptor related protein 2 [Source:NCBI gene (formerly Entrezgene);Acc:101108200]	138990254	139154704	protein_coding	LRP2
ENSOARG00000003872	dehydrogenase/reductase 9 [Source:HGNC Symbol;Acc:HGNC:16888]	139186849	139193920	protein_coding
ENSOARG00000004000	ATP binding cassette subfamily B member 11 [Source:NCBI gene (formerly Entrezgene);Acc:101121238]	139245027	139331632	protein_coding	ABCB11
ENSOARG00000004085	glucose-6-phosphatase catalytic subunit 2 [Source:NCBI gene (formerly Entrezgene);Acc:101121493]	139349795	139356438	protein_coding	G6PC2
ENSOARG00000004104	SPC25 component of NDC80 kinetochore complex [Source:NCBI gene (formerly Entrezgene);Acc:101121749]	139371222	139382831	protein_coding	SPC25
ENSOARG00000023604	U6 spliceosomal RNA [Source:RFAM;Acc:RF00026]	139380318	139380420	snRNA
ENSOARG00000004206	nitric oxide synthase trafficking [Source:NCBI gene (formerly Entrezgene);Acc:101122001]	139391357	139458885	protein_coding	NOSTRIN
ENSOARG00000004285	ceramide synthase 6 [Source:NCBI gene (formerly Entrezgene);Acc:101122252]	139486616	139831507	protein_coding	CERS6
ENSOARG00000019653		140017409	140017636	protein_coding
ENSOARG00000025809		140037537	140039903	lincRNA
ENSOARG00000004301	serine/threonine kinase 39 [Source:NCBI gene (formerly Entrezgene);Acc:101108728]	140068741	140315412	protein_coding	STK39
ENSOARG00000019658	beta-1,3-galactosyltransferase 1 [Source:NCBI gene (formerly Entrezgene);Acc:101122666]	140432670	140433650	protein_coding	B3GALT1
ENSOARG00000004431	xin actin binding repeat containing 2 [Source:NCBI gene (formerly Entrezgene);Acc:101108995]	141116249	141165032	protein_coding	XIRP2
ENSOARG00000022371		141174711	141174793	miRNA
OAR2_rs419988472 - 2:137195167–141195167
Gene stable ID	Gene description	Gene start (bp)	Gene end (bp)	Gene type	NCBI gene (formerly Entrezgene) accession
ENSOARG00000002188	methyltransferase like 8 [Source:NCBI gene (formerly Entrezgene);Acc:101116455]	137192963	137239596	protein_coding	METTL8
ENSOARG00000002212	serine/threonine-protein kinase tousled-like 1 [Source:NCBI gene (formerly Entrezgene);Acc:101116707]	137458859	137572916	protein_coding	LOC101116707
ENSOARG00000002237	golgi reassembly stacking protein 2 [Source:NCBI gene (formerly Entrezgene);Acc:101117138]	137630327	137659975	protein_coding	GORASP2
ENSOARG00000002329	glutamate decarboxylase 1 [Source:NCBI gene (formerly Entrezgene);Acc:101117393]	137712233	137748395	protein_coding	GAD1
ENSOARG00000002431	glutamate rich 2 [Source:NCBI gene (formerly Entrezgene);Acc:101117821]	137770036	137793748	protein_coding	ERICH2
ENSOARG00000002449	Sp5 transcription factor [Source:NCBI gene (formerly Entrezgene);Acc:101107678]	137839148	137841214	protein_coding	SP5
ENSOARG00000002595	myosin IIIB [Source:NCBI gene (formerly Entrezgene);Acc:101118079]	137891670	138311329	protein_coding	MYO3B
ENSOARG00000022894	U6 spliceosomal RNA [Source:RFAM;Acc:RF00026]	137982702	137982805	snRNA
ENSOARG00000022361	U6 spliceosomal RNA [Source:RFAM;Acc:RF00026]	138387523	138387630	snRNA
ENSOARG00000002804	ubiquitin protein ligase E3 component n-recognin 3 [Source:NCBI gene (formerly Entrezgene);Acc:101107938]	138424294	138625167	protein_coding	UBR3
ENSOARG00000002884	methyltransferase like 5 [Source:NCBI gene (formerly Entrezgene);Acc:101118588]	138639228	138648094	protein_coding	METTL5
ENSOARG00000002884	methyltransferase like 5 [Source:NCBI gene (formerly Entrezgene);Acc:101118588]	138639228	138648094	protein_coding	LOC114113591
ENSOARG00000002906	small RNA binding exonuclease protection factor La [Source:NCBI gene (formerly Entrezgene);Acc:101118333]	138648159	138653917	protein_coding	SSB
ENSOARG00000023985	U6 spliceosomal RNA [Source:RFAM;Acc:RF00026]	138672329	138672429	snRNA
ENSOARG00000003017	kelch-like protein 23 [Source:NCBI gene (formerly Entrezgene);Acc:101118851]	138681642	138697323	protein_coding	LOC101118851
ENSOARG00000019650	phosphatase, orphan 2 [Source:NCBI gene (formerly Entrezgene);Acc:101119113]	138721646	138722371	protein_coding	PHOSPHO2
ENSOARG00000003082	coiled-coil domain containing 173 [Source:NCBI gene (formerly Entrezgene);Acc:101119534]	138727404	138753440	protein_coding	CCDC173
ENSOARG00000003174	peptidylprolyl isomerase G [Source:NCBI gene (formerly Entrezgene);Acc:101119793]	138758565	138779078	protein_coding	PPIG
ENSOARG00000003284	FAST kinase domains 1 [Source:NCBI gene (formerly Entrezgene);Acc:101120053]	138805177	138838240	protein_coding	FASTKD1
ENSOARG00000003388	kelch like family member 41 [Source:NCBI gene (formerly Entrezgene);Acc:101120303]	138842626	138856360	protein_coding	KLHL41
ENSOARG00000003402	Bardet-Biedl syndrome 5 [Source:NCBI gene (formerly Entrezgene);Acc:101120552]	138859320	138879396	protein_coding	BBS5
ENSOARG00000003592	LDL receptor related protein 2 [Source:NCBI gene (formerly Entrezgene);Acc:101108200]	138990254	139154704	protein_coding	LRP2
ENSOARG00000003872	dehydrogenase/reductase 9 [Source:HGNC Symbol;Acc:HGNC:16888]	139186849	139193920	protein_coding
ENSOARG00000004000	ATP binding cassette subfamily B member 11 [Source:NCBI gene (formerly Entrezgene);Acc:101121238]	139245027	139331632	protein_coding	ABCB11
ENSOARG00000004085	glucose-6-phosphatase catalytic subunit 2 [Source:NCBI gene (formerly Entrezgene);Acc:101121493]	139349795	139356438	protein_coding	G6PC2
ENSOARG00000004104	SPC25 component of NDC80 kinetochore complex [Source:NCBI gene (formerly Entrezgene);Acc:101121749]	139371222	139382831	protein_coding	SPC25
ENSOARG00000023604	U6 spliceosomal RNA [Source:RFAM;Acc:RF00026]	139380318	139380420	snRNA
ENSOARG00000004206	nitric oxide synthase trafficking [Source:NCBI gene (formerly Entrezgene);Acc:101122001]	139391357	139458885	protein_coding	NOSTRIN
ENSOARG00000004285	ceramide synthase 6 [Source:NCBI gene (formerly Entrezgene);Acc:101122252]	139486616	139831507	protein_coding	CERS6
ENSOARG00000019653		140017409	140017636	protein_coding
ENSOARG00000025809		140037537	140039903	lincRNA
ENSOARG00000004301	serine/threonine kinase 39 [Source:NCBI gene (formerly Entrezgene);Acc:101108728]	140068741	140315412	protein_coding	STK39
ENSOARG00000019658	beta-1,3-galactosyltransferase 1 [Source:NCBI gene (formerly Entrezgene);Acc:101122666]	140432670	140433650	protein_coding	B3GALT1
ENSOARG00000004431	xin actin binding repeat containing 2 [Source:NCBI gene (formerly Entrezgene);Acc:101108995]	141116249	141165032	protein_coding	XIRP2
ENSOARG00000022371		141174711	141174793	miRNA
OAR2_rs412327523 - 2:143234800–147234800
Gene stable ID	Gene description	Gene start (bp)	Gene end (bp)	Gene type	NCBI gene (formerly Entrezgene) accession
ENSOARG00000005501	sodium voltage-gated channel alpha subunit 3 [Source:NCBI gene (formerly Entrezgene);Acc:101103874]	143245321	143329091	protein_coding	SCN3A
ENSOARG00000005610	solute carrier family 38 member 11 [Source:NCBI gene (formerly Entrezgene);Acc:101104635]	143438961	143502283	protein_coding	SLC38A11
ENSOARG00000022553		143451255	143451330	miRNA
ENSOARG00000022888	U6 spliceosomal RNA [Source:RFAM;Acc:RF00026]	143577546	143577652	snRNA
ENSOARG00000005709	cordon-bleu WH2 repeat protein like 1 [Source:NCBI gene (formerly Entrezgene);Acc:101110310]	143684185	143752953	protein_coding	COBLL1
ENSOARG00000005837	growth factor receptor bound protein 14 [Source:NCBI gene (formerly Entrezgene);Acc:101105217]	143839555	143965488	protein_coding	GRB14
ENSOARG00000021268		144028375	144028498	snoRNA
ENSOARG00000025810		144467398	144472860	lincRNA
ENSOARG00000005930	fidgetin, microtubule severing factor [Source:NCBI gene (formerly Entrezgene);Acc:101105473]	144828765	144956289	protein_coding	FIGN
ENSOARG00000005956	potassium voltage-gated channel subfamily H member 7 [Source:NCBI gene (formerly Entrezgene);Acc:101105723]	146137052	146291069	protein_coding	LOC101105723
ENSOARG00000022698		146285632	146285705	miRNA
ENSOARG00000006024	grancalcin [Source:NCBI gene (formerly Entrezgene);Acc:101105979]	146300315	146318062	protein_coding	GCA
ENSOARG00000021345	U6 spliceosomal RNA [Source:RFAM;Acc:RF00026]	146310332	146310432	snRNA
ENSOARG00000006142	interferon induced with helicase C domain 1 [Source:NCBI gene (formerly Entrezgene);Acc:101106234]	146343186	146404420	protein_coding	IFIH1
ENSOARG00000006246	fibroblast activation protein alpha [Source:NCBI gene (formerly Entrezgene);Acc:101106492]	146441773	146519145	protein_coding	FAP
ENSOARG00000006362	glucagon [Source:NCBI gene (formerly Entrezgene);Acc:443179]	146544014	146551954	protein_coding	GCG
ENSOARG00000006454	dipeptidyl peptidase 4 [Source:NCBI gene (formerly Entrezgene);Acc:100170324]	146632572	146713094	protein_coding	DPP4
ENSOARG00000006594	solute carrier family 4 member 10 [Source:NCBI gene (formerly Entrezgene);Acc:101107575]	146726620	146970354	protein_coding	SLC4A10
ENSOARG00000021346	5S ribosomal RNA [Source:RFAM;Acc:RF00001]	147070607	147070703	rRNA
ENSOARG00000019671		147157081	147157422	protein_coding
ENSOARG00000006620	T-box brain transcription factor 1 [Source:NCBI gene (formerly Entrezgene);Acc:101110826]	147218426	147225544	protein_coding	TBR1
ENSOARG00000006699	proteasome 26S subunit, non-ATPase 14 [Source:NCBI gene (formerly Entrezgene);Acc:101108368]	147227384	147314049	protein_coding	PSMD14
ENSOARG00000024278	5S ribosomal RNA [Source:RFAM;Acc:RF00001]	147232447	147232563	rRNA
OAR2_rs406150872 - 2:143308492–147308492
Gene stable ID	Gene description	Gene start (bp)	Gene end (bp)	Gene type	NCBI gene (formerly Entrezgene) accession
ENSOARG00000005501	sodium voltage-gated channel alpha subunit 3 [Source:NCBI gene (formerly Entrezgene);Acc:101103874]	143245321	143329091	protein_coding	SCN3A
ENSOARG00000005610	solute carrier family 38 member 11 [Source:NCBI gene (formerly Entrezgene);Acc:101104635]	143438961	143502283	protein_coding	SLC38A11
ENSOARG00000022553		143451255	143451330	miRNA
ENSOARG00000022888	U6 spliceosomal RNA [Source:RFAM;Acc:RF00026]	143577546	143577652	snRNA
ENSOARG00000005709	cordon-bleu WH2 repeat protein like 1 [Source:NCBI gene (formerly Entrezgene);Acc:101110310]	143684185	143752953	protein_coding	COBLL1
ENSOARG00000005837	growth factor receptor bound protein 14 [Source:NCBI gene (formerly Entrezgene);Acc:101105217]	143839555	143965488	protein_coding	GRB14
ENSOARG00000021268		144028375	144028498	snoRNA
ENSOARG00000025810		144467398	144472860	lincRNA
ENSOARG00000005930	fidgetin, microtubule severing factor [Source:NCBI gene (formerly Entrezgene);Acc:101105473]	144828765	144956289	protein_coding	FIGN
ENSOARG00000005956	potassium voltage-gated channel subfamily H member 7 [Source:NCBI gene (formerly Entrezgene);Acc:101105723]	146137052	146291069	protein_coding	LOC101105723
ENSOARG00000022698		146285632	146285705	miRNA
ENSOARG00000006024	grancalcin [Source:NCBI gene (formerly Entrezgene);Acc:101105979]	146300315	146318062	protein_coding	GCA
ENSOARG00000021345	U6 spliceosomal RNA [Source:RFAM;Acc:RF00026]	146310332	146310432	snRNA
ENSOARG00000006142	interferon induced with helicase C domain 1 [Source:NCBI gene (formerly Entrezgene);Acc:101106234]	146343186	146404420	protein_coding	IFIH1
ENSOARG00000006246	fibroblast activation protein alpha [Source:NCBI gene (formerly Entrezgene);Acc:101106492]	146441773	146519145	protein_coding	FAP
ENSOARG00000006362	glucagon [Source:NCBI gene (formerly Entrezgene);Acc:443179]	146544014	146551954	protein_coding	GCG
ENSOARG00000006454	dipeptidyl peptidase 4 [Source:NCBI gene (formerly Entrezgene);Acc:100170324]	146632572	146713094	protein_coding	DPP4
ENSOARG00000006594	solute carrier family 4 member 10 [Source:NCBI gene (formerly Entrezgene);Acc:101107575]	146726620	146970354	protein_coding	SLC4A10
ENSOARG00000021346	5S ribosomal RNA [Source:RFAM;Acc:RF00001]	147070607	147070703	rRNA
ENSOARG00000019671		147157081	147157422	protein_coding
ENSOARG00000006620	T-box brain transcription factor 1 [Source:NCBI gene (formerly Entrezgene);Acc:101110826]	147218426	147225544	protein_coding	TBR1
ENSOARG00000006699	proteasome 26S subunit, non-ATPase 14 [Source:NCBI gene (formerly Entrezgene);Acc:101108368]	147227384	147314049	protein_coding	PSMD14
ENSOARG00000024278	5S ribosomal RNA [Source:RFAM;Acc:RF00001]	147232447	147232563	rRNA
ENSOARG00000023007		147241910	147241998	miRNA
OAR2_rs417376212 - 2:143336020–147336020
Gene stable ID	Gene description	Gene start (bp)	Gene end (bp)	Gene type	NCBI gene (formerly Entrezgene) accession
ENSOARG00000005610	solute carrier family 38 member 11 [Source:NCBI gene (formerly Entrezgene);Acc:101104635]	143438961	143502283	protein_coding	SLC38A11
ENSOARG00000022553		143451255	143451330	miRNA
ENSOARG00000022888	U6 spliceosomal RNA [Source:RFAM;Acc:RF00026]	143577546	143577652	snRNA
ENSOARG00000005709	cordon-bleu WH2 repeat protein like 1 [Source:NCBI gene (formerly Entrezgene);Acc:101110310]	143684185	143752953	protein_coding	COBLL1
ENSOARG00000005837	growth factor receptor bound protein 14 [Source:NCBI gene (formerly Entrezgene);Acc:101105217]	143839555	143965488	protein_coding	GRB14
ENSOARG00000021268		144028375	144028498	snoRNA
ENSOARG00000025810		144467398	144472860	lincRNA
ENSOARG00000005930	fidgetin, microtubule severing factor [Source:NCBI gene (formerly Entrezgene);Acc:101105473]	144828765	144956289	protein_coding	FIGN
ENSOARG00000005956	potassium voltage-gated channel subfamily H member 7 [Source:NCBI gene (formerly Entrezgene);Acc:101105723]	146137052	146291069	protein_coding	LOC101105723
ENSOARG00000022698		146285632	146285705	miRNA
ENSOARG00000006024	grancalcin [Source:NCBI gene (formerly Entrezgene);Acc:101105979]	146300315	146318062	protein_coding	GCA
ENSOARG00000021345	U6 spliceosomal RNA [Source:RFAM;Acc:RF00026]	146310332	146310432	snRNA
ENSOARG00000006142	interferon induced with helicase C domain 1 [Source:NCBI gene (formerly Entrezgene);Acc:101106234]	146343186	146404420	protein_coding	IFIH1
ENSOARG00000006246	fibroblast activation protein alpha [Source:NCBI gene (formerly Entrezgene);Acc:101106492]	146441773	146519145	protein_coding	FAP
ENSOARG00000006362	glucagon [Source:NCBI gene (formerly Entrezgene);Acc:443179]	146544014	146551954	protein_coding	GCG
ENSOARG00000006454	dipeptidyl peptidase 4 [Source:NCBI gene (formerly Entrezgene);Acc:100170324]	146632572	146713094	protein_coding	DPP4
ENSOARG00000006594	solute carrier family 4 member 10 [Source:NCBI gene (formerly Entrezgene);Acc:101107575]	146726620	146970354	protein_coding	SLC4A10
ENSOARG00000021346	5S ribosomal RNA [Source:RFAM;Acc:RF00001]	147070607	147070703	rRNA
ENSOARG00000019671		147157081	147157422	protein_coding
ENSOARG00000006620	T-box brain transcription factor 1 [Source:NCBI gene (formerly Entrezgene);Acc:101110826]	147218426	147225544	protein_coding	TBR1
ENSOARG00000006699	proteasome 26S subunit, non-ATPase 14 [Source:NCBI gene (formerly Entrezgene);Acc:101108368]	147227384	147314049	protein_coding	PSMD14
ENSOARG00000024278	5S ribosomal RNA [Source:RFAM;Acc:RF00001]	147232447	147232563	rRNA
ENSOARG00000023007		147241910	147241998	miRNA
OAR2_rs424565808 - 2:134145355–138145355
Gene stable ID	Gene description	Gene start (bp)	Gene end (bp)	Gene type	NCBI gene (formerly Entrezgene) accession
ENSOARG00000000233	chimerin 1 [Source:NCBI gene (formerly Entrezgene);Acc:101109591]	134039752	134175352	protein_coding	CHN1
ENSOARG00000000253	cholinergic receptor nicotinic alpha 1 subunit [Source:NCBI gene (formerly Entrezgene);Acc:101110120]	134219372	134240500	protein_coding	CHRNA1
ENSOARG00000000276	WAS/WASL interacting protein family member 1 [Source:NCBI gene (formerly Entrezgene);Acc:101110390]	134365412	134391803	protein_coding	WIPF1
ENSOARG00000022232	U6 spliceosomal RNA [Source:RFAM;Acc:RF00026]	134399987	134400092	snRNA
ENSOARG00000000298	G protein-coupled receptor 155 [Source:NCBI gene (formerly Entrezgene);Acc:101110651]	134451917	134490199	protein_coding	GPR155
ENSOARG00000000324	secernin 3 [Source:NCBI gene (formerly Entrezgene);Acc:101105639]	134497203	134528586	protein_coding	SCRN3
ENSOARG00000000339	corepressor interacting with RBPJ, CIR1 [Source:NCBI gene (formerly Entrezgene);Acc:101105893]	134527994	134564827	protein_coding	CIR1
ENSOARG00000000427	Sp9 transcription factor [Source:NCBI gene (formerly Entrezgene);Acc:101106151]	134575085	134577433	protein_coding	SP9
ENSOARG00000025807		134607080	134608585	lincRNA
ENSOARG00000000451	Obg like ATPase 1 [Source:NCBI gene (formerly Entrezgene);Acc:101110909]	134649142	134814062	protein_coding	OLA1
ENSOARG00000000469	Sp3 transcription factor [Source:NCBI gene (formerly Entrezgene);Acc:101106411]	134926165	134971836	protein_coding	SP3
ENSOARG00000000578	cell division cycle associated 7 [Source:NCBI gene (formerly Entrezgene);Acc:101111162]	135465988	135478982	protein_coding	CDCA7
ENSOARG00000000725	mitogen-activated protein kinase kinase kinase 20 [Source:NCBI gene (formerly Entrezgene);Acc:101111776]	135534773	135689748	protein_coding	MAP3K20
ENSOARG00000023727	U6 spliceosomal RNA [Source:RFAM;Acc:RF00026]	135720002	135720108	snRNA
ENSOARG00000000850	Rap guanine nucleotide exchange factor 4 [Source:NCBI gene (formerly Entrezgene);Acc:101112196]	135745186	136041337	protein_coding	RAPGEF4
ENSOARG00000024474		136102407	136102508	miRNA
ENSOARG00000019644		136149597	136150559	protein_coding
ENSOARG00000001014	pyruvate dehydrogenase kinase 1 [Source:NCBI gene (formerly Entrezgene);Acc:101113205]	136169785	136213559	protein_coding	PDK1
ENSOARG00000025808		136213089	136218543	lincRNA
ENSOARG00000021416	U6 spliceosomal RNA [Source:RFAM;Acc:RF00026]	136220941	136221047	snRNA
ENSOARG00000001187	integrin subunit alpha 6 [Source:NCBI gene (formerly Entrezgene);Acc:101113656]	136225512	136275286	protein_coding	ITGA6
ENSOARG00000021678		136292760	136292835	miRNA
ENSOARG00000024468		136301599	136301677	miRNA
ENSOARG00000001343	distal-less homeobox 2 [Source:HGNC Symbol;Acc:HGNC:2915]	136584803	136587324	protein_coding
ENSOARG00000001458	distal-less homeobox 1 [Source:NCBI gene (formerly Entrezgene);Acc:101113912]	136599373	136602848	protein_coding	DLX1
ENSOARG00000001485	methionyl aminopeptidase type 1D, mitochondrial [Source:NCBI gene (formerly Entrezgene);Acc:101114168]	136603071	136680841	protein_coding	METAP1D
ENSOARG00000001611	solute carrier family 25 member 12 [Source:NCBI gene (formerly Entrezgene);Acc:101115186]	136680840	136867566	protein_coding	SLC25A12
ENSOARG00000001763	histone acetyltransferase 1 [Source:NCBI gene (formerly Entrezgene);Acc:101114588]	136697010	136736832	protein_coding	HAT1
ENSOARG00000001885	dynein cytoplasmic 1 intermediate chain 2 [Source:NCBI gene (formerly Entrezgene);Acc:101115433]	136894361	136947256	protein_coding	DYNC1I2
ENSOARG00000002042	cytochrome b reductase 1 [Source:HGNC Symbol;Acc:HGNC:20797]	137043196	137060543	protein_coding
ENSOARG00000002060	DDB1 and CUL4 associated factor 17 [Source:NCBI gene (formerly Entrezgene);Acc:101116207]	137128086	137152847	protein_coding	DCAF17
ENSOARG00000002188	methyltransferase like 8 [Source:NCBI gene (formerly Entrezgene);Acc:101116455]	137192963	137239596	protein_coding	METTL8
ENSOARG00000002212	serine/threonine-protein kinase tousled-like 1 [Source:NCBI gene (formerly Entrezgene);Acc:101116707]	137458859	137572916	protein_coding	LOC101116707
ENSOARG00000002237	golgi reassembly stacking protein 2 [Source:NCBI gene (formerly Entrezgene);Acc:101117138]	137630327	137659975	protein_coding	GORASP2
ENSOARG00000002329	glutamate decarboxylase 1 [Source:NCBI gene (formerly Entrezgene);Acc:101117393]	137712233	137748395	protein_coding	GAD1
ENSOARG00000002431	glutamate rich 2 [Source:NCBI gene (formerly Entrezgene);Acc:101117821]	137770036	137793748	protein_coding	ERICH2
ENSOARG00000002449	Sp5 transcription factor [Source:NCBI gene (formerly Entrezgene);Acc:101107678]	137839148	137841214	protein_coding	SP5
ENSOARG00000002595	myosin IIIB [Source:NCBI gene (formerly Entrezgene);Acc:101118079]	137891670	138311329	protein_coding	MYO3B
ENSOARG00000022894	U6 spliceosomal RNA [Source:RFAM;Acc:RF00026]	137982702	137982805	snRNA
OAR2_rs430008551 - 2:134362050–138362050
Gene stable ID	Gene description	Gene start (bp)	Gene end (bp)	Gene type	NCBI gene (formerly Entrezgene) accession
ENSOARG00000000276	WAS/WASL interacting protein family member 1 [Source:NCBI gene (formerly Entrezgene);Acc:101110390]	134365412	134391803	protein_coding	WIPF1
ENSOARG00000022232	U6 spliceosomal RNA [Source:RFAM;Acc:RF00026]	134399987	134400092	snRNA
ENSOARG00000000298	G protein-coupled receptor 155 [Source:NCBI gene (formerly Entrezgene);Acc:101110651]	134451917	134490199	protein_coding	GPR155
ENSOARG00000000324	secernin 3 [Source:NCBI gene (formerly Entrezgene);Acc:101105639]	134497203	134528586	protein_coding	SCRN3
ENSOARG00000000339	corepressor interacting with RBPJ, CIR1 [Source:NCBI gene (formerly Entrezgene);Acc:101105893]	134527994	134564827	protein_coding	CIR1
ENSOARG00000000427	Sp9 transcription factor [Source:NCBI gene (formerly Entrezgene);Acc:101106151]	134575085	134577433	protein_coding	SP9
ENSOARG00000025807		134607080	134608585	lincRNA
ENSOARG00000000451	Obg like ATPase 1 [Source:NCBI gene (formerly Entrezgene);Acc:101110909]	134649142	134814062	protein_coding	OLA1
ENSOARG00000000469	Sp3 transcription factor [Source:NCBI gene (formerly Entrezgene);Acc:101106411]	134926165	134971836	protein_coding	SP3
ENSOARG00000000578	cell division cycle associated 7 [Source:NCBI gene (formerly Entrezgene);Acc:101111162]	135465988	135478982	protein_coding	CDCA7
ENSOARG00000000725	mitogen-activated protein kinase kinase kinase 20 [Source:NCBI gene (formerly Entrezgene);Acc:101111776]	135534773	135689748	protein_coding	MAP3K20
ENSOARG00000023727	U6 spliceosomal RNA [Source:RFAM;Acc:RF00026]	135720002	135720108	snRNA
ENSOARG00000000850	Rap guanine nucleotide exchange factor 4 [Source:NCBI gene (formerly Entrezgene);Acc:101112196]	135745186	136041337	protein_coding	RAPGEF4
ENSOARG00000024474		136102407	136102508	miRNA
ENSOARG00000019644		136149597	136150559	protein_coding
ENSOARG00000001014	pyruvate dehydrogenase kinase 1 [Source:NCBI gene (formerly Entrezgene);Acc:101113205]	136169785	136213559	protein_coding	PDK1
ENSOARG00000025808		136213089	136218543	lincRNA
ENSOARG00000021416	U6 spliceosomal RNA [Source:RFAM;Acc:RF00026]	136220941	136221047	snRNA
ENSOARG00000001187	integrin subunit alpha 6 [Source:NCBI gene (formerly Entrezgene);Acc:101113656]	136225512	136275286	protein_coding	ITGA6
ENSOARG00000021678		136292760	136292835	miRNA
ENSOARG00000024468		136301599	136301677	miRNA
ENSOARG00000001343	distal-less homeobox 2 [Source:HGNC Symbol;Acc:HGNC:2915]	136584803	136587324	protein_coding
ENSOARG00000001458	distal-less homeobox 1 [Source:NCBI gene (formerly Entrezgene);Acc:101113912]	136599373	136602848	protein_coding	DLX1
ENSOARG00000001485	methionyl aminopeptidase type 1D, mitochondrial [Source:NCBI gene (formerly Entrezgene);Acc:101114168]	136603071	136680841	protein_coding	METAP1D
ENSOARG00000001611	solute carrier family 25 member 12 [Source:NCBI gene (formerly Entrezgene);Acc:101115186]	136680840	136867566	protein_coding	SLC25A12
ENSOARG00000001763	histone acetyltransferase 1 [Source:NCBI gene (formerly Entrezgene);Acc:101114588]	136697010	136736832	protein_coding	HAT1
ENSOARG00000001885	dynein cytoplasmic 1 intermediate chain 2 [Source:NCBI gene (formerly Entrezgene);Acc:101115433]	136894361	136947256	protein_coding	DYNC1I2
ENSOARG00000002042	cytochrome b reductase 1 [Source:HGNC Symbol;Acc:HGNC:20797]	137043196	137060543	protein_coding
ENSOARG00000002060	DDB1 and CUL4 associated factor 17 [Source:NCBI gene (formerly Entrezgene);Acc:101116207]	137128086	137152847	protein_coding	DCAF17
ENSOARG00000002188	methyltransferase like 8 [Source:NCBI gene (formerly Entrezgene);Acc:101116455]	137192963	137239596	protein_coding	METTL8
ENSOARG00000002212	serine/threonine-protein kinase tousled-like 1 [Source:NCBI gene (formerly Entrezgene);Acc:101116707]	137458859	137572916	protein_coding	LOC101116707
ENSOARG00000002237	golgi reassembly stacking protein 2 [Source:NCBI gene (formerly Entrezgene);Acc:101117138]	137630327	137659975	protein_coding	GORASP2
ENSOARG00000002329	glutamate decarboxylase 1 [Source:NCBI gene (formerly Entrezgene);Acc:101117393]	137712233	137748395	protein_coding	GAD1
ENSOARG00000002431	glutamate rich 2 [Source:NCBI gene (formerly Entrezgene);Acc:101117821]	137770036	137793748	protein_coding	ERICH2
ENSOARG00000002449	Sp5 transcription factor [Source:NCBI gene (formerly Entrezgene);Acc:101107678]	137839148	137841214	protein_coding	SP5
ENSOARG00000002595	myosin IIIB [Source:NCBI gene (formerly Entrezgene);Acc:101118079]	137891670	138311329	protein_coding	MYO3B
ENSOARG00000022894	U6 spliceosomal RNA [Source:RFAM;Acc:RF00026]	137982702	137982805	snRNA
OAR2_rs401620358 - 2:131594324–135594324
Gene stable ID	Gene description	Gene start (bp)	Gene end (bp)	Gene type	NCBI gene (formerly Entrezgene) accession
ENSOARG00000017415		131718391	131718860	pseudogene
ENSOARG00000017431	nuclear factor, erythroid 2 like 2 [Source:NCBI gene (formerly Entrezgene);Acc:101104966]	131754249	131759072	protein_coding	NFE2L2
ENSOARG00000017442	heterogeneous nuclear ribonucleoprotein A3 [Source:NCBI gene (formerly Entrezgene);Acc:101105552]	131764126	131772092	protein_coding	HNRNPA3
ENSOARG00000021976		131772093	131772166	miRNA
ENSOARG00000017452	metaxin 2 [Source:NCBI gene (formerly Entrezgene);Acc:101105801]	132661611	132737409	protein_coding	MTX2
ENSOARG00000017462	homeobox D1 [Source:NCBI gene (formerly Entrezgene);Acc:101106056]	132820016	132821208	protein_coding	HOXD1
ENSOARG00000017472	homeobox D3 [Source:NCBI gene (formerly Entrezgene);Acc:101106307]	132836522	132855765	protein_coding	HOXD3
ENSOARG00000017483	homeobox D4 [Source:HGNC Symbol;Acc:HGNC:5138]	132855190	132856444	protein_coding
ENSOARG00000022645	oar-mir-10b [Source:miRBase;Acc:MI0025252]	132857579	132857677	miRNA	MIR10B
ENSOARG00000025806		132870898	132877353	lincRNA
ENSOARG00000017491	homeobox D8 [Source:HGNC Symbol;Acc:HGNC:5139]	132876251	132877353	protein_coding
ENSOARG00000017504		132883600	132884329	protein_coding
ENSOARG00000017514	homeobox D10 [Source:NCBI gene (formerly Entrezgene);Acc:101106824]	132888192	132890549	protein_coding	HOXD10
ENSOARG00000019633		132898115	132898351	protein_coding
ENSOARG00000000088	homeobox D12 [Source:NCBI gene (formerly Entrezgene);Acc:101107071]	132906330	132907317	protein_coding	HOXD12
ENSOARG00000000107	homeobox D13 [Source:NCBI gene (formerly Entrezgene);Acc:101104641]	132912439	132915560	protein_coding	HOXD13
ENSOARG00000000124	even-skipped homeobox 2 [Source:HGNC Symbol;Acc:HGNC:3507]	132922598	132926561	protein_coding
ENSOARG00000019639		132976027	132976458	protein_coding
ENSOARG00000000151	lunapark, ER junction formation factor [Source:NCBI gene (formerly Entrezgene);Acc:101107574]	133005922	133093926	protein_coding	LNPK
ENSOARG00000022403	U6 spliceosomal RNA [Source:RFAM;Acc:RF00026]	133807136	133807242	snRNA
ENSOARG00000000170	ATP synthase membrane subunit c locus 3 [Source:NCBI gene (formerly Entrezgene);Acc:101108285]	133814093	133816722	protein_coding	ATP5MC3
ENSOARG00000000194	activating transcription factor 2 [Source:NCBI gene (formerly Entrezgene);Acc:101108548]	133841980	133908859	protein_coding	ATF2
ENSOARG00000023470		133894078	133894247	misc_RNA
ENSOARG00000000215		133972253	133972993	protein_coding
ENSOARG00000000233	chimerin 1 [Source:NCBI gene (formerly Entrezgene);Acc:101109591]	134039752	134175352	protein_coding	CHN1
ENSOARG00000000253	cholinergic receptor nicotinic alpha 1 subunit [Source:NCBI gene (formerly Entrezgene);Acc:101110120]	134219372	134240500	protein_coding	CHRNA1
ENSOARG00000000276	WAS/WASL interacting protein family member 1 [Source:NCBI gene (formerly Entrezgene);Acc:101110390]	134365412	134391803	protein_coding	WIPF1
ENSOARG00000022232	U6 spliceosomal RNA [Source:RFAM;Acc:RF00026]	134399987	134400092	snRNA
ENSOARG00000000298	G protein-coupled receptor 155 [Source:NCBI gene (formerly Entrezgene);Acc:101110651]	134451917	134490199	protein_coding	GPR155
ENSOARG00000000324	secernin 3 [Source:NCBI gene (formerly Entrezgene);Acc:101105639]	134497203	134528586	protein_coding	SCRN3
ENSOARG00000000339	corepressor interacting with RBPJ, CIR1 [Source:NCBI gene (formerly Entrezgene);Acc:101105893]	134527994	134564827	protein_coding	CIR1
ENSOARG00000000427	Sp9 transcription factor [Source:NCBI gene (formerly Entrezgene);Acc:101106151]	134575085	134577433	protein_coding	SP9
ENSOARG00000025807		134607080	134608585	lincRNA
ENSOARG00000000451	Obg like ATPase 1 [Source:NCBI gene (formerly Entrezgene);Acc:101110909]	134649142	134814062	protein_coding	OLA1
ENSOARG00000000469	Sp3 transcription factor [Source:NCBI gene (formerly Entrezgene);Acc:101106411]	134926165	134971836	protein_coding	SP3
ENSOARG00000000578	cell division cycle associated 7 [Source:NCBI gene (formerly Entrezgene);Acc:101111162]	135465988	135478982	protein_coding	CDCA7
ENSOARG00000000725	mitogen-activated protein kinase kinase kinase 20 [Source:NCBI gene (formerly Entrezgene);Acc:101111776]	135534773	135689748	protein_coding	MAP3K20
OAR2_rs412805133 - 2:131602325–135602325
Gene stable ID	Gene description	Gene start (bp)	Gene end (bp)	Gene type	NCBI gene (formerly Entrezgene) accession
ENSOARG00000017415		131718391	131718860	pseudogene
ENSOARG00000017431	nuclear factor, erythroid 2 like 2 [Source:NCBI gene (formerly Entrezgene);Acc:101104966]	131754249	131759072	protein_coding	NFE2L2
ENSOARG00000017442	heterogeneous nuclear ribonucleoprotein A3 [Source:NCBI gene (formerly Entrezgene);Acc:101105552]	131764126	131772092	protein_coding	HNRNPA3
ENSOARG00000021976		131772093	131772166	miRNA
ENSOARG00000017452	metaxin 2 [Source:NCBI gene (formerly Entrezgene);Acc:101105801]	132661611	132737409	protein_coding	MTX2
ENSOARG00000017462	homeobox D1 [Source:NCBI gene (formerly Entrezgene);Acc:101106056]	132820016	132821208	protein_coding	HOXD1
ENSOARG00000017472	homeobox D3 [Source:NCBI gene (formerly Entrezgene);Acc:101106307]	132836522	132855765	protein_coding	HOXD3
ENSOARG00000017483	homeobox D4 [Source:HGNC Symbol;Acc:HGNC:5138]	132855190	132856444	protein_coding
ENSOARG00000022645	oar-mir-10b [Source:miRBase;Acc:MI0025252]	132857579	132857677	miRNA	MIR10B
ENSOARG00000025806		132870898	132877353	lincRNA
ENSOARG00000017491	homeobox D8 [Source:HGNC Symbol;Acc:HGNC:5139]	132876251	132877353	protein_coding
ENSOARG00000017504		132883600	132884329	protein_coding
ENSOARG00000017514	homeobox D10 [Source:NCBI gene (formerly Entrezgene);Acc:101106824]	132888192	132890549	protein_coding	HOXD10
ENSOARG00000019633		132898115	132898351	protein_coding
ENSOARG00000000088	homeobox D12 [Source:NCBI gene (formerly Entrezgene);Acc:101107071]	132906330	132907317	protein_coding	HOXD12
ENSOARG00000000107	homeobox D13 [Source:NCBI gene (formerly Entrezgene);Acc:101104641]	132912439	132915560	protein_coding	HOXD13
ENSOARG00000000124	even-skipped homeobox 2 [Source:HGNC Symbol;Acc:HGNC:3507]	132922598	132926561	protein_coding
ENSOARG00000019639		132976027	132976458	protein_coding
ENSOARG00000000151	lunapark, ER junction formation factor [Source:NCBI gene (formerly Entrezgene);Acc:101107574]	133005922	133093926	protein_coding	LNPK
ENSOARG00000022403	U6 spliceosomal RNA [Source:RFAM;Acc:RF00026]	133807136	133807242	snRNA
ENSOARG00000000170	ATP synthase membrane subunit c locus 3 [Source:NCBI gene (formerly Entrezgene);Acc:101108285]	133814093	133816722	protein_coding	ATP5MC3
ENSOARG00000000194	activating transcription factor 2 [Source:NCBI gene (formerly Entrezgene);Acc:101108548]	133841980	133908859	protein_coding	ATF2
ENSOARG00000023470		133894078	133894247	misc_RNA
ENSOARG00000000215		133972253	133972993	protein_coding
ENSOARG00000000233	chimerin 1 [Source:NCBI gene (formerly Entrezgene);Acc:101109591]	134039752	134175352	protein_coding	CHN1
ENSOARG00000000253	cholinergic receptor nicotinic alpha 1 subunit [Source:NCBI gene (formerly Entrezgene);Acc:101110120]	134219372	134240500	protein_coding	CHRNA1
ENSOARG00000000276	WAS/WASL interacting protein family member 1 [Source:NCBI gene (formerly Entrezgene);Acc:101110390]	134365412	134391803	protein_coding	WIPF1
ENSOARG00000022232	U6 spliceosomal RNA [Source:RFAM;Acc:RF00026]	134399987	134400092	snRNA
ENSOARG00000000298	G protein-coupled receptor 155 [Source:NCBI gene (formerly Entrezgene);Acc:101110651]	134451917	134490199	protein_coding	GPR155
ENSOARG00000000324	secernin 3 [Source:NCBI gene (formerly Entrezgene);Acc:101105639]	134497203	134528586	protein_coding	SCRN3
ENSOARG00000000339	corepressor interacting with RBPJ, CIR1 [Source:NCBI gene (formerly Entrezgene);Acc:101105893]	134527994	134564827	protein_coding	CIR1
ENSOARG00000000427	Sp9 transcription factor [Source:NCBI gene (formerly Entrezgene);Acc:101106151]	134575085	134577433	protein_coding	SP9
ENSOARG00000025807		134607080	134608585	lincRNA
ENSOARG00000000451	Obg like ATPase 1 [Source:NCBI gene (formerly Entrezgene);Acc:101110909]	134649142	134814062	protein_coding	OLA1
ENSOARG00000000469	Sp3 transcription factor [Source:NCBI gene (formerly Entrezgene);Acc:101106411]	134926165	134971836	protein_coding	SP3
ENSOARG00000000578	cell division cycle associated 7 [Source:NCBI gene (formerly Entrezgene);Acc:101111162]	135465988	135478982	protein_coding	CDCA7
ENSOARG00000000725	mitogen-activated protein kinase kinase kinase 20 [Source:NCBI gene (formerly Entrezgene);Acc:101111776]	135534773	135689748	protein_coding	MAP3K20
OAR3_rs403393991 - 3:114331730–118331730
Gene stable ID	Gene description	Gene start (bp)	Gene end (bp)	Gene type	NCBI gene (formerly Entrezgene) accession
ENSOARG00000026016		114468262	114555620	lincRNA
ENSOARG00000015027	synaptotagmin 1 [Source:NCBI gene (formerly Entrezgene);Acc:101102712]	114906496	115404501	protein_coding	SYT1
ENSOARG00000023666		115367304	115367384	miRNA
ENSOARG00000015037		115491774	115599738	protein_coding
ENSOARG00000015054	protein phosphatase 1 regulatory subunit 12A [Source:NCBI gene (formerly Entrezgene);Acc:641303]	115651729	115819054	protein_coding	PPP1R12A
ENSOARG00000015089	otogelin like [Source:NCBI gene (formerly Entrezgene);Acc:101103553]	116081170	116251642	protein_coding	OTOGL
ENSOARG00000015124	protein tyrosine phosphatase receptor type Q [Source:NCBI gene (formerly Entrezgene);Acc:101103961]	116339388	116578874	protein_coding	PTPRQ
ENSOARG00000024994		116466690	116466758	miRNA
ENSOARG00000023317	U6 spliceosomal RNA [Source:RFAM;Acc:RF00026]	116556772	116556871	snRNA
ENSOARG00000015145	myogenic factor 6 [Source:NCBI gene (formerly Entrezgene);Acc:114113964]	116604900	116606136	protein_coding	LOC114113964
ENSOARG00000015145	myogenic factor 6 [Source:NCBI gene (formerly Entrezgene);Acc:114113964]	116604900	116606136	protein_coding	MYF6
ENSOARG00000015159	myogenic factor 5 [Source:NCBI gene (formerly Entrezgene);Acc:443159]	116620277	116622399	protein_coding	MYF5
ENSOARG00000015171	lin-7 homolog A, crumbs cell polarity complex component [Source:NCBI gene (formerly Entrezgene);Acc:101104472]	116695035	116841814	protein_coding	LIN7A
ENSOARG00000026017		116989665	116992338	lincRNA
ENSOARG00000015186	acyl-CoA synthetase short chain family member 3 [Source:NCBI gene (formerly Entrezgene);Acc:101103801]	116991455	117159401	protein_coding	ACSS3
ENSOARG00000015220	PTPRF interacting protein alpha 2 [Source:NCBI gene (formerly Entrezgene);Acc:101104729]	117165907	117673453	protein_coding	PPFIA2
ENSOARG00000015238		117747765	117749908	protein_coding
ENSOARG00000015247	coiled-coil domain containing 59 [Source:NCBI gene (formerly Entrezgene);Acc:101106509]	118238331	118244420	protein_coding	CCDC59
ENSOARG00000015266	methyltransferase like 25 [Source:NCBI gene (formerly Entrezgene);Acc:101106247]	118244609	118352705	protein_coding	METTL25
OAR5_rs424070217 - 5:99668310–103668310
Gene stable ID	Gene description	Gene start (bp)	Gene end (bp)	Gene type	NCBI gene (formerly Entrezgene) accession
ENSOARG00000010467		99824116	99824676	protein_coding
ENSOARG00000018646		99691590	99809576	protein_coding
ENSOARG00000018705	nudix hydrolase 12 [Source:NCBI gene (formerly Entrezgene);Acc:101115365]	99829900	99839640	protein_coding	NUDT12
ENSOARG00000018730		101719377	101719797	pseudogene
ENSOARG00000018734		101889352	101890729	protein_coding
ENSOARG00000021455	U6 spliceosomal RNA [Source:RFAM;Acc:RF00026]	101133384	101133480	snRNA
ENSOARG00000021641		101798868	101798948	miRNA
ENSOARG00000021691		100986600	100986724	miRNA
ENSOARG00000023191	U1 spliceosomal RNA [Source:RFAM;Acc:RF00003]	101515353	101515504	snRNA
ENSOARG00000023765	U6 spliceosomal RNA [Source:RFAM;Acc:RF00026]	100301894	100301997	snRNA
ENSOARG00000023917	U6 spliceosomal RNA [Source:RFAM;Acc:RF00026]	100110485	100110557	snRNA
ENSOARG00000024378	U6 spliceosomal RNA [Source:RFAM;Acc:RF00026]	101298898	101298992	snRNA
OAR5_rs413371484 - 5:98428672–102428672
Gene stable ID	Gene description	Gene start (bp)	Gene end (bp)	Gene type	NCBI gene (formerly Entrezgene) accession
ENSOARG00000010467		99824116	99824676	protein_coding
ENSOARG00000018280	solute carrier organic anion transporter family member 4C1 [Source:NCBI gene (formerly Entrezgene);Acc:101104490]	98545138	98634215	protein_coding	LOC101104490
ENSOARG00000018356	solute carrier organic anion transporter family member 6A1 [Source:NCBI gene (formerly Entrezgene);Acc:101104748]	98672278	98775082	protein_coding	LOC101104748
ENSOARG00000018371		98676623	98677726	protein_coding
ENSOARG00000018405	peptidylglycine alpha-amidating monooxygenase [Source:NCBI gene (formerly Entrezgene);Acc:101112815]	99119457	99319778	protein_coding	PAM
ENSOARG00000018437	gypsy retrotransposon integrase 1 [Source:NCBI gene (formerly Entrezgene);Acc:101114015]	99347327	99377557	protein_coding	GIN1
ENSOARG00000018505	diphosphoinositol pentakisphosphate kinase 2 [Source:NCBI gene (formerly Entrezgene);Acc:101114441]	99388272	99463161	protein_coding	PPIP5K2
ENSOARG00000018607	macrophage immunometabolism regulator [Source:HGNC Symbol;Acc:HGNC:25052]	99509492	99557151	protein_coding
ENSOARG00000018610		99566182	99566611	pseudogene
ENSOARG00000018646		99691590	99809576	protein_coding
ENSOARG00000018705	nudix hydrolase 12 [Source:NCBI gene (formerly Entrezgene);Acc:101115365]	99829900	99839640	protein_coding	NUDT12
ENSOARG00000018730		101719377	101719797	pseudogene
ENSOARG00000018734		101889352	101890729	protein_coding
ENSOARG00000021455	U6 spliceosomal RNA [Source:RFAM;Acc:RF00026]	101133384	101133480	snRNA
ENSOARG00000021641		101798868	101798948	miRNA
ENSOARG00000021691		100986600	100986724	miRNA
ENSOARG00000023191	U1 spliceosomal RNA [Source:RFAM;Acc:RF00003]	101515353	101515504	snRNA
ENSOARG00000023765	U6 spliceosomal RNA [Source:RFAM;Acc:RF00026]	100301894	100301997	snRNA
ENSOARG00000023917	U6 spliceosomal RNA [Source:RFAM;Acc:RF00026]	100110485	100110557	snRNA
ENSOARG00000024378	U6 spliceosomal RNA [Source:RFAM;Acc:RF00026]	101298898	101298992	snRNA
OAR5_rs411511506 - 5:61148146–65148146
Gene stable ID	Gene description	Gene start (bp)	Gene end (bp)	Gene type	NCBI gene (formerly Entrezgene) accession
ENSOARG00000009291	neuromedin U receptor 2 [Source:NCBI gene (formerly Entrezgene);Acc:101107960]	61150846	61166895	protein_coding	NMUR2
ENSOARG00000010304		61923711	61924265	protein_coding
ENSOARG00000009425	glutamate ionotropic receptor AMPA type subunit 1 [Source:NCBI gene (formerly Entrezgene);Acc:443271]	62305028	62653616	protein_coding	GRIA1
ENSOARG00000024663		62373335	62373464	miRNA
ENSOARG00000009623	family with sequence similarity 114 member A2 [Source:NCBI gene (formerly Entrezgene);Acc:101109013]	62829614	62862588	protein_coding	FAM114A2
ENSOARG00000023817	U6 spliceosomal RNA [Source:RFAM;Acc:RF00026]	62865668	62865770	snRNA
ENSOARG00000009695	microfibril associated protein 3 [Source:NCBI gene (formerly Entrezgene);Acc:101109270]	62876705	62880671	protein_coding	MFAP3
ENSOARG00000009738	polypeptide N-acetylgalactosaminyltransferase 10 [Source:NCBI gene (formerly Entrezgene);Acc:101109536]	63016723	63244040	protein_coding	GALNT10
ENSOARG00000021444		63091837	63091916	miRNA
ENSOARG00000009843	heart and neural crest derivatives expressed 1 [Source:NCBI gene (formerly Entrezgene);Acc:443353]	63292858	63295389	protein_coding	HAND1
ENSOARG00000021914	U6 spliceosomal RNA [Source:RFAM;Acc:RF00026]	63413472	63413565	snRNA
ENSOARG00000009893	La ribonucleoprotein 1, translational regulator [Source:NCBI gene (formerly Entrezgene);Acc:101112568]	63526318	63545072	protein_coding	LARP1
ENSOARG00000009975	fatty acid hydroxylase domain containing 2 [Source:NCBI gene (formerly Entrezgene);Acc:101112818]	63551128	63566576	protein_coding	FAXDC2
ENSOARG00000010090	CCR4-NOT transcription complex subunit 8 [Source:NCBI gene (formerly Entrezgene);Acc:101109796]	63585415	63594003	protein_coding	CNOT8
ENSOARG00000010195	gem nuclear organelle associated protein 5 [Source:NCBI gene (formerly Entrezgene);Acc:101110233]	63599609	63637321	protein_coding	GEMIN5
ENSOARG00000010435	mitochondrial ribosomal protein L22 [Source:NCBI gene (formerly Entrezgene);Acc:101110505]	63640973	63688777	protein_coding	MRPL22
ENSOARG00000010503		63669346	63669912	protein_coding
ENSOARG00000025062		63710533	63710671	snoRNA
ENSOARG00000025146	U6 spliceosomal RNA [Source:RFAM;Acc:RF00026]	63765799	63765899	snRNA
ENSOARG00000021386	U2 spliceosomal RNA [Source:RFAM;Acc:RF00004]	63863883	63864022	snRNA
ENSOARG00000023442	U6 spliceosomal RNA [Source:RFAM;Acc:RF00026]	63973609	63973709	snRNA
ENSOARG00000024255	5S ribosomal RNA [Source:RFAM;Acc:RF00001]	64224631	64224763	rRNA
ENSOARG00000010512	sarcoglycan delta [Source:NCBI gene (formerly Entrezgene);Acc:101110936]	65071834	65507410	protein_coding	SGCD
OAR5_rs398223820 - 5:104805224–108805224
Gene stable ID	Gene description	Gene start (bp)	Gene end (bp)	Gene type	NCBI gene (formerly Entrezgene) accession
ENSOARG00000000146		107443014	107446227	protein_coding
ENSOARG00000000184	calcium/calmodulin dependent protein kinase IV [Source:HGNC Symbol;Acc:HGNC:1464]	107540852	107812560	protein_coding
ENSOARG00000000226	StAR related lipid transfer domain containing 4 [Source:NCBI gene (formerly Entrezgene);Acc:101108571]	107832742	107841390	protein_coding	STARD4
ENSOARG00000010481		107311852	107312010	protein_coding
ENSOARG00000010495		107446287	107446694	protein_coding
ENSOARG00000018799	FER tyrosine kinase [Source:NCBI gene (formerly Entrezgene);Acc:101116052]	105044035	105461672	protein_coding	FER
ENSOARG00000018858	praja ring finger ubiquitin ligase 2 [Source:NCBI gene (formerly Entrezgene);Acc:101116312]	105628201	105780466	protein_coding	PJA2
ENSOARG00000018880	mannosidase alpha class 2A member 1 [Source:NCBI gene (formerly Entrezgene);Acc:101116572]	105984860	106179347	protein_coding	MAN2A1
ENSOARG00000018924	transmembrane protein 232 [Source:NCBI gene (formerly Entrezgene);Acc:101107020]	106642215	106911809	protein_coding	TMEM232
ENSOARG00000018956	solute carrier family 25 member 46 [Source:NCBI gene (formerly Entrezgene);Acc:101107280]	106928076	106950313	protein_coding	SLC25A46
ENSOARG00000018968	WD repeat domain 36 [Source:NCBI gene (formerly Entrezgene);Acc:101107787]	107367943	107410812	protein_coding	WDR36
ENSOARG00000021775	Small nucleolar RNA SNORA70 [Source:RFAM;Acc:RF00156]	105784125	105784246	snoRNA
ENSOARG00000022294	U1 spliceosomal RNA [Source:RFAM;Acc:RF00003]	105708413	105708564	snRNA
ENSOARG00000025338		106375698	106491517	lincRNA
ENSOARG00000025339		107515293	107519481	lincRNA
ENSOARG00000025340		107849027	107882075	lincRNA
OAR6_rs421701377 6:14732227–18732227
Gene stable ID	Gene description	Gene start (bp)	Gene end (bp)	Gene type	NCBI gene (formerly Entrezgene) accession
ENSOARG00000026566		14868512	14869747	lincRNA
ENSOARG00000003437	paired like homeodomain 2 [Source:NCBI gene (formerly Entrezgene);Acc:101116988]	14934427	14955991	protein_coding	PITX2
ENSOARG00000003714	glutamyl aminopeptidase [Source:NCBI gene (formerly Entrezgene);Acc:101117763]	15012375	15092327	protein_coding	ENPEP
ENSOARG00000023437	U6 spliceosomal RNA [Source:RFAM;Acc:RF00026]	15137564	15137671	snRNA
ENSOARG00000021512	Small nucleolar RNA SNORA70 [Source:RFAM;Acc:RF00156]	15242261	15242395	snoRNA
ENSOARG00000004328	ELOVL fatty acid elongase 6 [Source:NCBI gene (formerly Entrezgene);Acc:101118274]	15304708	15439182	protein_coding	ELOVL6
ENSOARG00000022566	5S ribosomal RNA [Source:RFAM;Acc:RF00001]	15638112	15638212	rRNA
ENSOARG00000004537	leucine rich repeat, Ig-like and transmembrane domains 3 [Source:NCBI gene (formerly Entrezgene);Acc:101118529]	15644800	15660520	protein_coding	LRIT3
ENSOARG00000004761	retinal pigment epithelium-derived rhodopsin homolog [Source:NCBI gene (formerly Entrezgene);Acc:101118787]	15667623	15680580	protein_coding	RRH
ENSOARG00000004910	GAR1 ribonucleoprotein [Source:NCBI gene (formerly Entrezgene);Acc:101119047]	15686563	15693369	protein_coding	GAR1
ENSOARG00000005291	complement factor I [Source:NCBI gene (formerly Entrezgene);Acc:101119307]	15708801	15753015	protein_coding	CFI
ENSOARG00000005623	phospholipase A2 group XIIA [Source:NCBI gene (formerly Entrezgene);Acc:101119561]	15766076	15777781	protein_coding	PLA2G12A
ENSOARG00000005842	caspase-6 [Source:NCBI gene (formerly Entrezgene);Acc:101119820]	15787449	15808837	protein_coding	LOC101119820
ENSOARG00000006049	mitochondrial calcium uniporter dominant negative subunit beta [Source:NCBI gene (formerly Entrezgene);Acc:101120082]	15807505	15911590	protein_coding	MCUB
ENSOARG00000006459	SEC24 homolog B, COPII coat complex component [Source:NCBI gene (formerly Entrezgene);Acc:101120579]	15927726	15990079	protein_coding	SEC24B
ENSOARG00000006816		16011927	16012603	protein_coding
ENSOARG00000023813		16444354	16444445	misc_RNA
ENSOARG00000007257	collagen alpha-1(XXV) chain [Source:NCBI gene (formerly Entrezgene);Acc:101120576]	16489529	16618749	protein_coding	LOC101120576
ENSOARG00000023015	Small nucleolar RNA SNORA70 [Source:RFAM;Acc:RF00156]	16632181	16632315	snoRNA
ENSOARG00000007512	ethanolamine-phosphate phospho-lyase [Source:NCBI gene (formerly Entrezgene);Acc:101120832]	16668463	16686973	protein_coding	ETNPPL
ENSOARG00000007776	oligosaccharyltransferase complex non-catalytic subunit [Source:NCBI gene (formerly Entrezgene);Acc:101121263]	16751793	16762501	protein_coding	OSTC
ENSOARG00000007855	60S ribosomal protein L34 [Source:NCBI gene (formerly Entrezgene);Acc:780467]	16785400	16790036	protein_coding	LOC114118453
ENSOARG00000007855	60S ribosomal protein L34 [Source:NCBI gene (formerly Entrezgene);Acc:780467]	16785400	16790036	protein_coding	LOC780467
ENSOARG00000026567		16986872	17119164	lincRNA
ENSOARG00000008064	lymphoid enhancer binding factor 1 [Source:NCBI gene (formerly Entrezgene);Acc:780521]	17197574	17304587	protein_coding	LEF1
ENSOARG00000008236	hydroxyacyl-CoA dehydrogenase [Source:NCBI gene (formerly Entrezgene);Acc:101122862]	17327261	17370182	protein_coding	HADH
ENSOARG00000008403	cytochrome P450 family 2 subfamily U member 1 [Source:HGNC Symbol;Acc:HGNC:20582]	17382997	17400470	protein_coding
ENSOARG00000008597	sphingomyelin synthase 2 [Source:NCBI gene (formerly Entrezgene);Acc:101123121]	17414819	17435927	protein_coding	SGMS2
ENSOARG00000008728	3'-phosphoadenosine 5'-phosphosulfate synthase 1 [Source:NCBI gene (formerly Entrezgene);Acc:101123377]	17598096	17709953	protein_coding	PAPSS1
ENSOARG00000000323	olfactory receptor 7A5-like [Source:NCBI gene (formerly Entrezgene);Acc:101111191]	17725707	17726660	protein_coding	LOC101111191
ENSOARG00000008961	dickkopf WNT signaling pathway inhibitor 2 [Source:NCBI gene (formerly Entrezgene);Acc:101123633]	18259978	18392312	protein_coding	DKK2
OAR7_rs401054470 - 7:44306835–48306835
Gene stable ID	Gene description	Gene start (bp)	Gene end (bp)	Gene type	NCBI gene (formerly Entrezgene) accession
ENSOARG00000020803	talin 2 [Source:NCBI gene (formerly Entrezgene);Acc:101112735]	44271374	44489174	protein_coding	TLN2
ENSOARG00000026706		44793447	44797490	lincRNA
ENSOARG00000020806		44902282	44902754	protein_coding
ENSOARG00000000870		44944028	44944228	protein_coding
ENSOARG00000000879		44944786	44945013	protein_coding
ENSOARG00000022264		44999924	45000059	snoRNA
ENSOARG00000022556	U6 spliceosomal RNA [Source:RFAM;Acc:RF00026]	45016975	45017073	snRNA
ENSOARG00000000882		45065278	45065505	protein_coding
ENSOARG00000026707		45065916	45069003	lincRNA
ENSOARG00000000886		45065917	45066177	protein_coding
ENSOARG00000020813	vacuolar protein sorting 13 homolog C [Source:NCBI gene (formerly Entrezgene);Acc:101112983]	45080689	45260051	protein_coding	VPS13C
ENSOARG00000023711		45686762	45686843	miRNA
ENSOARG00000020816	RAR related orphan receptor A [Source:HGNC Symbol;Acc:HGNC:10258]	46356376	46741209	protein_coding
ENSOARG00000024207		46397287	46397365	miRNA
ENSOARG00000025125		46541067	46541230	misc_RNA
ENSOARG00000020819	interactor of little elongation complex ELL subunit 2 [Source:NCBI gene (formerly Entrezgene);Acc:101113762]	46746797	46810088	protein_coding	ICE2
ENSOARG00000020821	annexin A2 [Source:NCBI gene (formerly Entrezgene);Acc:100048993]	46840046	46885147	protein_coding	ANXA2
ENSOARG00000022870		47097344	47097437	miRNA
ENSOARG00000000893	forkhead box B1 [Source:NCBI gene (formerly Entrezgene);Acc:101114446]	47254589	47255503	protein_coding	FOXB1
ENSOARG00000020826	BCL2 interacting protein 2 [Source:NCBI gene (formerly Entrezgene);Acc:101103240]	47586286	47639868	protein_coding	BNIP2
ENSOARG00000023250		47616720	47616845	snoRNA
ENSOARG00000020827	general transcription factor IIA subunit 2 [Source:NCBI gene (formerly Entrezgene);Acc:101114960]	47639899	47646503	protein_coding	LOC114110262
ENSOARG00000020827	general transcription factor IIA subunit 2 [Source:NCBI gene (formerly Entrezgene);Acc:101114960]	47639899	47646503	protein_coding	GTF2A2
ENSOARG00000000900	glucosaminyl (N-acetyl) transferase 3, mucin type [Source:NCBI gene (formerly Entrezgene);Acc:101114706]	47666417	47667739	protein_coding	GCNT3
ENSOARG00000020829	family with sequence similarity 81 member A [Source:NCBI gene (formerly Entrezgene);Acc:101115214]	47828724	47885495	protein_coding	FAM81A
ENSOARG00000020833	myosin IE [Source:NCBI gene (formerly Entrezgene);Acc:101115463]	47972957	48187190	protein_coding	MYO1E
ENSOARG00000020836	cyclin B2 [Source:NCBI gene (formerly Entrezgene);Acc:101115712]	48194193	48217973	protein_coding	CCNB2
ENSOARG00000020839	ring finger protein 111 [Source:NCBI gene (formerly Entrezgene);Acc:101115967]	48233777	48284148	protein_coding	RNF111
OAR7_rs413854960 - 7:44138713–48138713
Gene stable ID	Gene description	Gene start (bp)	Gene end (bp)	Gene type	NCBI gene (formerly Entrezgene) accession
ENSOARG00000020803	talin 2 [Source:NCBI gene (formerly Entrezgene);Acc:101112735]	44271374	44489174	protein_coding	TLN2
ENSOARG00000022111		44288199	44288283	miRNA
ENSOARG00000026706		44793447	44797490	lincRNA
ENSOARG00000020806		44902282	44902754	protein_coding
ENSOARG00000000870		44944028	44944228	protein_coding
ENSOARG00000000879		44944786	44945013	protein_coding
ENSOARG00000022264		44999924	45000059	snoRNA
ENSOARG00000022556	U6 spliceosomal RNA [Source:RFAM;Acc:RF00026]	45016975	45017073	snRNA
ENSOARG00000000882		45065278	45065505	protein_coding
ENSOARG00000026707		45065916	45069003	lincRNA
ENSOARG00000000886		45065917	45066177	protein_coding
ENSOARG00000020813	vacuolar protein sorting 13 homolog C [Source:NCBI gene (formerly Entrezgene);Acc:101112983]	45080689	45260051	protein_coding	VPS13C
ENSOARG00000023711		45686762	45686843	miRNA
ENSOARG00000020816	RAR related orphan receptor A [Source:HGNC Symbol;Acc:HGNC:10258]	46356376	46741209	protein_coding
ENSOARG00000024207		46397287	46397365	miRNA
ENSOARG00000025125		46541067	46541230	misc_RNA
ENSOARG00000020819	interactor of little elongation complex ELL subunit 2 [Source:NCBI gene (formerly Entrezgene);Acc:101113762]	46746797	46810088	protein_coding	ICE2
ENSOARG00000020821	annexin A2 [Source:NCBI gene (formerly Entrezgene);Acc:100048993]	46840046	46885147	protein_coding	ANXA2
ENSOARG00000022870		47097344	47097437	miRNA
ENSOARG00000000893	forkhead box B1 [Source:NCBI gene (formerly Entrezgene);Acc:101114446]	47254589	47255503	protein_coding	FOXB1
ENSOARG00000020826	BCL2 interacting protein 2 [Source:NCBI gene (formerly Entrezgene);Acc:101103240]	47586286	47639868	protein_coding	BNIP2
ENSOARG00000023250		47616720	47616845	snoRNA
ENSOARG00000020827	general transcription factor IIA subunit 2 [Source:NCBI gene (formerly Entrezgene);Acc:101114960]	47639899	47646503	protein_coding	LOC114110262
ENSOARG00000020827	general transcription factor IIA subunit 2 [Source:NCBI gene (formerly Entrezgene);Acc:101114960]	47639899	47646503	protein_coding	GTF2A2
ENSOARG00000000900	glucosaminyl (N-acetyl) transferase 3, mucin type [Source:NCBI gene (formerly Entrezgene);Acc:101114706]	47666417	47667739	protein_coding	GCNT3
ENSOARG00000020829	family with sequence similarity 81 member A [Source:NCBI gene (formerly Entrezgene);Acc:101115214]	47828724	47885495	protein_coding	FAM81A
ENSOARG00000020833	myosin IE [Source:NCBI gene (formerly Entrezgene);Acc:101115463]	47972957	48187190	protein_coding	MYO1E
OAR8_rs419418467 - 8:18206310–22206310
Gene stable ID	Gene description	Gene start (bp)	Gene end (bp)	Gene type	NCBI gene (formerly Entrezgene) accession
ENSOARG00000024884		18554596	18554678	miRNA
ENSOARG00000020024		18557892	18558947	processed_pseudogene
ENSOARG00000008408	mannosidase alpha class 1A member 1 [Source:NCBI gene (formerly Entrezgene);Acc:101103326]	18758921	18927758	protein_coding	MAN1A1
ENSOARG00000008476	family with sequence similarity 184 member A [Source:NCBI gene (formerly Entrezgene);Acc:101123047]	19038415	19166191	protein_coding	FAM184A
ENSOARG00000008532	minichromosome maintenance 9 homologous recombination repair factor [Source:NCBI gene (formerly Entrezgene);Acc:101123472]	19187285	19277396	protein_coding	MCM9
ENSOARG00000008585	anti-silencing function 1A histone chaperone [Source:NCBI gene (formerly Entrezgene);Acc:100307033]	19215866	19228592	protein_coding	ASF1A
ENSOARG00000008594	centrosomal protein 85 like [Source:NCBI gene (formerly Entrezgene);Acc:101103576]	19396081	19548827	protein_coding	CEP85L
ENSOARG00000019971	phospholamban [Source:NCBI gene (formerly Entrezgene);Acc:101102067]	19475995	19476150	protein_coding	PLN
ENSOARG00000024374		19628766	19628891	snRNA
ENSOARG00000008638	solute carrier family 35 member F1 [Source:NCBI gene (formerly Entrezgene);Acc:101102315]	19663663	19817950	protein_coding	SLC35F1
ENSOARG00000008667	NUS1 dehydrodolichyl diphosphate synthase subunit [Source:NCBI gene (formerly Entrezgene);Acc:101102568]	20157779	20182497	protein_coding	NUS1
ENSOARG00000008676	nephrocan-like [Source:NCBI gene (formerly Entrezgene);Acc:101102818]	20205736	20227654	protein_coding	LOC101102818
ENSOARG00000008696	golgi associated PDZ and coiled-coil motif containing [Source:NCBI gene (formerly Entrezgene);Acc:101103071]	20239522	20283166	protein_coding	GOPC
ENSOARG00000008739	discoidin, CUB and LCCL domain containing 1 [Source:NCBI gene (formerly Entrezgene);Acc:101104072]	20304221	20378898	protein_coding	DCBLD1
ENSOARG00000008842	ROS proto-oncogene 1, receptor tyrosine kinase [Source:NCBI gene (formerly Entrezgene);Acc:101103481]	20417056	20540268	protein_coding	ROS1
ENSOARG00000027008		20432808	20473151	lincRNA
ENSOARG00000008910	vestigial like family member 2 [Source:HGNC Symbol;Acc:HGNC:20232]	20559856	20566286	protein_coding
ENSOARG00000008929	regulatory factor X6 [Source:NCBI gene (formerly Entrezgene);Acc:101103984]	20778551	20830642	protein_coding	RFX6
ENSOARG00000008964	family with sequence similarity 162 member B [Source:NCBI gene (formerly Entrezgene);Acc:101104244]	20910772	20921082	protein_coding	FAM162B
ENSOARG00000009014	karyopherin subunit alpha 5 [Source:NCBI gene (formerly Entrezgene);Acc:101104498]	20926436	20973401	protein_coding	KPNA5
ENSOARG00000009087	zinc finger containing ubiquitin peptidase 1 [Source:NCBI gene (formerly Entrezgene);Acc:101104755]	20976756	20996974	protein_coding	ZUP1
ENSOARG00000009121	radial spoke head component 4A [Source:NCBI gene (formerly Entrezgene);Acc:101105003]	21000040	21013966	protein_coding	RSPH4A
ENSOARG00000009149		21029344	21029772	protein_coding
ENSOARG00000009159	amine sulfotransferase-like [Source:NCBI gene (formerly Entrezgene);Acc:101104832]	21064326	21097808	protein_coding	LOC101104832
ENSOARG00000009212		21103883	21114219	protein_coding
ENSOARG00000009258	RWD domain containing 1 [Source:HGNC Symbol;Acc:HGNC:20993]	21186060	21203279	protein_coding
ENSOARG00000009265	calcium homeostasis modulator family member 4 [Source:NCBI gene (formerly Entrezgene);Acc:101105416]	21215915	21221243	protein_coding	CALHM4
ENSOARG00000009295	trafficking protein particle complex 3 like [Source:NCBI gene (formerly Entrezgene);Acc:101105665]	21230863	21269542	protein_coding	TRAPPC3L
ENSOARG00000009338	calcium homeostasis modulator family member 5 [Source:HGNC Symbol;Acc:HGNC:21568]	21258746	21263198	protein_coding
ENSOARG00000009347	dermatan sulfate epimerase [Source:NCBI gene (formerly Entrezgene);Acc:101105922]	21311324	21357480	protein_coding	DSE
ENSOARG00000009355		21458742	21460040	pseudogene
ENSOARG00000019974	TSPY like 4 [Source:HGNC Symbol;Acc:HGNC:21559]	21477950	21479344	protein_coding
ENSOARG00000009385	5'-nucleotidase domain containing 1 [Source:NCBI gene (formerly Entrezgene);Acc:101106437]	21488731	21603390	protein_coding	NT5DC1
ENSOARG00000009417	collagen type X alpha 1 chain [Source:NCBI gene (formerly Entrezgene);Acc:101106693]	21577120	21583695	protein_coding	COL10A1
ENSOARG00000009426	fyn related Src family tyrosine kinase [Source:NCBI gene (formerly Entrezgene);Acc:101106946]	21634990	21732330	protein_coding	FRK
ENSOARG00000019978	nucleosome assembly protein 1-like 1 [Source:NCBI gene (formerly Entrezgene);Acc:101107200]	21915960	21917135	protein_coding	LOC101107200
OAR8_rs416090516 - 8:17586041–21586041
Gene stable ID	Gene description	Gene start (bp)	Gene end (bp)	Gene type	NCBI gene (formerly Entrezgene) accession
ENSOARG00000019969		18031650	18033137	protein_coding
ENSOARG00000024796	5S ribosomal RNA [Source:RFAM;Acc:RF00001]	18175334	18175442	rRNA
ENSOARG00000024884		18554596	18554678	miRNA
ENSOARG00000020024		18557892	18558947	processed_pseudogene
ENSOARG00000008408	mannosidase alpha class 1A member 1 [Source:NCBI gene (formerly Entrezgene);Acc:101103326]	18758921	18927758	protein_coding	MAN1A1
ENSOARG00000008476	family with sequence similarity 184 member A [Source:NCBI gene (formerly Entrezgene);Acc:101123047]	19038415	19166191	protein_coding	FAM184A
ENSOARG00000008532	minichromosome maintenance 9 homologous recombination repair factor [Source:NCBI gene (formerly Entrezgene);Acc:101123472]	19187285	19277396	protein_coding	MCM9
ENSOARG00000008585	anti-silencing function 1A histone chaperone [Source:NCBI gene (formerly Entrezgene);Acc:100307033]	19215866	19228592	protein_coding	ASF1A
ENSOARG00000008594	centrosomal protein 85 like [Source:NCBI gene (formerly Entrezgene);Acc:101103576]	19396081	19548827	protein_coding	CEP85L
ENSOARG00000019971	phospholamban [Source:NCBI gene (formerly Entrezgene);Acc:101102067]	19475995	19476150	protein_coding	PLN
ENSOARG00000024374		19628766	19628891	snRNA
ENSOARG00000008638	solute carrier family 35 member F1 [Source:NCBI gene (formerly Entrezgene);Acc:101102315]	19663663	19817950	protein_coding	SLC35F1
ENSOARG00000008667	NUS1 dehydrodolichyl diphosphate synthase subunit [Source:NCBI gene (formerly Entrezgene);Acc:101102568]	20157779	20182497	protein_coding	NUS1
ENSOARG00000008676	nephrocan-like [Source:NCBI gene (formerly Entrezgene);Acc:101102818]	20205736	20227654	protein_coding	LOC101102818
ENSOARG00000008696	golgi associated PDZ and coiled-coil motif containing [Source:NCBI gene (formerly Entrezgene);Acc:101103071]	20239522	20283166	protein_coding	GOPC
ENSOARG00000008739	discoidin, CUB and LCCL domain containing 1 [Source:NCBI gene (formerly Entrezgene);Acc:101104072]	20304221	20378898	protein_coding	DCBLD1
ENSOARG00000008842	ROS proto-oncogene 1, receptor tyrosine kinase [Source:NCBI gene (formerly Entrezgene);Acc:101103481]	20417056	20540268	protein_coding	ROS1
ENSOARG00000027008		20432808	20473151	lincRNA
ENSOARG00000008910	vestigial like family member 2 [Source:HGNC Symbol;Acc:HGNC:20232]	20559856	20566286	protein_coding
ENSOARG00000008929	regulatory factor X6 [Source:NCBI gene (formerly Entrezgene);Acc:101103984]	20778551	20830642	protein_coding	RFX6
ENSOARG00000008964	family with sequence similarity 162 member B [Source:NCBI gene (formerly Entrezgene);Acc:101104244]	20910772	20921082	protein_coding	FAM162B
ENSOARG00000009014	karyopherin subunit alpha 5 [Source:NCBI gene (formerly Entrezgene);Acc:101104498]	20926436	20973401	protein_coding	KPNA5
ENSOARG00000009087	zinc finger containing ubiquitin peptidase 1 [Source:NCBI gene (formerly Entrezgene);Acc:101104755]	20976756	20996974	protein_coding	ZUP1
ENSOARG00000009121	radial spoke head component 4A [Source:NCBI gene (formerly Entrezgene);Acc:101105003]	21000040	21013966	protein_coding	RSPH4A
ENSOARG00000009149		21029344	21029772	protein_coding
ENSOARG00000009159	amine sulfotransferase-like [Source:NCBI gene (formerly Entrezgene);Acc:101104832]	21064326	21097808	protein_coding	LOC101104832
ENSOARG00000009212		21103883	21114219	protein_coding
ENSOARG00000009258	RWD domain containing 1 [Source:HGNC Symbol;Acc:HGNC:20993]	21186060	21203279	protein_coding
ENSOARG00000009265	calcium homeostasis modulator family member 4 [Source:NCBI gene (formerly Entrezgene);Acc:101105416]	21215915	21221243	protein_coding	CALHM4
ENSOARG00000009295	trafficking protein particle complex 3 like [Source:NCBI gene (formerly Entrezgene);Acc:101105665]	21230863	21269542	protein_coding	TRAPPC3L
ENSOARG00000009338	calcium homeostasis modulator family member 5 [Source:HGNC Symbol;Acc:HGNC:21568]	21258746	21263198	protein_coding
ENSOARG00000009347	dermatan sulfate epimerase [Source:NCBI gene (formerly Entrezgene);Acc:101105922]	21311324	21357480	protein_coding	DSE
ENSOARG00000009355		21458742	21460040	pseudogene
ENSOARG00000019974	TSPY like 4 [Source:HGNC Symbol;Acc:HGNC:21559]	21477950	21479344	protein_coding
ENSOARG00000009385	5'-nucleotidase domain containing 1 [Source:NCBI gene (formerly Entrezgene);Acc:101106437]	21488731	21603390	protein_coding	NT5DC1
ENSOARG00000009417	collagen type X alpha 1 chain [Source:NCBI gene (formerly Entrezgene);Acc:101106693]	21577120	21583695	protein_coding	COL10A1
OAR8_rs410048009 - 8:19552710–23552710
Gene stable ID	Gene description	Gene start (bp)	Gene end (bp)	Gene type	NCBI gene (formerly Entrezgene) accession
ENSOARG00000024374		19628766	19628891	snRNA
ENSOARG00000008638	solute carrier family 35 member F1 [Source:NCBI gene (formerly Entrezgene);Acc:101102315]	19663663	19817950	protein_coding	SLC35F1
ENSOARG00000008667	NUS1 dehydrodolichyl diphosphate synthase subunit [Source:NCBI gene (formerly Entrezgene);Acc:101102568]	20157779	20182497	protein_coding	NUS1
ENSOARG00000008676	nephrocan-like [Source:NCBI gene (formerly Entrezgene);Acc:101102818]	20205736	20227654	protein_coding	LOC101102818
ENSOARG00000008696	golgi associated PDZ and coiled-coil motif containing [Source:NCBI gene (formerly Entrezgene);Acc:101103071]	20239522	20283166	protein_coding	GOPC
ENSOARG00000008739	discoidin, CUB and LCCL domain containing 1 [Source:NCBI gene (formerly Entrezgene);Acc:101104072]	20304221	20378898	protein_coding	DCBLD1
ENSOARG00000008842	ROS proto-oncogene 1, receptor tyrosine kinase [Source:NCBI gene (formerly Entrezgene);Acc:101103481]	20417056	20540268	protein_coding	ROS1
ENSOARG00000027008		20432808	20473151	lincRNA
ENSOARG00000008910	vestigial like family member 2 [Source:HGNC Symbol;Acc:HGNC:20232]	20559856	20566286	protein_coding
ENSOARG00000008929	regulatory factor X6 [Source:NCBI gene (formerly Entrezgene);Acc:101103984]	20778551	20830642	protein_coding	RFX6
ENSOARG00000008964	family with sequence similarity 162 member B [Source:NCBI gene (formerly Entrezgene);Acc:101104244]	20910772	20921082	protein_coding	FAM162B
ENSOARG00000009014	karyopherin subunit alpha 5 [Source:NCBI gene (formerly Entrezgene);Acc:101104498]	20926436	20973401	protein_coding	KPNA5
ENSOARG00000009087	zinc finger containing ubiquitin peptidase 1 [Source:NCBI gene (formerly Entrezgene);Acc:101104755]	20976756	20996974	protein_coding	ZUP1
ENSOARG00000009121	radial spoke head component 4A [Source:NCBI gene (formerly Entrezgene);Acc:101105003]	21000040	21013966	protein_coding	RSPH4A
ENSOARG00000009149		21029344	21029772	protein_coding
ENSOARG00000009159	amine sulfotransferase-like [Source:NCBI gene (formerly Entrezgene);Acc:101104832]	21064326	21097808	protein_coding	LOC101104832
ENSOARG00000009212		21103883	21114219	protein_coding
ENSOARG00000009258	RWD domain containing 1 [Source:HGNC Symbol;Acc:HGNC:20993]	21186060	21203279	protein_coding
ENSOARG00000009265	calcium homeostasis modulator family member 4 [Source:NCBI gene (formerly Entrezgene);Acc:101105416]	21215915	21221243	protein_coding	CALHM4
ENSOARG00000009295	trafficking protein particle complex 3 like [Source:NCBI gene (formerly Entrezgene);Acc:101105665]	21230863	21269542	protein_coding	TRAPPC3L
ENSOARG00000009338	calcium homeostasis modulator family member 5 [Source:HGNC Symbol;Acc:HGNC:21568]	21258746	21263198	protein_coding
ENSOARG00000009347	dermatan sulfate epimerase [Source:NCBI gene (formerly Entrezgene);Acc:101105922]	21311324	21357480	protein_coding	DSE
ENSOARG00000009355		21458742	21460040	pseudogene
ENSOARG00000019974	TSPY like 4 [Source:HGNC Symbol;Acc:HGNC:21559]	21477950	21479344	protein_coding
ENSOARG00000009385	5'-nucleotidase domain containing 1 [Source:NCBI gene (formerly Entrezgene);Acc:101106437]	21488731	21603390	protein_coding	NT5DC1
ENSOARG00000009417	collagen type X alpha 1 chain [Source:NCBI gene (formerly Entrezgene);Acc:101106693]	21577120	21583695	protein_coding	COL10A1
ENSOARG00000009426	fyn related Src family tyrosine kinase [Source:NCBI gene (formerly Entrezgene);Acc:101106946]	21634990	21732330	protein_coding	FRK
ENSOARG00000019978	nucleosome assembly protein 1-like 1 [Source:NCBI gene (formerly Entrezgene);Acc:101107200]	21915960	21917135	protein_coding	LOC101107200
ENSOARG00000027009		23042588	23172457	lincRNA
ENSOARG00000021862		23116029	23116212	miRNA
ENSOARG00000009451	heparan sulfate-glucosamine 3-sulfotransferase 5 [Source:NCBI gene (formerly Entrezgene);Acc:101107448]	23301492	23469323	protein_coding	HS3ST5
ENSOARG00000009493	histone deacetylase 2 [Source:NCBI gene (formerly Entrezgene);Acc:101107708]	23538250	23571551	protein_coding	HDAC2
OAR8_rs421189130 - 8:19578631–23578631
Gene stable ID	Gene description	Gene start (bp)	Gene end (bp)	Gene type	NCBI gene (formerly Entrezgene) accession
ENSOARG00000024374		19628766	19628891	snRNA
ENSOARG00000008638	solute carrier family 35 member F1 [Source:NCBI gene (formerly Entrezgene);Acc:101102315]	19663663	19817950	protein_coding	SLC35F1
ENSOARG00000008667	NUS1 dehydrodolichyl diphosphate synthase subunit [Source:NCBI gene (formerly Entrezgene);Acc:101102568]	20157779	20182497	protein_coding	NUS1
ENSOARG00000008676	nephrocan-like [Source:NCBI gene (formerly Entrezgene);Acc:101102818]	20205736	20227654	protein_coding	LOC101102818
ENSOARG00000008696	golgi associated PDZ and coiled-coil motif containing [Source:NCBI gene (formerly Entrezgene);Acc:101103071]	20239522	20283166	protein_coding	GOPC
ENSOARG00000008739	discoidin, CUB and LCCL domain containing 1 [Source:NCBI gene (formerly Entrezgene);Acc:101104072]	20304221	20378898	protein_coding	DCBLD1
ENSOARG00000008842	ROS proto-oncogene 1, receptor tyrosine kinase [Source:NCBI gene (formerly Entrezgene);Acc:101103481]	20417056	20540268	protein_coding	ROS1
ENSOARG00000027008		20432808	20473151	lincRNA
ENSOARG00000008910	vestigial like family member 2 [Source:HGNC Symbol;Acc:HGNC:20232]	20559856	20566286	protein_coding
ENSOARG00000008929	regulatory factor X6 [Source:NCBI gene (formerly Entrezgene);Acc:101103984]	20778551	20830642	protein_coding	RFX6
ENSOARG00000008964	family with sequence similarity 162 member B [Source:NCBI gene (formerly Entrezgene);Acc:101104244]	20910772	20921082	protein_coding	FAM162B
ENSOARG00000009014	karyopherin subunit alpha 5 [Source:NCBI gene (formerly Entrezgene);Acc:101104498]	20926436	20973401	protein_coding	KPNA5
ENSOARG00000009087	zinc finger containing ubiquitin peptidase 1 [Source:NCBI gene (formerly Entrezgene);Acc:101104755]	20976756	20996974	protein_coding	ZUP1
ENSOARG00000009121	radial spoke head component 4A [Source:NCBI gene (formerly Entrezgene);Acc:101105003]	21000040	21013966	protein_coding	RSPH4A
ENSOARG00000009149		21029344	21029772	protein_coding
ENSOARG00000009159	amine sulfotransferase-like [Source:NCBI gene (formerly Entrezgene);Acc:101104832]	21064326	21097808	protein_coding	LOC101104832
ENSOARG00000009212		21103883	21114219	protein_coding
ENSOARG00000009258	RWD domain containing 1 [Source:HGNC Symbol;Acc:HGNC:20993]	21186060	21203279	protein_coding
ENSOARG00000009265	calcium homeostasis modulator family member 4 [Source:NCBI gene (formerly Entrezgene);Acc:101105416]	21215915	21221243	protein_coding	CALHM4
ENSOARG00000009295	trafficking protein particle complex 3 like [Source:NCBI gene (formerly Entrezgene);Acc:101105665]	21230863	21269542	protein_coding	TRAPPC3L
ENSOARG00000009338	calcium homeostasis modulator family member 5 [Source:HGNC Symbol;Acc:HGNC:21568]	21258746	21263198	protein_coding
ENSOARG00000009347	dermatan sulfate epimerase [Source:NCBI gene (formerly Entrezgene);Acc:101105922]	21311324	21357480	protein_coding	DSE
ENSOARG00000009355		21458742	21460040	pseudogene
ENSOARG00000019974	TSPY like 4 [Source:HGNC Symbol;Acc:HGNC:21559]	21477950	21479344	protein_coding
ENSOARG00000009385	5'-nucleotidase domain containing 1 [Source:NCBI gene (formerly Entrezgene);Acc:101106437]	21488731	21603390	protein_coding	NT5DC1
ENSOARG00000009417	collagen type X alpha 1 chain [Source:NCBI gene (formerly Entrezgene);Acc:101106693]	21577120	21583695	protein_coding	COL10A1
ENSOARG00000009426	fyn related Src family tyrosine kinase [Source:NCBI gene (formerly Entrezgene);Acc:101106946]	21634990	21732330	protein_coding	FRK
ENSOARG00000019978	nucleosome assembly protein 1-like 1 [Source:NCBI gene (formerly Entrezgene);Acc:101107200]	21915960	21917135	protein_coding	LOC101107200
ENSOARG00000027009		23042588	23172457	lincRNA
ENSOARG00000021862		23116029	23116212	miRNA
ENSOARG00000009451	heparan sulfate-glucosamine 3-sulfotransferase 5 [Source:NCBI gene (formerly Entrezgene);Acc:101107448]	23301492	23469323	protein_coding	HS3ST5
ENSOARG00000009493	histone deacetylase 2 [Source:NCBI gene (formerly Entrezgene);Acc:101107708]	23538250	23571551	protein_coding	HDAC2
OAR8_rs418914462 - 8:20667003–24667003
Gene stable ID	Gene description	Gene start (bp)	Gene end (bp)	Gene type	NCBI gene (formerly Entrezgene) accession
ENSOARG00000008929	regulatory factor X6 [Source:NCBI gene (formerly Entrezgene);Acc:101103984]	20778551	20830642	protein_coding	RFX6
ENSOARG00000008964	family with sequence similarity 162 member B [Source:NCBI gene (formerly Entrezgene);Acc:101104244]	20910772	20921082	protein_coding	FAM162B
ENSOARG00000009014	karyopherin subunit alpha 5 [Source:NCBI gene (formerly Entrezgene);Acc:101104498]	20926436	20973401	protein_coding	KPNA5
ENSOARG00000009087	zinc finger containing ubiquitin peptidase 1 [Source:NCBI gene (formerly Entrezgene);Acc:101104755]	20976756	20996974	protein_coding	ZUP1
ENSOARG00000009121	radial spoke head component 4A [Source:NCBI gene (formerly Entrezgene);Acc:101105003]	21000040	21013966	protein_coding	RSPH4A
ENSOARG00000009149		21029344	21029772	protein_coding
ENSOARG00000009159	amine sulfotransferase-like [Source:NCBI gene (formerly Entrezgene);Acc:101104832]	21064326	21097808	protein_coding	LOC101104832
ENSOARG00000009212		21103883	21114219	protein_coding
ENSOARG00000009258	RWD domain containing 1 [Source:HGNC Symbol;Acc:HGNC:20993]	21186060	21203279	protein_coding
ENSOARG00000009265	calcium homeostasis modulator family member 4 [Source:NCBI gene (formerly Entrezgene);Acc:101105416]	21215915	21221243	protein_coding	CALHM4
ENSOARG00000009295	trafficking protein particle complex 3 like [Source:NCBI gene (formerly Entrezgene);Acc:101105665]	21230863	21269542	protein_coding	TRAPPC3L
ENSOARG00000009338	calcium homeostasis modulator family member 5 [Source:HGNC Symbol;Acc:HGNC:21568]	21258746	21263198	protein_coding
ENSOARG00000009347	dermatan sulfate epimerase [Source:NCBI gene (formerly Entrezgene);Acc:101105922]	21311324	21357480	protein_coding	DSE
ENSOARG00000009355		21458742	21460040	pseudogene
ENSOARG00000019974	TSPY like 4 [Source:HGNC Symbol;Acc:HGNC:21559]	21477950	21479344	protein_coding
ENSOARG00000009385	5'-nucleotidase domain containing 1 [Source:NCBI gene (formerly Entrezgene);Acc:101106437]	21488731	21603390	protein_coding	NT5DC1
ENSOARG00000009417	collagen type X alpha 1 chain [Source:NCBI gene (formerly Entrezgene);Acc:101106693]	21577120	21583695	protein_coding	COL10A1
ENSOARG00000009426	fyn related Src family tyrosine kinase [Source:NCBI gene (formerly Entrezgene);Acc:101106946]	21634990	21732330	protein_coding	FRK
ENSOARG00000019978	nucleosome assembly protein 1-like 1 [Source:NCBI gene (formerly Entrezgene);Acc:101107200]	21915960	21917135	protein_coding	LOC101107200
ENSOARG00000027009		23042588	23172457	lincRNA
ENSOARG00000021862		23116029	23116212	miRNA
ENSOARG00000009451	heparan sulfate-glucosamine 3-sulfotransferase 5 [Source:NCBI gene (formerly Entrezgene);Acc:101107448]	23301492	23469323	protein_coding	HS3ST5
ENSOARG00000009493	histone deacetylase 2 [Source:NCBI gene (formerly Entrezgene);Acc:101107708]	23538250	23571551	protein_coding	HDAC2
ENSOARG00000009527		23643674	23645782	protein_coding
ENSOARG00000022273		23938146	23938216	miRNA
OAR8_rs402371066 - 8:115027–4115027
Gene stable ID	Gene description	Gene start (bp)	Gene end (bp)	Gene type	NCBI gene (formerly Entrezgene) accession
ENSOARG00000006206	solute carrier family 17 member 5 [Source:NCBI gene (formerly Entrezgene);Acc:443098]	147649	216769	protein_coding	SLC17A5
ENSOARG00000021841	U6 spliceosomal RNA [Source:RFAM;Acc:RF00026]	195980	196086	snRNA
ENSOARG00000006251	CD109 molecule [Source:NCBI gene (formerly Entrezgene);Acc:101117513]	273763	410091	protein_coding	CD109
ENSOARG00000023855	U6 spliceosomal RNA [Source:RFAM;Acc:RF00026]	507715	507822	snRNA
ENSOARG00000027003		727413	738070	lincRNA
ENSOARG00000006317		1185487	1190695	protein_coding
ENSOARG00000006410	collagen type XII alpha 1 chain [Source:NCBI gene (formerly Entrezgene);Acc:101109808]	1763844	1881188	protein_coding	COL12A1
ENSOARG00000006481	transmembrane protein 30A [Source:HGNC Symbol;Acc:HGNC:16667]	1956483	1993209	protein_coding
ENSOARG00000006499	filamin A interacting protein 1 [Source:NCBI gene (formerly Entrezgene);Acc:101110338]	2033574	2194768	protein_coding	FILIP1
ENSOARG00000006569	SUMO specific peptidase 6 [Source:NCBI gene (formerly Entrezgene);Acc:101118793]	2363024	2462058	protein_coding	LOC101118793
ENSOARG00000023498	U6 spliceosomal RNA [Source:RFAM;Acc:RF00026]	2392209	2392312	snRNA
ENSOARG00000006673	myosin VI [Source:NCBI gene (formerly Entrezgene);Acc:101110599]	2543505	2642538	protein_coding	MYO6
ENSOARG00000006728	interphotoreceptor matrix proteoglycan 1 [Source:NCBI gene (formerly Entrezgene);Acc:101119315]	2667931	2775557	protein_coding	IMPG1
ENSOARG00000027004		3239156	3300229	lincRNA
ENSOARG00000006767		3879109	3880827	protein_coding
OAR11_rs410744616 - 11:30138419–34138419
Gene stable ID	Gene description	Gene start (bp)	Gene end (bp)	Gene type	NCBI gene (formerly Entrezgene) accession
ENSOARG00000015028	dynein axonemal heavy chain 9 [Source:NCBI gene (formerly Entrezgene);Acc:101114286]	29871238	30211123	protein_coding	DNAH9
ENSOARG00000015321	zinc finger protein 18 [Source:NCBI gene (formerly Entrezgene);Acc:101114536]	30214468	30225228	protein_coding	ZNF18
ENSOARG00000015404	mitogen-activated protein kinase kinase 4 [Source:NCBI gene (formerly Entrezgene);Acc:101115045]	30273281	30323323	protein_coding	MAP2K4
ENSOARG00000022072		30293050	30293149	miRNA
ENSOARG00000004387	kelch repeat and BTB domain-containing protein 4 [Source:NCBI gene (formerly Entrezgene);Acc:101114791]	30312995	30314587	protein_coding	LOC101114791
ENSOARG00000015496	myocardin [Source:NCBI gene (formerly Entrezgene);Acc:101104413]	30723521	30776139	protein_coding	MYOCD
ENSOARG00000015543	Rho GTPase activating protein 44 [Source:NCBI gene (formerly Entrezgene);Acc:101104674]	30857961	30908616	protein_coding	ARHGAP44
ENSOARG00000015747	elaC ribonuclease Z 2 [Source:NCBI gene (formerly Entrezgene);Acc:101104921]	30910622	30926550	protein_coding	ELAC2
ENSOARG00000023661		30917269	30917339	miRNA
ENSOARG00000025040		30943831	30943926	miRNA
ENSOARG00000016403	heparan sulfate-glucosamine 3-sulfotransferase 3A1 [Source:NCBI gene (formerly Entrezgene);Acc:101105173]	31297274	31477915	protein_coding	HS3ST3A1
ENSOARG00000026364		31414831	31438925	lincRNA
ENSOARG00000016428	cytochrome c oxidase assembly factor heme A:farnesyltransferase COX10 [Source:HGNC Symbol;Acc:HGNC:2260]	31659809	31762715	protein_coding
ENSOARG00000016450	heparan sulfate glucosamine 3-O-sulfotransferase 3B1 [Source:NCBI gene (formerly Entrezgene);Acc:101115554]	31792047	31829756	protein_coding	LOC101115554
ENSOARG00000016485	peripheral myelin protein 22 [Source:NCBI gene (formerly Entrezgene);Acc:100302348]	32318382	32341045	protein_coding	PMP22
ENSOARG00000016545	tektin 3 [Source:NCBI gene (formerly Entrezgene);Acc:101115807]	32373885	32411924	protein_coding	TEKT3
ENSOARG00000016588	CMT1A duplicated region transcript 4 [Source:NCBI gene (formerly Entrezgene);Acc:101116067]	32482592	32490822	protein_coding	CDRT4
ENSOARG00000022578	7SK RNA [Source:RFAM;Acc:RF00100]	32534783	32535116	misc_RNA
ENSOARG00000016613	trans-golgi network vesicle protein 23 homolog B [Source:NCBI gene (formerly Entrezgene);Acc:101105932]	32544024	32551691	protein_coding	TVP23B
ENSOARG00000016680		32555397	32585770	protein_coding
ENSOARG00000016719		32593778	32608561	protein_coding
ENSOARG00000016792	zinc finger protein 286A [Source:NCBI gene (formerly Entrezgene);Acc:101116586]	32631477	32643416	protein_coding	ZNF286A
ENSOARG00000016837	zinc finger protein 624 [Source:NCBI gene (formerly Entrezgene);Acc:105611617]	32651859	32660731	protein_coding	ZNF624
ENSOARG00000016845	zinc finger protein 287 [Source:NCBI gene (formerly Entrezgene);Acc:101116328]	32684184	32695198	protein_coding	ZNF287
ENSOARG00000016872	leucine rich repeat containing 75A [Source:NCBI gene (formerly Entrezgene);Acc:101106699]	32735461	32767393	protein_coding	LRRC75A
ENSOARG00000023999		32769175	32769248	snoRNA
ENSOARG00000022204		32770007	32770078	snoRNA
ENSOARG00000016897	transient receptor potential cation channel subfamily V member 2 [Source:NCBI gene (formerly Entrezgene);Acc:101117259]	32770356	32787071	protein_coding	TRPV2
ENSOARG00000004399	ubiquitin B [Source:NCBI gene (formerly Entrezgene);Acc:443016]	32806436	32807122	protein_coding	UBB
ENSOARG00000017009		32831534	32838783	protein_coding
ENSOARG00000017046	phosphatidylinositol glycan anchor biosynthesis class L [Source:NCBI gene (formerly Entrezgene);Acc:101117518]	32841159	32885227	protein_coding	PIGL
ENSOARG00000017147	nuclear receptor corepressor 1 [Source:NCBI gene (formerly Entrezgene);Acc:101117774]	32901114	32998351	protein_coding	NCOR1
ENSOARG00000017392	tetratricopeptide repeat domain 19 [Source:NCBI gene (formerly Entrezgene);Acc:101107453]	33001303	33029708	protein_coding	TTC19
ENSOARG00000017433	zinc finger SWIM-type containing 7 [Source:NCBI gene (formerly Entrezgene);Acc:101118034]	33029867	33038377	protein_coding	ZSWIM7
ENSOARG00000017486	adenosine A2b receptor [Source:HGNC Symbol;Acc:HGNC:264]	33040201	33060741	protein_coding
ENSOARG00000017557	sperm antigen with calponin homology and coiled-coil domains 1 [Source:NCBI gene (formerly Entrezgene);Acc:101107974]	33080584	33150143	protein_coding	SPECC1
ENSOARG00000024143	U6 spliceosomal RNA [Source:RFAM;Acc:RF00026]	33207749	33207841	snRNA
ENSOARG00000017604	A-kinase anchoring protein 10 [Source:NCBI gene (formerly Entrezgene);Acc:101118286]	33294409	33333966	protein_coding	AKAP10
ENSOARG00000017770	unc-51 like autophagy activating kinase 2 [Source:NCBI gene (formerly Entrezgene);Acc:101108239]	33353847	33405520	protein_coding	ULK2
ENSOARG00000017886	aldehyde dehydrogenase 3 family member A1 [Source:NCBI gene (formerly Entrezgene);Acc:101108502]	33426696	33432625	protein_coding	ALDH3A1
ENSOARG00000018005	solute carrier family 47 member 2 [Source:NCBI gene (formerly Entrezgene);Acc:101118540]	33446264	33463143	protein_coding	SLC47A2
ENSOARG00000018083	aldehyde dehydrogenase 3 family member A2 [Source:NCBI gene (formerly Entrezgene);Acc:101118798]	33465857	33479627	protein_coding	ALDH3A2
ENSOARG00000018143	solute carrier family 47 member 1 [Source:NCBI gene (formerly Entrezgene);Acc:101108763]	33527598	33548855	protein_coding	SLC47A1
ENSOARG00000022104	U6 spliceosomal RNA [Source:RFAM;Acc:RF00026]	33563435	33563541	snRNA	LOC114111857
ENSOARG00000022104	U6 spliceosomal RNA [Source:RFAM;Acc:RF00026]	33563435	33563541	snRNA	LOC114111858
ENSOARG00000018188		33571589	33573341	protein_coding
ENSOARG00000018197	ring finger protein 112 [Source:NCBI gene (formerly Entrezgene);Acc:101109548]	33608940	33613467	protein_coding	RNF112
ENSOARG00000018248	microfibril associated protein 4 [Source:NCBI gene (formerly Entrezgene);Acc:101109814]	33626558	33628606	protein_coding	MFAP4
ENSOARG00000018310	mitogen-activated protein kinase 7 [Source:NCBI gene (formerly Entrezgene);Acc:101110073]	33629196	33632861	protein_coding	MAPK7
ENSOARG00000018313	B9 domain containing 1 [Source:HGNC Symbol;Acc:HGNC:24123]	33651253	33659618	protein_coding
ENSOARG00000018352	epsin 2 [Source:NCBI gene (formerly Entrezgene);Acc:101119060]	33662785	33686354	protein_coding	EPN2
ENSOARG00000018391	GRB2 related adaptor protein [Source:NCBI gene (formerly Entrezgene);Acc:101110605]	33734065	33756798	protein_coding	LOC101110605
ENSOARG00000018414	solute carrier family 5 member 10 [Source:NCBI gene (formerly Entrezgene);Acc:101119654]	33756975	33813203	protein_coding	SLC5A10
ENSOARG00000018480	family with sequence similarity 83 member G [Source:HGNC Symbol;Acc:HGNC:32554]	33771716	33801519	protein_coding
ENSOARG00000018520	phosphoribosyl pyrophosphate synthetase associated protein 2 [Source:NCBI gene (formerly Entrezgene);Acc:101119917]	33819489	33834610	protein_coding	PRPSAP2
ENSOARG00000018548	serine hydroxymethyltransferase 1 [Source:NCBI gene (formerly Entrezgene);Acc:443544]	33875018	33889391	protein_coding	SHMT1
ENSOARG00000018548	serine hydroxymethyltransferase 1 [Source:NCBI gene (formerly Entrezgene);Acc:443544]	33875018	33889391	protein_coding	SHMT1
ENSOARG00000018608	SMCR8-C9orf72 complex subunit [Source:NCBI gene (formerly Entrezgene);Acc:101120176]	33893221	33898430	protein_coding	SMCR8
ENSOARG00000000099	DNA topoisomerase III alpha [Source:NCBI gene (formerly Entrezgene);Acc:101120422]	33899133	33917905	protein_coding	TOP3A
ENSOARG00000000322	mitochondrial elongation factor 2 [Source:NCBI gene (formerly Entrezgene);Acc:101120676]	33921859	33925961	protein_coding	MIEF2
ENSOARG00000000363	LLGL scribble cell polarity complex component 1 [Source:NCBI gene (formerly Entrezgene);Acc:101120930]	33926714	33953494	protein_coding	LLGL1
ENSOARG00000000580	FLII actin remodeling protein [Source:NCBI gene (formerly Entrezgene);Acc:101110857]	33927518	33937884	protein_coding	FLII
ENSOARG00000000695	alkB homolog 5, RNA demethylase [Source:NCBI gene (formerly Entrezgene);Acc:101111111]	33963381	33979428	protein_coding	ALKBH5
ENSOARG00000000842	myosin XVA [Source:NCBI gene (formerly Entrezgene);Acc:101111380]	33984299	34029602	protein_coding	MYO15A
ENSOARG00000001038	developmentally regulated GTP binding protein 2 [Source:NCBI gene (formerly Entrezgene);Acc:101121183]	34035778	34043762	protein_coding	DRG2
ENSOARG00000001139		34049911	34061344	protein_coding
ENSOARG00000001212	ATP synthase mitochondrial F1 complex assembly factor 2 [Source:NCBI gene (formerly Entrezgene);Acc:101111895]	34061785	34074109	protein_coding	ATPAF2
ENSOARG00000001295	dynein regulatory complex subunit 3 [Source:NCBI gene (formerly Entrezgene);Acc:101121436]	34074939	34093741	protein_coding	DRC3
OAR11_rs404901308 - 11:30191958–34191958
Gene stable ID	Gene description	Gene start (bp)	Gene end (bp)	Gene type	NCBI gene (formerly Entrezgene) accession
ENSOARG00000015028	dynein axonemal heavy chain 9 [Source:NCBI gene (formerly Entrezgene);Acc:101114286]	29871238	30211123	protein_coding	DNAH9
ENSOARG00000015321	zinc finger protein 18 [Source:NCBI gene (formerly Entrezgene);Acc:101114536]	30214468	30225228	protein_coding	ZNF18
ENSOARG00000015404	mitogen-activated protein kinase kinase 4 [Source:NCBI gene (formerly Entrezgene);Acc:101115045]	30273281	30323323	protein_coding	MAP2K4
ENSOARG00000022072		30293050	30293149	miRNA
ENSOARG00000004387	kelch repeat and BTB domain-containing protein 4 [Source:NCBI gene (formerly Entrezgene);Acc:101114791]	30312995	30314587	protein_coding	LOC101114791
ENSOARG00000015496	myocardin [Source:NCBI gene (formerly Entrezgene);Acc:101104413]	30723521	30776139	protein_coding	MYOCD
ENSOARG00000015543	Rho GTPase activating protein 44 [Source:NCBI gene (formerly Entrezgene);Acc:101104674]	30857961	30908616	protein_coding	ARHGAP44
ENSOARG00000015747	elaC ribonuclease Z 2 [Source:NCBI gene (formerly Entrezgene);Acc:101104921]	30910622	30926550	protein_coding	ELAC2
ENSOARG00000023661		30917269	30917339	miRNA
ENSOARG00000025040		30943831	30943926	miRNA
ENSOARG00000016403	heparan sulfate-glucosamine 3-sulfotransferase 3A1 [Source:NCBI gene (formerly Entrezgene);Acc:101105173]	31297274	31477915	protein_coding	HS3ST3A1
ENSOARG00000026364		31414831	31438925	lincRNA
ENSOARG00000016428	cytochrome c oxidase assembly factor heme A:farnesyltransferase COX10 [Source:HGNC Symbol;Acc:HGNC:2260]	31659809	31762715	protein_coding
ENSOARG00000016450	heparan sulfate glucosamine 3-O-sulfotransferase 3B1 [Source:NCBI gene (formerly Entrezgene);Acc:101115554]	31792047	31829756	protein_coding	LOC101115554
ENSOARG00000016485	peripheral myelin protein 22 [Source:NCBI gene (formerly Entrezgene);Acc:100302348]	32318382	32341045	protein_coding	PMP22
ENSOARG00000016545	tektin 3 [Source:NCBI gene (formerly Entrezgene);Acc:101115807]	32373885	32411924	protein_coding	TEKT3
ENSOARG00000016588	CMT1A duplicated region transcript 4 [Source:NCBI gene (formerly Entrezgene);Acc:101116067]	32482592	32490822	protein_coding	CDRT4
ENSOARG00000022578	7SK RNA [Source:RFAM;Acc:RF00100]	32534783	32535116	misc_RNA
ENSOARG00000016613	trans-golgi network vesicle protein 23 homolog B [Source:NCBI gene (formerly Entrezgene);Acc:101105932]	32544024	32551691	protein_coding	TVP23B
ENSOARG00000016680		32555397	32585770	protein_coding
ENSOARG00000016719		32593778	32608561	protein_coding
ENSOARG00000016792	zinc finger protein 286A [Source:NCBI gene (formerly Entrezgene);Acc:101116586]	32631477	32643416	protein_coding	ZNF286A
ENSOARG00000016837	zinc finger protein 624 [Source:NCBI gene (formerly Entrezgene);Acc:105611617]	32651859	32660731	protein_coding	ZNF624
ENSOARG00000016845	zinc finger protein 287 [Source:NCBI gene (formerly Entrezgene);Acc:101116328]	32684184	32695198	protein_coding	ZNF287
ENSOARG00000016872	leucine rich repeat containing 75A [Source:NCBI gene (formerly Entrezgene);Acc:101106699]	32735461	32767393	protein_coding	LRRC75A
ENSOARG00000023999		32769175	32769248	snoRNA
ENSOARG00000022204		32770007	32770078	snoRNA
ENSOARG00000016897	transient receptor potential cation channel subfamily V member 2 [Source:NCBI gene (formerly Entrezgene);Acc:101117259]	32770356	32787071	protein_coding	TRPV2
ENSOARG00000004399	ubiquitin B [Source:NCBI gene (formerly Entrezgene);Acc:443016]	32806436	32807122	protein_coding	UBB
ENSOARG00000017009		32831534	32838783	protein_coding
ENSOARG00000017046	phosphatidylinositol glycan anchor biosynthesis class L [Source:NCBI gene (formerly Entrezgene);Acc:101117518]	32841159	32885227	protein_coding	PIGL
ENSOARG00000017147	nuclear receptor corepressor 1 [Source:NCBI gene (formerly Entrezgene);Acc:101117774]	32901114	32998351	protein_coding	NCOR1
ENSOARG00000017392	tetratricopeptide repeat domain 19 [Source:NCBI gene (formerly Entrezgene);Acc:101107453]	33001303	33029708	protein_coding	TTC19
ENSOARG00000017433	zinc finger SWIM-type containing 7 [Source:NCBI gene (formerly Entrezgene);Acc:101118034]	33029867	33038377	protein_coding	ZSWIM7
ENSOARG00000017486	adenosine A2b receptor [Source:HGNC Symbol;Acc:HGNC:264]	33040201	33060741	protein_coding
ENSOARG00000017557	sperm antigen with calponin homology and coiled-coil domains 1 [Source:NCBI gene (formerly Entrezgene);Acc:101107974]	33080584	33150143	protein_coding	SPECC1
ENSOARG00000024143	U6 spliceosomal RNA [Source:RFAM;Acc:RF00026]	33207749	33207841	snRNA
ENSOARG00000017604	A-kinase anchoring protein 10 [Source:NCBI gene (formerly Entrezgene);Acc:101118286]	33294409	33333966	protein_coding	AKAP10
ENSOARG00000017770	unc-51 like autophagy activating kinase 2 [Source:NCBI gene (formerly Entrezgene);Acc:101108239]	33353847	33405520	protein_coding	ULK2
ENSOARG00000017886	aldehyde dehydrogenase 3 family member A1 [Source:NCBI gene (formerly Entrezgene);Acc:101108502]	33426696	33432625	protein_coding	ALDH3A1
ENSOARG00000018005	solute carrier family 47 member 2 [Source:NCBI gene (formerly Entrezgene);Acc:101118540]	33446264	33463143	protein_coding	SLC47A2
ENSOARG00000018083	aldehyde dehydrogenase 3 family member A2 [Source:NCBI gene (formerly Entrezgene);Acc:101118798]	33465857	33479627	protein_coding	ALDH3A2
ENSOARG00000018143	solute carrier family 47 member 1 [Source:NCBI gene (formerly Entrezgene);Acc:101108763]	33527598	33548855	protein_coding	SLC47A1
ENSOARG00000022104	U6 spliceosomal RNA [Source:RFAM;Acc:RF00026]	33563435	33563541	snRNA	LOC114111857
ENSOARG00000022104	U6 spliceosomal RNA [Source:RFAM;Acc:RF00026]	33563435	33563541	snRNA	LOC114111858
ENSOARG00000018188		33571589	33573341	protein_coding
ENSOARG00000018197	ring finger protein 112 [Source:NCBI gene (formerly Entrezgene);Acc:101109548]	33608940	33613467	protein_coding	RNF112
ENSOARG00000018248	microfibril associated protein 4 [Source:NCBI gene (formerly Entrezgene);Acc:101109814]	33626558	33628606	protein_coding	MFAP4
ENSOARG00000018310	mitogen-activated protein kinase 7 [Source:NCBI gene (formerly Entrezgene);Acc:101110073]	33629196	33632861	protein_coding	MAPK7
ENSOARG00000018313	B9 domain containing 1 [Source:HGNC Symbol;Acc:HGNC:24123]	33651253	33659618	protein_coding
ENSOARG00000018352	epsin 2 [Source:NCBI gene (formerly Entrezgene);Acc:101119060]	33662785	33686354	protein_coding	EPN2
ENSOARG00000018391	GRB2 related adaptor protein [Source:NCBI gene (formerly Entrezgene);Acc:101110605]	33734065	33756798	protein_coding	LOC101110605
ENSOARG00000018414	solute carrier family 5 member 10 [Source:NCBI gene (formerly Entrezgene);Acc:101119654]	33756975	33813203	protein_coding	SLC5A10
ENSOARG00000018480	family with sequence similarity 83 member G [Source:HGNC Symbol;Acc:HGNC:32554]	33771716	33801519	protein_coding
ENSOARG00000018520	phosphoribosyl pyrophosphate synthetase associated protein 2 [Source:NCBI gene (formerly Entrezgene);Acc:101119917]	33819489	33834610	protein_coding	PRPSAP2
ENSOARG00000018548	serine hydroxymethyltransferase 1 [Source:NCBI gene (formerly Entrezgene);Acc:443544]	33875018	33889391	protein_coding	SHMT1
ENSOARG00000018548	serine hydroxymethyltransferase 1 [Source:NCBI gene (formerly Entrezgene);Acc:443544]	33875018	33889391	protein_coding	SHMT1
ENSOARG00000018608	SMCR8-C9orf72 complex subunit [Source:NCBI gene (formerly Entrezgene);Acc:101120176]	33893221	33898430	protein_coding	SMCR8
ENSOARG00000000099	DNA topoisomerase III alpha [Source:NCBI gene (formerly Entrezgene);Acc:101120422]	33899133	33917905	protein_coding	TOP3A
ENSOARG00000000322	mitochondrial elongation factor 2 [Source:NCBI gene (formerly Entrezgene);Acc:101120676]	33921859	33925961	protein_coding	MIEF2
ENSOARG00000000363	LLGL scribble cell polarity complex component 1 [Source:NCBI gene (formerly Entrezgene);Acc:101120930]	33926714	33953494	protein_coding	LLGL1
ENSOARG00000000580	FLII actin remodeling protein [Source:NCBI gene (formerly Entrezgene);Acc:101110857]	33927518	33937884	protein_coding	FLII
ENSOARG00000000695	alkB homolog 5, RNA demethylase [Source:NCBI gene (formerly Entrezgene);Acc:101111111]	33963381	33979428	protein_coding	ALKBH5
ENSOARG00000000842	myosin XVA [Source:NCBI gene (formerly Entrezgene);Acc:101111380]	33984299	34029602	protein_coding	MYO15A
ENSOARG00000001038	developmentally regulated GTP binding protein 2 [Source:NCBI gene (formerly Entrezgene);Acc:101121183]	34035778	34043762	protein_coding	DRG2
ENSOARG00000001139		34049911	34061344	protein_coding
ENSOARG00000001212	ATP synthase mitochondrial F1 complex assembly factor 2 [Source:NCBI gene (formerly Entrezgene);Acc:101111895]	34061785	34074109	protein_coding	ATPAF2
ENSOARG00000001295	dynein regulatory complex subunit 3 [Source:NCBI gene (formerly Entrezgene);Acc:101121436]	34074939	34093741	protein_coding	DRC3
ENSOARG00000026365		34153854	34164680	lincRNA
ENSOARG00000026366		34164801	34285126	lincRNA
ENSOARG00000001504	sterol regulatory element binding transcription factor 1 [Source:NCBI gene (formerly Entrezgene);Acc:100329218]	34176887	34191779	protein_coding	SREBF1
ENSOARG00000022668		34191189	34191282	miRNA
OAR15_rs412682230 - 15:13625639–17625639
Gene stable ID	Gene description	Gene start (bp)	Gene end (bp)	Gene type	NCBI gene (formerly Entrezgene) accession
ENSOARG00000008542		13755425	13774117	protein_coding
ENSOARG00000008648	myotubularin related protein 2 [Source:NCBI gene (formerly Entrezgene);Acc:101123404]	13815875	13927530	protein_coding	MTMR2
ENSOARG00000008840	centrosomal protein 57 [Source:NCBI gene (formerly Entrezgene);Acc:101102008]	13937871	13978826	protein_coding	CEP57
ENSOARG00000008906	family with sequence similarity 76 member B [Source:NCBI gene (formerly Entrezgene);Acc:101102260]	13980081	13999029	protein_coding	FAM76B
ENSOARG00000024675	U6 spliceosomal RNA [Source:RFAM;Acc:RF00026]	14594673	14594776	snRNA
ENSOARG00000009085	sestrin 3 [Source:NCBI gene (formerly Entrezgene);Acc:101102510]	14730032	14751913	protein_coding	SESN3
ENSOARG00000016952	endonuclease domain containing 1 [Source:HGNC Symbol;Acc:HGNC:29129]	14822007	14823242	protein_coding
ENSOARG00000009193		14891501	14903962	protein_coding
ENSOARG00000009245		14912243	14913650	protein_coding
ENSOARG00000009316	CWC15 spliceosome associated protein homolog [Source:NCBI gene (formerly Entrezgene);Acc:101102755]	14949047	14956742	protein_coding	CWC15
ENSOARG00000009411	angiomotin like 1 [Source:NCBI gene (formerly Entrezgene);Acc:101103590]	15036416	15121003	protein_coding	AMOTL1
ENSOARG00000009613	piwi like RNA-mediated gene silencing 4 [Source:NCBI gene (formerly Entrezgene);Acc:101103838]	15336033	15390952	protein_coding	PIWIL4
ENSOARG00000009780		15443730	15446923	protein_coding
ENSOARG00000026812		15443815	15446923	lincRNA
ENSOARG00000009829		15464603	15466718	protein_coding
ENSOARG00000009834	chromosome 15 C11orf97 homolog [Source:NCBI gene (formerly Entrezgene);Acc:101103419]	15488767	15507364	protein_coding	C15H11orf97
ENSOARG00000010043	CWF19 like cell cycle control factor 2 [Source:NCBI gene (formerly Entrezgene);Acc:101103667]	15549627	15704091	protein_coding	CWF19L2
ENSOARG00000010375	guanylate cyclase 1 soluble subunit alpha 2 [Source:NCBI gene (formerly Entrezgene);Acc:101104339]	15867151	16259168	protein_coding	GUCY1A2
ENSOARG00000010402		16101946	16102887	protein_coding
ENSOARG00000010464	alkB homolog 8, tRNA methyltransferase [Source:NCBI gene (formerly Entrezgene);Acc:101104088]	16371963	16491308	protein_coding	ALKBH8
ENSOARG00000023352		16524645	16524770	snRNA
ENSOARG00000010653	ELMO domain containing 1 [Source:NCBI gene (formerly Entrezgene);Acc:101104337]	16564302	16633815	protein_coding	ELMOD1
ENSOARG00000016955	sarcolipin [Source:NCBI gene (formerly Entrezgene);Acc:101104853]	16723826	16723918	protein_coding	SLN
ENSOARG00000010786	solute carrier family 35 member F2 [Source:NCBI gene (formerly Entrezgene);Acc:101105100]	16854039	16994650	protein_coding	SLC35F2
ENSOARG00000010863	RAB39A, member RAS oncogene family [Source:NCBI gene (formerly Entrezgene);Acc:101105354]	16995339	17027728	protein_coding	RAB39A
ENSOARG00000010875	cullin 5 [Source:NCBI gene (formerly Entrezgene);Acc:101105597]	17088942	17210813	protein_coding	CUL5
ENSOARG00000011112	acetyl-CoA acetyltransferase 1 [Source:NCBI gene (formerly Entrezgene);Acc:101104601]	17243209	17256984	protein_coding	ACAT1
ENSOARG00000011428	protein NPAT [Source:NCBI gene (formerly Entrezgene);Acc:101104855]	17280565	17331771	protein_coding	LOC101104855
ENSOARG00000011894	ATM serine/threonine kinase [Source:NCBI gene (formerly Entrezgene);Acc:101105847]	17332384	17485383	protein_coding	ATM
ENSOARG00000022830	5S ribosomal RNA [Source:RFAM;Acc:RF00001]	17473845	17473949	rRNA
ENSOARG00000024849		17482823	17482973	snoRNA
ENSOARG00000012294	chromosome 15 C11orf65 homolog [Source:NCBI gene (formerly Entrezgene);Acc:101105102]	17504160	17562923	protein_coding	C15H11orf65
ENSOARG00000021831		17506433	17506501	miRNA
OAR17_rs401006318 - 17:58852961–62852961
Gene stable ID	Gene description	Gene start (bp)	Gene end (bp)	Gene type	NCBI gene (formerly Entrezgene) accession
ENSOARG00000025684		59679324	59737034	lincRNA
ENSOARG00000006249	T-box transcription factor 3 [Source:NCBI gene (formerly Entrezgene);Acc:101110875]	59735540	59750223	protein_coding	TBX3
ENSOARG00000004691	RAB21, member RAS oncogene family [Source:NCBI gene (formerly Entrezgene);Acc:100302077]	59802415	59803080	protein_coding	RAB21
ENSOARG00000006614	T-box transcription factor 5 [Source:NCBI gene (formerly Entrezgene);Acc:101111318]	59921552	59968725	protein_coding	TBX5
ENSOARG00000025042		60089299	60089371	miRNA
ENSOARG00000025685		60200131	60204281	lincRNA
ENSOARG00000006827	RNA binding motif protein 19 [Source:NCBI gene (formerly Entrezgene);Acc:101111577]	60271787	60392342	protein_coding	RBM19
ENSOARG00000007078	LIM homeobox 5 [Source:NCBI gene (formerly Entrezgene);Acc:101111831]	60634725	60643048	protein_coding	LHX5
ENSOARG00000007263	serine dehydratase like [Source:NCBI gene (formerly Entrezgene);Acc:101112089]	60655935	60663364	protein_coding	SDSL
ENSOARG00000007382	serine dehydratase [Source:NCBI gene (formerly Entrezgene);Acc:101112348]	60686049	60693139	protein_coding	SDS
ENSOARG00000007553	phospholipase B domain containing 2 [Source:NCBI gene (formerly Entrezgene);Acc:101108861]	60693761	60714961	protein_coding	PLBD2
ENSOARG00000007699	deltex E3 ubiquitin ligase 1 [Source:HGNC Symbol;Acc:HGNC:3060]	60738409	60778906	protein_coding
ENSOARG00000007858	RAS protein activator like 1 [Source:NCBI gene (formerly Entrezgene);Acc:101109393]	60781607	60812922	protein_coding	RASAL1
ENSOARG00000008129	cilia and flagella associated protein 73 [Source:NCBI gene (formerly Entrezgene);Acc:101112598]	60823493	60832976	protein_coding	CFAP73
ENSOARG00000008363	DEAD-box helicase 54 [Source:NCBI gene (formerly Entrezgene);Acc:101109648]	60834218	60851547	protein_coding	DDX54
ENSOARG00000008557	RBPJ interacting and tubulin associated 1 [Source:NCBI gene (formerly Entrezgene);Acc:101112850]	60852971	60857133	protein_coding	RITA1
ENSOARG00000008612	IQ motif containing D [Source:NCBI gene (formerly Entrezgene);Acc:101113102]	60859826	60869008	protein_coding	IQCD
ENSOARG00000008734	two pore segment channel 1 [Source:NCBI gene (formerly Entrezgene);Acc:101113364]	60885797	60946972	protein_coding	TPCN1
ENSOARG00000008875	solute carrier family 8 member B1 [Source:NCBI gene (formerly Entrezgene);Acc:101113625]	60950528	60978163	protein_coding	SLC8B1
ENSOARG00000009097		61009311	61042799	protein_coding
ENSOARG00000009430	rabphilin 3A [Source:NCBI gene (formerly Entrezgene);Acc:101113886]	61067563	61128633	protein_coding	RPH3A
ENSOARG00000009565	protein tyrosine phosphatase non-receptor type 11 [Source:NCBI gene (formerly Entrezgene);Acc:101114308]	61406802	61470991	protein_coding	PTPN11
ENSOARG00000021331	U6 spliceosomal RNA [Source:RFAM;Acc:RF00026]	61449047	61449150	snRNA
ENSOARG00000009765	ribosomal protein L6 [Source:NCBI gene (formerly Entrezgene);Acc:100135440]	61490122	61494162	protein_coding	LOC114116368
ENSOARG00000009765	ribosomal protein L6 [Source:NCBI gene (formerly Entrezgene);Acc:100135440]	61490122	61494162	protein_coding	RPL6
ENSOARG00000009871	HECT domain E3 ubiquitin protein ligase 4 [Source:NCBI gene (formerly Entrezgene);Acc:101114978]	61506102	61653495	protein_coding	HECTD4
ENSOARG00000022507		61587108	61587255	snoRNA
ENSOARG00000010003		61664106	61669600	protein_coding
ENSOARG00000010093	TRAF-type zinc finger domain containing 1 [Source:NCBI gene (formerly Entrezgene);Acc:101115231]	61672819	61691219	protein_coding	TRAFD1
ENSOARG00000010295	N-alpha-acetyltransferase 25, NatB auxiliary subunit [Source:NCBI gene (formerly Entrezgene);Acc:101115483]	61714642	61777332	protein_coding	NAA25
ENSOARG00000010504	endoplasmic reticulum protein 29 [Source:NCBI gene (formerly Entrezgene);Acc:100145868]	61783505	61790600	protein_coding	ERP29
ENSOARG00000010548	transmembrane protein 116 [Source:NCBI gene (formerly Entrezgene);Acc:101110707]	61790964	61827651	protein_coding	TMEM116
ENSOARG00000023021	U6 spliceosomal RNA [Source:RFAM;Acc:RF00026]	61799964	61800068	snRNA
ENSOARG00000004713	disintegrin and metalloproteinase domain-containing protein 1a-like [Source:NCBI gene (formerly Entrezgene);Acc:101115734]	61848477	61850924	protein_coding	LOC101115734
ENSOARG00000004740	disintegrin and metalloproteinase domain-containing protein 1a-like [Source:NCBI gene (formerly Entrezgene);Acc:101115991]	61872492	61874909	protein_coding	LOC101115991
ENSOARG00000004766	disintegrin and metalloproteinase domain-containing protein 1a-like [Source:NCBI gene (formerly Entrezgene);Acc:101110970]	61887170	61889731	protein_coding	LOC101110970
ENSOARG00000010578	MAPK activated protein kinase 5 [Source:NCBI gene (formerly Entrezgene);Acc:101116258]	61894094	61923643	protein_coding	MAPKAPK5
ENSOARG00000010650	aldehyde dehydrogenase 2 family member [Source:NCBI gene (formerly Entrezgene);Acc:101116511]	61935603	61959962	protein_coding	ALDH2
ENSOARG00000025686		61944688	62006129	lincRNA
ENSOARG00000010904	BICD family like cargo adaptor 1 [Source:NCBI gene (formerly Entrezgene);Acc:101116936]	62023701	62101919	protein_coding	BICDL1
ENSOARG00000010963		62105290	62105680	pseudogene
ENSOARG00000011008	RAB35, member RAS oncogene family [Source:HGNC Symbol;Acc:HGNC:9774]	62105682	62115444	protein_coding
ENSOARG00000011301	GCN1 activator of EIF2AK4 [Source:NCBI gene (formerly Entrezgene);Acc:101117194]	62131393	62180589	protein_coding	GCN1
ENSOARG00000011805	ribosomal protein lateral stalk subunit P0 [Source:NCBI gene (formerly Entrezgene);Acc:100036764]	62187055	62190676	protein_coding	RPLP0
ENSOARG00000025687		62195706	62206556	lincRNA
ENSOARG00000011850	paxillin [Source:NCBI gene (formerly Entrezgene);Acc:101111491]	62195843	62212283	protein_coding	PXN
ENSOARG00000025688		62205770	62206556	lincRNA
ENSOARG00000011982		62245860	62246844	protein_coding
ENSOARG00000022917	U4 spliceosomal RNA [Source:RFAM;Acc:RF00015]	62257429	62257569	snRNA
ENSOARG00000011987	sirtuin 4 [Source:HGNC Symbol;Acc:HGNC:14932]	62257767	62270431	protein_coding
ENSOARG00000025067	U4 spliceosomal RNA [Source:RFAM;Acc:RF00015]	62258248	62258388	snRNA
ENSOARG00000012036	phospholipase A2 group IB [Source:NCBI gene (formerly Entrezgene);Acc:101117700]	62282828	62288877	protein_coding	PLA2G1B
ENSOARG00000012097	musashi RNA binding protein 1 [Source:NCBI gene (formerly Entrezgene);Acc:101112004]	62296759	62318827	protein_coding	MSI1
ENSOARG00000012248		62313443	62314364	protein_coding
ENSOARG00000012253		62342453	62342919	protein_coding
ENSOARG00000012290	cytochrome c oxidase subunit 6A1, mitochondrial [Source:NCBI gene (formerly Entrezgene);Acc:101117965]	62376933	62378639	protein_coding	LOC101117965
ENSOARG00000012315	TP53 regulated inhibitor of apoptosis 1 [Source:NCBI gene (formerly Entrezgene);Acc:101118643]	62380594	62381944	protein_coding	TRIAP1
ENSOARG00000012338	glutamyl-tRNA amidotransferase subunit C [Source:HGNC Symbol;Acc:HGNC:25068]	62381913	62389005	protein_coding
ENSOARG00000012402	serine and arginine rich splicing factor 9 [Source:NCBI gene (formerly Entrezgene);Acc:101118221]	62390592	62396924	protein_coding	SRSF9
ENSOARG00000012429	dynein light chain LC8-type 1 [Source:NCBI gene (formerly Entrezgene);Acc:101118902]	62424499	62426333	protein_coding	DYNLL1
ENSOARG00000012543	coenzyme Q5, methyltransferase [Source:NCBI gene (formerly Entrezgene);Acc:101119164]	62429493	62443897	protein_coding	COQ5
ENSOARG00000012664	ring finger protein 10 [Source:NCBI gene (formerly Entrezgene);Acc:101112262]	62447047	62480968	protein_coding	RNF10
ENSOARG00000012764	POP5 homolog, ribonuclease P/MRP subunit [Source:NCBI gene (formerly Entrezgene);Acc:101119586]	62481545	62485399	protein_coding	POP5
ENSOARG00000012897	calcium binding protein 1 [Source:NCBI gene (formerly Entrezgene);Acc:101112516]	62534598	62555425	protein_coding	CABP1
ENSOARG00000012941	malectin [Source:NCBI gene (formerly Entrezgene);Acc:101112765]	62571900	62575203	protein_coding	MLEC
ENSOARG00000013039	unc-119 lipid binding chaperone B [Source:NCBI gene (formerly Entrezgene);Acc:101113013]	62589771	62594971	protein_coding	UNC119B
ENSOARG00000013118	acyl-CoA dehydrogenase short chain [Source:NCBI gene (formerly Entrezgene);Acc:101119850]	62600483	62620320	protein_coding	ACADS
ENSOARG00000025689		62618649	62619815	lincRNA
ENSOARG00000013244	signal peptide peptidase like 3 [Source:NCBI gene (formerly Entrezgene);Acc:101120111]	62657585	62693241	protein_coding	SPPL3
ENSOARG00000021210	Metazoan signal recognition particle RNA [Source:RFAM;Acc:RF00017]	62755242	62755526	misc_RNA
ENSOARG00000013764	HNF1 homeobox A [Source:NCBI gene (formerly Entrezgene);Acc:443207]	62806213	62822635	protein_coding	HNF1A
ENSOARG00000013872	chromosome 17 C12orf43 homolog [Source:NCBI gene (formerly Entrezgene);Acc:101120605]	62824626	62840416	protein_coding	C17H12orf43
ENSOARG00000013935	2'-5'-oligoadenylate synthetase like [Source:NCBI gene (formerly Entrezgene);Acc:101120864]	62841883	62857788	protein_coding	OASL
OAR17_rs425080766 - 17:57101448–61101448
Gene stable ID	Gene description	Gene start (bp)	Gene end (bp)	Gene type	NCBI gene (formerly Entrezgene) accession
ENSOARG00000003569	kinase suppressor of ras 2 [Source:NCBI gene (formerly Entrezgene);Acc:101110179]	56805359	57262483	protein_coding	KSR2
ENSOARG00000004210	nitric oxide synthase 1 [Source:NCBI gene (formerly Entrezgene);Acc:443533]	57393202	57480359	protein_coding	NOS1
ENSOARG00000004822	F-box protein 21 [Source:NCBI gene (formerly Entrezgene);Acc:100188916]	57499416	57534078	protein_coding	FBXO21
ENSOARG00000005000		57602678	57614572	protein_coding
ENSOARG00000005170	ring finger protein, transmembrane 2 [Source:NCBI gene (formerly Entrezgene);Acc:101108081]	57621899	57721505	protein_coding	RNFT2
ENSOARG00000004678		57761050	57761178	protein_coding
ENSOARG00000005405	ring finger protein, transmembrane 2 [Source:HGNC Symbol;Acc:HGNC:25905]	57790885	57847567	protein_coding
ENSOARG00000005602	chromosome 17 C12orf49 homolog [Source:NCBI gene (formerly Entrezgene);Acc:101110621]	57851101	57866102	protein_coding	C17H12orf49
ENSOARG00000023483	U6 spliceosomal RNA [Source:RFAM;Acc:RF00026]	57991001	57991105	snRNA
ENSOARG00000005789	mediator complex subunit 13L [Source:NCBI gene (formerly Entrezgene);Acc:101108604]	58364825	58502242	protein_coding	MED13L
ENSOARG00000025684		59679324	59737034	lincRNA
ENSOARG00000006249	T-box transcription factor 3 [Source:NCBI gene (formerly Entrezgene);Acc:101110875]	59735540	59750223	protein_coding	TBX3
ENSOARG00000004691	RAB21, member RAS oncogene family [Source:NCBI gene (formerly Entrezgene);Acc:100302077]	59802415	59803080	protein_coding	RAB21
ENSOARG00000006614	T-box transcription factor 5 [Source:NCBI gene (formerly Entrezgene);Acc:101111318]	59921552	59968725	protein_coding	TBX5
ENSOARG00000025042		60089299	60089371	miRNA
ENSOARG00000025685		60200131	60204281	lincRNA
ENSOARG00000006827	RNA binding motif protein 19 [Source:NCBI gene (formerly Entrezgene);Acc:101111577]	60271787	60392342	protein_coding	RBM19
ENSOARG00000007078	LIM homeobox 5 [Source:NCBI gene (formerly Entrezgene);Acc:101111831]	60634725	60643048	protein_coding	LHX5
ENSOARG00000007263	serine dehydratase like [Source:NCBI gene (formerly Entrezgene);Acc:101112089]	60655935	60663364	protein_coding	SDSL
ENSOARG00000007382	serine dehydratase [Source:NCBI gene (formerly Entrezgene);Acc:101112348]	60686049	60693139	protein_coding	SDS
ENSOARG00000007553	phospholipase B domain containing 2 [Source:NCBI gene (formerly Entrezgene);Acc:101108861]	60693761	60714961	protein_coding	PLBD2
ENSOARG00000007699	deltex E3 ubiquitin ligase 1 [Source:HGNC Symbol;Acc:HGNC:3060]	60738409	60778906	protein_coding
ENSOARG00000007858	RAS protein activator like 1 [Source:NCBI gene (formerly Entrezgene);Acc:101109393]	60781607	60812922	protein_coding	RASAL1
ENSOARG00000008129	cilia and flagella associated protein 73 [Source:NCBI gene (formerly Entrezgene);Acc:101112598]	60823493	60832976	protein_coding	CFAP73
ENSOARG00000008363	DEAD-box helicase 54 [Source:NCBI gene (formerly Entrezgene);Acc:101109648]	60834218	60851547	protein_coding	DDX54
ENSOARG00000008557	RBPJ interacting and tubulin associated 1 [Source:NCBI gene (formerly Entrezgene);Acc:101112850]	60852971	60857133	protein_coding	RITA1
ENSOARG00000008612	IQ motif containing D [Source:NCBI gene (formerly Entrezgene);Acc:101113102]	60859826	60869008	protein_coding	IQCD
ENSOARG00000008734	two pore segment channel 1 [Source:NCBI gene (formerly Entrezgene);Acc:101113364]	60885797	60946972	protein_coding	TPCN1
ENSOARG00000008875	solute carrier family 8 member B1 [Source:NCBI gene (formerly Entrezgene);Acc:101113625]	60950528	60978163	protein_coding	SLC8B1
ENSOARG00000009097		61009311	61042799	protein_coding
ENSOARG00000009430	rabphilin 3A [Source:NCBI gene (formerly Entrezgene);Acc:101113886]	61067563	61128633	protein_coding	RPH3A
OAR17_rs399621490 - 17:53225820–57225820
Gene stable ID	Gene description	Gene start (bp)	Gene end (bp)	Gene type	NCBI gene (formerly Entrezgene) accession
ENSOARG00000013863	lysine demethylase 2B [Source:NCBI gene (formerly Entrezgene);Acc:101103759]	53234030	53351929	protein_coding	KDM2B
ENSOARG00000014491	ring finger protein 34 [Source:NCBI gene (formerly Entrezgene);Acc:101102266]	53356537	53376479	protein_coding	RNF34
ENSOARG00000014714	anaphase promoting complex subunit 5 [Source:NCBI gene (formerly Entrezgene);Acc:101102840]	53413934	53450613	protein_coding	ANAPC5
ENSOARG00000014992	calcium/calmodulin dependent protein kinase kinase 2 [Source:NCBI gene (formerly Entrezgene);Acc:101103267]	53475871	53509300	protein_coding	CAMKK2
ENSOARG00000015214	purinergic receptor P2X 4 [Source:NCBI gene (formerly Entrezgene);Acc:101104013]	53511024	53531260	protein_coding	P2RX4
ENSOARG00000015479	purinergic receptor P2X 7 [Source:NCBI gene (formerly Entrezgene);Acc:101103842]	53560417	53616466	protein_coding	P2RX7
ENSOARG00000015713	intraflagellar transport 81 [Source:NCBI gene (formerly Entrezgene);Acc:101104093]	53661638	53752199	protein_coding	IFT81
ENSOARG00000016226	ATPase sarcoplasmic/endoplasmic reticulum Ca2+ transporting 2 [Source:NCBI gene (formerly Entrezgene);Acc:101104344]	53803322	53859050	protein_coding	ATP2A2
ENSOARG00000016608	anaphase promoting complex subunit 7 [Source:NCBI gene (formerly Entrezgene);Acc:101104605]	53875546	53895506	protein_coding	ANAPC7
ENSOARG00000016761	actin related protein 2/3 complex subunit 3 [Source:NCBI gene (formerly Entrezgene);Acc:101105028]	53911301	53919327	protein_coding	ARPC3
ENSOARG00000016877		53930089	53944682	protein_coding
ENSOARG00000016926	family with sequence similarity 216 member A [Source:NCBI gene (formerly Entrezgene);Acc:101104529]	53950360	53954281	protein_coding	FAM216A
ENSOARG00000016933	VPS29 retromer complex component [Source:NCBI gene (formerly Entrezgene);Acc:101105282]	53956053	53962611	protein_coding	VPS29
ENSOARG00000017042	RAD9 checkpoint clamp component B [Source:NCBI gene (formerly Entrezgene);Acc:101105531]	53964307	53990181	protein_coding	RAD9B
ENSOARG00000017097	protein phosphatase targeting COQ7 [Source:NCBI gene (formerly Entrezgene);Acc:101105779]	53995010	54033710	protein_coding	PPTC7
ENSOARG00000017176	tectonic family member 1 [Source:NCBI gene (formerly Entrezgene);Acc:101106035]	54061410	54091374	protein_coding	TCTN1
ENSOARG00000017389	hydrogen voltage gated channel 1 [Source:NCBI gene (formerly Entrezgene);Acc:101104785]	54092664	54104898	protein_coding	HVCN1
ENSOARG00000017503	protein phosphatase 1 catalytic subunit gamma [Source:NCBI gene (formerly Entrezgene);Acc:101106284]	54151722	54157978	protein_coding	PPP1CC
ENSOARG00000023270	U6 spliceosomal RNA [Source:RFAM;Acc:RF00026]	54215341	54215447	snRNA
ENSOARG00000017646	coiled-coil domain containing 63 [Source:NCBI gene (formerly Entrezgene);Acc:101106546]	54257918	54295514	protein_coding	CCDC63
ENSOARG00000017779	myosin light chain 2 [Source:NCBI gene (formerly Entrezgene);Acc:100196904]	54295568	54303068	protein_coding	MYL2
ENSOARG00000017879	homeobox protein cut-like 2 [Source:NCBI gene (formerly Entrezgene);Acc:101105029]	54583424	54682628	protein_coding	LOC101105029
ENSOARG00000018064	SH2B adaptor protein 3 [Source:NCBI gene (formerly Entrezgene);Acc:101105283]	54732694	54757389	protein_coding	SH2B3
ENSOARG00000018223	ataxin 2 [Source:NCBI gene (formerly Entrezgene);Acc:101106796]	54761110	54831600	protein_coding	ATXN2
ENSOARG00000018412	BRCA1 associated protein [Source:NCBI gene (formerly Entrezgene);Acc:101107047]	54890117	54919256	protein_coding	BRAP
ENSOARG00000018556		54923732	54956932	protein_coding
ENSOARG00000018772	acyl-CoA dehydrogenase family member 10 [Source:NCBI gene (formerly Entrezgene);Acc:101105780]	54972864	55017200	protein_coding	LOC101105780
ENSOARG00000025683		55052408	55055252	lincRNA
ENSOARG00000000627	citron rho-interacting serine/threonine kinase [Source:NCBI gene (formerly Entrezgene);Acc:101107309]	55134009	55303200	protein_coding	CIT
ENSOARG00000001411	protein kinase AMP-activated non-catalytic subunit beta 1 [Source:NCBI gene (formerly Entrezgene);Acc:101107899]	55313642	55322592	protein_coding	PRKAB1
ENSOARG00000001604	transmembrane protein 233 [Source:HGNC Symbol;Acc:HGNC:37219]	55390114	55392218	protein_coding
ENSOARG00000001707	coiled-coil domain containing 60 [Source:NCBI gene (formerly Entrezgene);Acc:101106285]	55438825	55601902	protein_coding	CCDC60
ENSOARG00000001872	heat shock protein family B (small) member 8 [Source:NCBI gene (formerly Entrezgene);Acc:101108164]	55714371	55726502	protein_coding	HSPB8
ENSOARG00000002063	serine/arginine repetitive matrix 4 [Source:NCBI gene (formerly Entrezgene);Acc:101108424]	55745635	55916400	protein_coding	SRRM4
ENSOARG00000023977	U6 spliceosomal RNA [Source:RFAM;Acc:RF00026]	55921837	55921935	snRNA
ENSOARG00000002266		56169256	56169818	protein_coding
ENSOARG00000002352	SDS3 homolog, SIN3A corepressor complex component [Source:NCBI gene (formerly Entrezgene);Acc:101106797]	56423935	56454946	protein_coding	SUDS3
ENSOARG00000002526	TAO kinase 3 [Source:NCBI gene (formerly Entrezgene);Acc:101108689]	56544849	56645827	protein_coding	LOC114115646
ENSOARG00000002526	TAO kinase 3 [Source:NCBI gene (formerly Entrezgene);Acc:101108689]	56544849	56645827	protein_coding	TAOK3
ENSOARG00000002966	phosphatidylethanolamine binding protein 1 [Source:NCBI gene (formerly Entrezgene);Acc:101108954]	56657318	56661054	protein_coding	LOC101114319
ENSOARG00000002966	phosphatidylethanolamine binding protein 1 [Source:NCBI gene (formerly Entrezgene);Acc:101108954]	56657318	56661054	protein_coding	PEBP1
ENSOARG00000004667	60S ribosomal protein L6 [Source:NCBI gene (formerly Entrezgene);Acc:101109212]	56669722	56670585	protein_coding	LOC114116368
ENSOARG00000004667	60S ribosomal protein L6 [Source:NCBI gene (formerly Entrezgene);Acc:101109212]	56669722	56670585	protein_coding	LOC101109212
ENSOARG00000004667	60S ribosomal protein L6 [Source:NCBI gene (formerly Entrezgene);Acc:101109212]	56669722	56670585	protein_coding	RPL6
ENSOARG00000003005	V-set and immunoglobulin domain containing 10 [Source:NCBI gene (formerly Entrezgene);Acc:101107048]	56685807	56732397	protein_coding	VSIG10
ENSOARG00000003233	WD repeat and SOCS box containing 2 [Source:NCBI gene (formerly Entrezgene);Acc:100499499]	56733830	56757082	protein_coding	WSB2
ENSOARG00000003356	replication factor C subunit 5 [Source:NCBI gene (formerly Entrezgene);Acc:101109740]	56759143	56768874	protein_coding	RFC5
ENSOARG00000003569	kinase suppressor of ras 2 [Source:NCBI gene (formerly Entrezgene);Acc:101110179]	56805359	57262483	protein_coding	KSR2
OAR17_rs410780866 - 17:53270864–57270864
Gene stable ID	Gene description	Gene start (bp)	Gene end (bp)	Gene type	NCBI gene (formerly Entrezgene) accession
ENSOARG00000013863	lysine demethylase 2B [Source:NCBI gene (formerly Entrezgene);Acc:101103759]	53234030	53351929	protein_coding	KDM2B
ENSOARG00000014491	ring finger protein 34 [Source:NCBI gene (formerly Entrezgene);Acc:101102266]	53356537	53376479	protein_coding	RNF34
ENSOARG00000014714	anaphase promoting complex subunit 5 [Source:NCBI gene (formerly Entrezgene);Acc:101102840]	53413934	53450613	protein_coding	ANAPC5
ENSOARG00000014992	calcium/calmodulin dependent protein kinase kinase 2 [Source:NCBI gene (formerly Entrezgene);Acc:101103267]	53475871	53509300	protein_coding	CAMKK2
ENSOARG00000015214	purinergic receptor P2X 4 [Source:NCBI gene (formerly Entrezgene);Acc:101104013]	53511024	53531260	protein_coding	P2RX4
ENSOARG00000015479	purinergic receptor P2X 7 [Source:NCBI gene (formerly Entrezgene);Acc:101103842]	53560417	53616466	protein_coding	P2RX7
ENSOARG00000015713	intraflagellar transport 81 [Source:NCBI gene (formerly Entrezgene);Acc:101104093]	53661638	53752199	protein_coding	IFT81
ENSOARG00000016226	ATPase sarcoplasmic/endoplasmic reticulum Ca2+ transporting 2 [Source:NCBI gene (formerly Entrezgene);Acc:101104344]	53803322	53859050	protein_coding	ATP2A2
ENSOARG00000016608	anaphase promoting complex subunit 7 [Source:NCBI gene (formerly Entrezgene);Acc:101104605]	53875546	53895506	protein_coding	ANAPC7
ENSOARG00000016761	actin related protein 2/3 complex subunit 3 [Source:NCBI gene (formerly Entrezgene);Acc:101105028]	53911301	53919327	protein_coding	ARPC3
ENSOARG00000016877		53930089	53944682	protein_coding
ENSOARG00000016926	family with sequence similarity 216 member A [Source:NCBI gene (formerly Entrezgene);Acc:101104529]	53950360	53954281	protein_coding	FAM216A
ENSOARG00000016933	VPS29 retromer complex component [Source:NCBI gene (formerly Entrezgene);Acc:101105282]	53956053	53962611	protein_coding	VPS29
ENSOARG00000017042	RAD9 checkpoint clamp component B [Source:NCBI gene (formerly Entrezgene);Acc:101105531]	53964307	53990181	protein_coding	RAD9B
ENSOARG00000017097	protein phosphatase targeting COQ7 [Source:NCBI gene (formerly Entrezgene);Acc:101105779]	53995010	54033710	protein_coding	PPTC7
ENSOARG00000017176	tectonic family member 1 [Source:NCBI gene (formerly Entrezgene);Acc:101106035]	54061410	54091374	protein_coding	TCTN1
ENSOARG00000017389	hydrogen voltage gated channel 1 [Source:NCBI gene (formerly Entrezgene);Acc:101104785]	54092664	54104898	protein_coding	HVCN1
ENSOARG00000017503	protein phosphatase 1 catalytic subunit gamma [Source:NCBI gene (formerly Entrezgene);Acc:101106284]	54151722	54157978	protein_coding	PPP1CC
ENSOARG00000023270	U6 spliceosomal RNA [Source:RFAM;Acc:RF00026]	54215341	54215447	snRNA
ENSOARG00000017646	coiled-coil domain containing 63 [Source:NCBI gene (formerly Entrezgene);Acc:101106546]	54257918	54295514	protein_coding	CCDC63
ENSOARG00000017779	myosin light chain 2 [Source:NCBI gene (formerly Entrezgene);Acc:100196904]	54295568	54303068	protein_coding	MYL2
ENSOARG00000017879	homeobox protein cut-like 2 [Source:NCBI gene (formerly Entrezgene);Acc:101105029]	54583424	54682628	protein_coding	LOC101105029
ENSOARG00000018064	SH2B adaptor protein 3 [Source:NCBI gene (formerly Entrezgene);Acc:101105283]	54732694	54757389	protein_coding	SH2B3
ENSOARG00000018223	ataxin 2 [Source:NCBI gene (formerly Entrezgene);Acc:101106796]	54761110	54831600	protein_coding	ATXN2
ENSOARG00000018412	BRCA1 associated protein [Source:NCBI gene (formerly Entrezgene);Acc:101107047]	54890117	54919256	protein_coding	BRAP
ENSOARG00000018556		54923732	54956932	protein_coding
ENSOARG00000018772	acyl-CoA dehydrogenase family member 10 [Source:NCBI gene (formerly Entrezgene);Acc:101105780]	54972864	55017200	protein_coding	LOC101105780
ENSOARG00000025683		55052408	55055252	lincRNA
ENSOARG00000000627	citron rho-interacting serine/threonine kinase [Source:NCBI gene (formerly Entrezgene);Acc:101107309]	55134009	55303200	protein_coding	CIT
ENSOARG00000001411	protein kinase AMP-activated non-catalytic subunit beta 1 [Source:NCBI gene (formerly Entrezgene);Acc:101107899]	55313642	55322592	protein_coding	PRKAB1
ENSOARG00000001604	transmembrane protein 233 [Source:HGNC Symbol;Acc:HGNC:37219]	55390114	55392218	protein_coding
ENSOARG00000001707	coiled-coil domain containing 60 [Source:NCBI gene (formerly Entrezgene);Acc:101106285]	55438825	55601902	protein_coding	CCDC60
ENSOARG00000001872	heat shock protein family B (small) member 8 [Source:NCBI gene (formerly Entrezgene);Acc:101108164]	55714371	55726502	protein_coding	HSPB8
ENSOARG00000002063	serine/arginine repetitive matrix 4 [Source:NCBI gene (formerly Entrezgene);Acc:101108424]	55745635	55916400	protein_coding	SRRM4
ENSOARG00000023977	U6 spliceosomal RNA [Source:RFAM;Acc:RF00026]	55921837	55921935	snRNA
ENSOARG00000002266		56169256	56169818	protein_coding
ENSOARG00000002352	SDS3 homolog, SIN3A corepressor complex component [Source:NCBI gene (formerly Entrezgene);Acc:101106797]	56423935	56454946	protein_coding	SUDS3
ENSOARG00000002526	TAO kinase 3 [Source:NCBI gene (formerly Entrezgene);Acc:101108689]	56544849	56645827	protein_coding	LOC114115646
ENSOARG00000002526	TAO kinase 3 [Source:NCBI gene (formerly Entrezgene);Acc:101108689]	56544849	56645827	protein_coding	TAOK3
ENSOARG00000002966	phosphatidylethanolamine binding protein 1 [Source:NCBI gene (formerly Entrezgene);Acc:101108954]	56657318	56661054	protein_coding	LOC101114319
ENSOARG00000002966	phosphatidylethanolamine binding protein 1 [Source:NCBI gene (formerly Entrezgene);Acc:101108954]	56657318	56661054	protein_coding	PEBP1
ENSOARG00000004667	60S ribosomal protein L6 [Source:NCBI gene (formerly Entrezgene);Acc:101109212]	56669722	56670585	protein_coding	LOC114116368
ENSOARG00000004667	60S ribosomal protein L6 [Source:NCBI gene (formerly Entrezgene);Acc:101109212]	56669722	56670585	protein_coding	LOC101109212
ENSOARG00000004667	60S ribosomal protein L6 [Source:NCBI gene (formerly Entrezgene);Acc:101109212]	56669722	56670585	protein_coding	RPL6
ENSOARG00000003005	V-set and immunoglobulin domain containing 10 [Source:NCBI gene (formerly Entrezgene);Acc:101107048]	56685807	56732397	protein_coding	VSIG10
ENSOARG00000003233	WD repeat and SOCS box containing 2 [Source:NCBI gene (formerly Entrezgene);Acc:100499499]	56733830	56757082	protein_coding	WSB2
ENSOARG00000003356	replication factor C subunit 5 [Source:NCBI gene (formerly Entrezgene);Acc:101109740]	56759143	56768874	protein_coding	RFC5
ENSOARG00000003569	kinase suppressor of ras 2 [Source:NCBI gene (formerly Entrezgene);Acc:101110179]	56805359	57262483	protein_coding	KSR2
OAR17_rs422538638 - 17:9361784–13361784
Gene stable ID	Gene description	Gene start (bp)	Gene end (bp)	Gene type	NCBI gene (formerly Entrezgene) accession
ENSOARG00000007064		9387457	9394900	protein_coding
ENSOARG00000022811	U6 spliceosomal RNA [Source:RFAM;Acc:RF00026]	9447689	9447759	snRNA
ENSOARG00000023570		9607497	9607572	miRNA
ENSOARG00000007116	nuclear receptor subfamily 3 group C member 2 [Source:NCBI gene (formerly Entrezgene);Acc:101107046]	9647868	9817151	protein_coding	NR3C2
ENSOARG00000007284	Rho GTPase activating protein 10 [Source:NCBI gene (formerly Entrezgene);Acc:101107633]	9827736	10205298	protein_coding	ARHGAP10
ENSOARG00000025047		10102440	10102514	miRNA
ENSOARG00000007667	protein arginine methyltransferase 9 [Source:NCBI gene (formerly Entrezgene);Acc:101108080]	10260551	10296957	protein_coding	PRMT9
ENSOARG00000007953	transmembrane protein 184C [Source:NCBI gene (formerly Entrezgene);Acc:101108340]	10278215	10331666	protein_coding	TMEM184C
ENSOARG00000008169	endothelin receptor type A [Source:NCBI gene (formerly Entrezgene);Acc:443465]	10416386	10482226	protein_coding	EDNRA
ENSOARG00000008169	endothelin receptor type A [Source:NCBI gene (formerly Entrezgene);Acc:443465]	10416386	10482226	protein_coding	EDNRA
ENSOARG00000022855		10436204	10436283	miRNA
ENSOARG00000021789	U6 spliceosomal RNA [Source:RFAM;Acc:RF00026]	10476406	10476509	snRNA
ENSOARG00000024910		10849503	10849581	miRNA
ENSOARG00000008310	tetratricopeptide repeat domain 29 [Source:NCBI gene (formerly Entrezgene);Acc:101108603]	11104114	11361722	protein_coding	TTC29
ENSOARG00000024991		11345375	11345482	snRNA
ENSOARG00000021490	7SK RNA [Source:RFAM;Acc:RF00100]	11446293	11446607	misc_RNA
ENSOARG00000008411	solute carrier family 10 member 7 [Source:NCBI gene (formerly Entrezgene);Acc:101109122]	11515055	11812592	protein_coding	SLC10A7
ENSOARG00000022564	5S ribosomal RNA [Source:RFAM;Acc:RF00001]	11610854	11610979	rRNA
ENSOARG00000008443	reeler domain containing 1 [Source:HGNC Symbol;Acc:HGNC:53638]	11835900	11849951	protein_coding
ENSOARG00000008509	LSM6 homolog, U6 small nuclear RNA and mRNA degradation associated [Source:NCBI gene (formerly Entrezgene);Acc:101109392]	11882325	11885863	protein_coding	LSM6
ENSOARG00000021453	U6 spliceosomal RNA [Source:RFAM;Acc:RF00026]	11978102	11978202	snRNA
ENSOARG00000025654		12044770	12054104	lincRNA
ENSOARG00000008579	zinc finger protein 827 [Source:NCBI gene (formerly Entrezgene);Acc:101109647]	12150956	12298600	protein_coding	ZNF827
ENSOARG00000008671		12353012	12353856	protein_coding
ENSOARG00000008850	metabolism of cobalamin associated A [Source:NCBI gene (formerly Entrezgene);Acc:101109913]	12371501	12388177	protein_coding	MMAA
ENSOARG00000009089	SMAD family member 1 [Source:NCBI gene (formerly Entrezgene);Acc:443229]	12463382	12544500	protein_coding	SMAD1
ENSOARG00000022567		12472488	12472558	miRNA
ENSOARG00000025655		12689521	12695225	lincRNA
ENSOARG00000025656		12837002	12840634	lincRNA
ENSOARG00000009303	OTU deubiquitinase 4 [Source:NCBI gene (formerly Entrezgene);Acc:101110451]	12848826	12883750	protein_coding	OTUD4
ENSOARG00000009714	ATP binding cassette subfamily E member 1 [Source:NCBI gene (formerly Entrezgene);Acc:101110874]	12892280	12914875	protein_coding	ABCE1
ENSOARG00000009933	anaphase promoting complex subunit 10 [Source:NCBI gene (formerly Entrezgene);Acc:101111128]	12922891	13008450	protein_coding	ANAPC10
ENSOARG00000021505	U6 spliceosomal RNA [Source:RFAM;Acc:RF00026]	12923776	12923879	snRNA
ENSOARG00000024963		13200953	13201131	misc_RNA
ENSOARG00000010036	hedgehog interacting protein [Source:NCBI gene (formerly Entrezgene);Acc:101111396]	13202931	13312617	protein_coding	HHIP
OAR18_rs416293834 - 18:46707173–50707173
Gene stable ID	Gene description	Gene start (bp)	Gene end (bp)	Gene type	NCBI gene (formerly Entrezgene) accession
ENSOARG00000022119	U6 spliceosomal RNA [Source:RFAM;Acc:RF00026]	46719587	46719693	snRNA
ENSOARG00000008254	tetratricopeptide repeat domain 6 [Source:NCBI gene (formerly Entrezgene);Acc:101122138]	46803500	46892630	protein_coding	TTC6
ENSOARG00000017551	somatostatin receptor 1 [Source:NCBI gene (formerly Entrezgene);Acc:443202]	47234512	47235684	protein_coding	SSTR1
ENSOARG00000008303	C-type lectin domain containing 14A [Source:NCBI gene (formerly Entrezgene);Acc:101106287]	47277443	47278737	protein_coding	CLEC14A
ENSOARG00000008413	Sec23 homolog A, COPII coat complex component [Source:NCBI gene (formerly Entrezgene);Acc:101122632]	47933489	47990664	protein_coding	SEC23A
ENSOARG00000008466	gem nuclear organelle associated protein 2 [Source:NCBI gene (formerly Entrezgene);Acc:101122894]	48007903	48024765	protein_coding	GEMIN2
ENSOARG00000008575	trafficking protein particle complex 6B [Source:NCBI gene (formerly Entrezgene);Acc:101123500]	48030401	48040053	protein_coding	TRAPPC6B
ENSOARG00000008616	pinin, desmosome associated protein [Source:NCBI gene (formerly Entrezgene);Acc:101101925]	48045621	48052578	protein_coding	PNN
ENSOARG00000008691	MIA SH3 domain ER export factor 2 [Source:NCBI gene (formerly Entrezgene);Acc:101102181]	48071043	48167282	protein_coding	MIA2
ENSOARG00000022389	U4 spliceosomal RNA [Source:RFAM;Acc:RF00015]	48155276	48155357	snRNA
ENSOARG00000008856	F-box protein 33 [Source:NCBI gene (formerly Entrezgene);Acc:101106799]	48175639	48193478	protein_coding	FBXO33
ENSOARG00000026452		48358944	48383651	lincRNA
ENSOARG00000013821	E3 ubiquitin-protein ligase Mdm2-like [Source:NCBI gene (formerly Entrezgene);Acc:101103187]	48601497	48602972	protein_coding	LOC101103187
ENSOARG00000026453		48601602	48649268	lincRNA
ENSOARG00000008902		48729311	48730679	pseudogene
ENSOARG00000008927		48857644	48859029	protein_coding
ENSOARG00000008960	leucine rich repeat and fibronectin type III domain containing 5 [Source:NCBI gene (formerly Entrezgene);Acc:101103927]	50365144	50519805	protein_coding	LRFN5
ENSOARG00000021560	U4 spliceosomal RNA [Source:RFAM;Acc:RF00015]	50492142	50492282	snRNA
OAR18_rs428856771 - 18:46867859–50867859
Gene stable ID	Gene description	Gene start (bp)	Gene end (bp)	Gene type	NCBI gene (formerly Entrezgene) accession
ENSOARG00000008254	tetratricopeptide repeat domain 6 [Source:NCBI gene (formerly Entrezgene);Acc:101122138]	46803500	46892630	protein_coding	TTC6
ENSOARG00000017551	somatostatin receptor 1 [Source:NCBI gene (formerly Entrezgene);Acc:443202]	47234512	47235684	protein_coding	SSTR1
ENSOARG00000008303	C-type lectin domain containing 14A [Source:NCBI gene (formerly Entrezgene);Acc:101106287]	47277443	47278737	protein_coding	CLEC14A
ENSOARG00000008413	Sec23 homolog A, COPII coat complex component [Source:NCBI gene (formerly Entrezgene);Acc:101122632]	47933489	47990664	protein_coding	SEC23A
ENSOARG00000008466	gem nuclear organelle associated protein 2 [Source:NCBI gene (formerly Entrezgene);Acc:101122894]	48007903	48024765	protein_coding	GEMIN2
ENSOARG00000008575	trafficking protein particle complex 6B [Source:NCBI gene (formerly Entrezgene);Acc:101123500]	48030401	48040053	protein_coding	TRAPPC6B
ENSOARG00000008616	pinin, desmosome associated protein [Source:NCBI gene (formerly Entrezgene);Acc:101101925]	48045621	48052578	protein_coding	PNN
ENSOARG00000008691	MIA SH3 domain ER export factor 2 [Source:NCBI gene (formerly Entrezgene);Acc:101102181]	48071043	48167282	protein_coding	MIA2
ENSOARG00000022389	U4 spliceosomal RNA [Source:RFAM;Acc:RF00015]	48155276	48155357	snRNA
ENSOARG00000008856	F-box protein 33 [Source:NCBI gene (formerly Entrezgene);Acc:101106799]	48175639	48193478	protein_coding	FBXO33
ENSOARG00000026452		48358944	48383651	lincRNA
ENSOARG00000013821	E3 ubiquitin-protein ligase Mdm2-like [Source:NCBI gene (formerly Entrezgene);Acc:101103187]	48601497	48602972	protein_coding	LOC101103187
ENSOARG00000026453		48601602	48649268	lincRNA
ENSOARG00000008902		48729311	48730679	pseudogene
ENSOARG00000008927		48857644	48859029	protein_coding
ENSOARG00000008960	leucine rich repeat and fibronectin type III domain containing 5 [Source:NCBI gene (formerly Entrezgene);Acc:101103927]	50365144	50519805	protein_coding	LRFN5
ENSOARG00000021560	U4 spliceosomal RNA [Source:RFAM;Acc:RF00015]	50492142	50492282	snRNA
OAR18_rs403982333 - 18:46663303–50663303
Gene stable ID	Gene description	Gene start (bp)	Gene end (bp)	Gene type	NCBI gene (formerly Entrezgene) accession
ENSOARG00000008202		46692799	46693616	protein_coding
ENSOARG00000022119	U6 spliceosomal RNA [Source:RFAM;Acc:RF00026]	46719587	46719693	snRNA
ENSOARG00000008254	tetratricopeptide repeat domain 6 [Source:NCBI gene (formerly Entrezgene);Acc:101122138]	46803500	46892630	protein_coding	TTC6
ENSOARG00000017551	somatostatin receptor 1 [Source:NCBI gene (formerly Entrezgene);Acc:443202]	47234512	47235684	protein_coding	SSTR1
ENSOARG00000008303	C-type lectin domain containing 14A [Source:NCBI gene (formerly Entrezgene);Acc:101106287]	47277443	47278737	protein_coding	CLEC14A
ENSOARG00000008413	Sec23 homolog A, COPII coat complex component [Source:NCBI gene (formerly Entrezgene);Acc:101122632]	47933489	47990664	protein_coding	SEC23A
ENSOARG00000008466	gem nuclear organelle associated protein 2 [Source:NCBI gene (formerly Entrezgene);Acc:101122894]	48007903	48024765	protein_coding	GEMIN2
ENSOARG00000008575	trafficking protein particle complex 6B [Source:NCBI gene (formerly Entrezgene);Acc:101123500]	48030401	48040053	protein_coding	TRAPPC6B
ENSOARG00000008616	pinin, desmosome associated protein [Source:NCBI gene (formerly Entrezgene);Acc:101101925]	48045621	48052578	protein_coding	PNN
ENSOARG00000008691	MIA SH3 domain ER export factor 2 [Source:NCBI gene (formerly Entrezgene);Acc:101102181]	48071043	48167282	protein_coding	MIA2
ENSOARG00000022389	U4 spliceosomal RNA [Source:RFAM;Acc:RF00015]	48155276	48155357	snRNA
ENSOARG00000008856	F-box protein 33 [Source:NCBI gene (formerly Entrezgene);Acc:101106799]	48175639	48193478	protein_coding	FBXO33
ENSOARG00000026452		48358944	48383651	lincRNA
ENSOARG00000013821	E3 ubiquitin-protein ligase Mdm2-like [Source:NCBI gene (formerly Entrezgene);Acc:101103187]	48601497	48602972	protein_coding	LOC101103187
ENSOARG00000026453		48601602	48649268	lincRNA
ENSOARG00000008902		48729311	48730679	pseudogene
ENSOARG00000008927		48857644	48859029	protein_coding
ENSOARG00000008960	leucine rich repeat and fibronectin type III domain containing 5 [Source:NCBI gene (formerly Entrezgene);Acc:101103927]	50365144	50519805	protein_coding	LRFN5
ENSOARG00000021560	U4 spliceosomal RNA [Source:RFAM;Acc:RF00015]	50492142	50492282	snRNA
OAR20_rs406291711 - 20:12815776–16815776
Gene stable ID	Gene description	Gene start (bp)	Gene end (bp)	Gene type	NCBI gene (formerly Entrezgene) accession
ENSOARG00000015651	dynein axonemal heavy chain 8 [Source:NCBI gene (formerly Entrezgene);Acc:101105194]	12610836	12935188	protein_coding	DNAH8
ENSOARG00000016391	glucagon like peptide 1 receptor [Source:NCBI gene (formerly Entrezgene);Acc:541609]	12964506	12992262	protein_coding	GLP1R
ENSOARG00000016419	SAYSVFN motif domain containing 1 [Source:NCBI gene (formerly Entrezgene);Acc:101102766]	13012110	13018568	protein_coding	SAYSD1
ENSOARG00000016548	potassium two pore domain channel subfamily K member 5 [Source:NCBI gene (formerly Entrezgene);Acc:101103020]	13100270	13140299	protein_coding	KCNK5
ENSOARG00000021973		13127086	13127154	miRNA
ENSOARG00000016609	potassium two pore domain channel subfamily K member 17 [Source:HGNC Symbol;Acc:HGNC:14465]	13202719	13215272	protein_coding
ENSOARG00000016647	potassium two pore domain channel subfamily K member 16 [Source:NCBI gene (formerly Entrezgene);Acc:101105955]	13215916	13224512	protein_coding	KCNK16
ENSOARG00000016687	kinesin family member 6 [Source:NCBI gene (formerly Entrezgene);Acc:101106209]	13239546	13661152	protein_coding	KIF6
ENSOARG00000023827		13406243	13406395	miRNA
ENSOARG00000000237	dishevelled associated activator of morphogenesis 2 [Source:NCBI gene (formerly Entrezgene);Acc:101103274]	13822719	13874086	protein_coding	DAAM2
ENSOARG00000000480	molybdenum cofactor synthesis 1 [Source:NCBI gene (formerly Entrezgene);Acc:101106721]	13876968	13911663	protein_coding	MOCS1
ENSOARG00000021783	U6 spliceosomal RNA [Source:RFAM;Acc:RF00026]	13943589	13943696	snRNA
ENSOARG00000000511	leucine rich repeat and fibronectin type III domain containing 2 [Source:NCBI gene (formerly Entrezgene);Acc:101107233]	14364975	14409823	protein_coding	LRFN2
ENSOARG00000022697	U6 spliceosomal RNA [Source:RFAM;Acc:RF00026]	14382125	14382231	snRNA
ENSOARG00000000592	unc-5 family C-terminal like [Source:NCBI gene (formerly Entrezgene);Acc:101107479]	15033547	15042800	protein_coding	UNC5CL
ENSOARG00000000679	translocator protein 2 [Source:NCBI gene (formerly Entrezgene);Acc:105606555]	15049959	15051251	protein_coding	TSPO2
ENSOARG00000000820	apolipoprotein B mRNA editing enzyme catalytic subunit 2 [Source:NCBI gene (formerly Entrezgene);Acc:101103930]	15063505	15073864	protein_coding	APOBEC2
ENSOARG00000000852	O-acyl-ADP-ribose deacylase 1 [Source:NCBI gene (formerly Entrezgene);Acc:101104185]	15079876	15084243	protein_coding	OARD1
ENSOARG00000000894	nuclear transcription factor Y subunit alpha [Source:NCBI gene (formerly Entrezgene);Acc:101104434]	15092902	15108802	protein_coding	NFYA
ENSOARG00000001195	adenylate cyclase type 10-like [Source:NCBI gene (formerly Entrezgene);Acc:101108001]	15113736	15150602	protein_coding	LOC101108001
ENSOARG00000021766		15122401	15122473	miRNA
ENSOARG00000001600	triggering receptor expressed on myeloid cells like 1 [Source:NCBI gene (formerly Entrezgene);Acc:101105192]	15158837	15163178	protein_coding	TREML1
ENSOARG00000001744	triggering receptor expressed on myeloid cells 2 [Source:NCBI gene (formerly Entrezgene);Acc:101105447]	15167236	15171615	protein_coding	TREM2
ENSOARG00000001790	trem-like transcript 2 protein [Source:NCBI gene (formerly Entrezgene);Acc:101108263]	15201231	15208369	protein_coding	LOC101108263
ENSOARG00000001869	triggering receptor expressed on myeloid cells 1 [Source:NCBI gene (formerly Entrezgene);Acc:101105695]	15223394	15237353	protein_coding	TREM1
ENSOARG00000023809		15445854	15445950	miRNA
ENSOARG00000002055	forkhead box P4 [Source:NCBI gene (formerly Entrezgene);Acc:101108524]	15472349	15510472	protein_coding	FOXP4
ENSOARG00000002260	MyoD family inhibitor [Source:NCBI gene (formerly Entrezgene);Acc:443068]	15551167	15565232	protein_coding	MDFI
ENSOARG00000002322	transcription factor EB [Source:NCBI gene (formerly Entrezgene);Acc:101109048]	15590950	15597247	protein_coding	TFEB
ENSOARG00000002540	progastricsin [Source:NCBI gene (formerly Entrezgene);Acc:101106633]	15636993	15649730	protein_coding	PGC
ENSOARG00000002574	fibroblast growth factor receptor substrate 3 [Source:NCBI gene (formerly Entrezgene);Acc:101106889]	15669511	15680190	protein_coding	FRS3
ENSOARG00000002653		15685639	15688682	protein_coding
ENSOARG00000002660		15689252	15690318	protein_coding
ENSOARG00000002672	ubiquitin specific peptidase 49 [Source:NCBI gene (formerly Entrezgene);Acc:101109570]	15696601	15704257	protein_coding	USP49
ENSOARG00000002807	mediator complex subunit 20 [Source:NCBI gene (formerly Entrezgene);Acc:101107557]	15769120	15777602	protein_coding	MED20
ENSOARG00000002863	bystin like [Source:NCBI gene (formerly Entrezgene);Acc:101107825]	15778157	15789609	protein_coding	BYSL
ENSOARG00000002924	cyclin D3 [Source:NCBI gene (formerly Entrezgene);Acc:100147798]	15789513	15889722	protein_coding	CCND3
ENSOARG00000002934	TATA-box binding protein associated factor 8 [Source:NCBI gene (formerly Entrezgene);Acc:101109836]	15890005	15907737	protein_coding	TAF8
ENSOARG00000003177	chromosome 20 C6orf132 homolog [Source:NCBI gene (formerly Entrezgene);Acc:101110098]	15928153	15968243	protein_coding	C20H6orf132
ENSOARG00000003183		15967665	15986593	protein_coding
ENSOARG00000003203	guanylate cyclase activator 1A [Source:NCBI gene (formerly Entrezgene);Acc:101108346]	15994971	16001852	protein_coding	GUCA1A
ENSOARG00000003223	guanylate cyclase activator 1B [Source:NCBI gene (formerly Entrezgene);Acc:101108609]	16004571	16014486	protein_coding	GUCA1B
ENSOARG00000003277	mitochondrial ribosomal protein S10 [Source:NCBI gene (formerly Entrezgene);Acc:101108866]	16025813	16034165	protein_coding	MRPS10
ENSOARG00000003358	transcriptional regulating factor 1 [Source:NCBI gene (formerly Entrezgene);Acc:101110370]	16041244	16078202	protein_coding	TRERF1
ENSOARG00000023455	U6 spliceosomal RNA [Source:RFAM;Acc:RF00026]	16286297	16286403	snRNA
ENSOARG00000003613	ubiquitin protein ligase E3 component n-recognin 2 [Source:NCBI gene (formerly Entrezgene);Acc:101109127]	16358563	16459598	protein_coding	UBR2
ENSOARG00000003871	peripherin 2 [Source:NCBI gene (formerly Entrezgene);Acc:101109569]	16465818	16479480	protein_coding	PRPH2
ENSOARG00000024646	5S ribosomal RNA [Source:RFAM;Acc:RF00001]	16475287	16475401	rRNA
ENSOARG00000003943	BRD4 interacting chromatin remodeling complex associated protein like [Source:NCBI gene (formerly Entrezgene);Acc:101110097]	16523552	16598296	protein_coding	BICRAL
ENSOARG00000004164	ribosomal protein L7 like 1 [Source:NCBI gene (formerly Entrezgene);Acc:101110369]	16608632	16612885	protein_coding	RPL7L1
ENSOARG00000004223	pre T cell antigen receptor alpha [Source:NCBI gene (formerly Entrezgene);Acc:101110628]	16643960	16648906	protein_coding	PTCRA
ENSOARG00000004246	canopy FGF signaling regulator 3 [Source:NCBI gene (formerly Entrezgene);Acc:101110884]	16651905	16659658	protein_coding	CNPY3
ENSOARG00000004327	glycine N-methyltransferase [Source:NCBI gene (formerly Entrezgene);Acc:101111134]	16668004	16671330	protein_coding	GNMT
ENSOARG00000004521	peroxisomal biogenesis factor 6 [Source:NCBI gene (formerly Entrezgene);Acc:101111400]	16672104	16684975	protein_coding	PEX6
ENSOARG00000004776	protein phosphatase 2 regulatory subunit B'delta [Source:NCBI gene (formerly Entrezgene);Acc:101110885]	16694064	16710958	protein_coding	PPP2R5D
ENSOARG00000004853	male-enhanced antigen 1 [Source:NCBI gene (formerly Entrezgene);Acc:101111668]	16712125	16714351	protein_coding	MEA1
ENSOARG00000004912	kelch domain containing 3 [Source:HGNC Symbol;Acc:HGNC:20704]	16716234	16724046	protein_coding
ENSOARG00000005094	cullin 7 [Source:NCBI gene (formerly Entrezgene);Acc:101112931]	16727427	16741696	protein_coding	CUL7
ENSOARG00000005388	mitochondrial ribosomal protein L2 [Source:NCBI gene (formerly Entrezgene);Acc:101113180]	16742146	16747111	protein_coding	MRPL2
ENSOARG00000005475	kinesin light chain 4 [Source:NCBI gene (formerly Entrezgene);Acc:101113441]	16748932	16763518	protein_coding	KLC4
ENSOARG00000005665	protein tyrosine kinase 7 (inactive) [Source:NCBI gene (formerly Entrezgene);Acc:101111135]	16800948	16824814	protein_coding	PTK7

## Sheet: S3
Table S3: Quantitative trait loci (QTL) in the 2 Mbp upstream and downstream regions of each significant SNP marker on ovine chromosomes (OAR).
SNP ID and chromosome position (bp)	QTL
OAR1_rs427671974 - 1:171891491–175891491	Fleece yield, Muscle weight in carcass, Lean meat yield percentage, Carcass fat percentage, Bone weight in carcass, Meat docosapentaenoic, eicosapentaenoic, and polyunsaturated fatty acid content, and Aseasonal reproduction
OAR2_rs409592801 - 2:137163515–141163515	Hot carcass weight, Meat eicosapentaenoic, linolenic, docosapentaenoic, and arachidonic acid content, Meat color a*, b*, and L*, Shear force, Ultimate pH, Body weight (slaughter), Milk fat percentage, and Milk lactose yield
OAR2_rs422452493 - 2:137188127–141188127
OAR2_rs419988472 - 2:137195167–141195167
OAR2_rs412327523 - 2:143234800–147234800
OAR2_rs406150872 - 2:143308492–147308492
OAR2_rs417376212 - 2:143336020–147336020
OAR2_rs424565808 - 2:134145355–138145355	Hot carcass weight, Meat eicosapentaenoic, linolenic, docosapentaenoic, and arachidonic acid content, Meat color a*, b*, and L*, Shear force, Ultimate pH, Body weight (slaughter), Milk fat percentage, and Milk lactose yield, and Abomasal Trichostrongylous spp. adults and larvae challenge 2
OAR2_rs430008551 - 2:134362050–138362050
OAR2_rs401620358 - 2:131594324–135594324	Hot carcass weight, Meat eicosapentaenoic, linolenic, docosapentaenoic, and arachidonic acid content, Meat color a*, b*, and L*, Shear force, Ultimate pH, Foreleg length, Body weight (slaughter), Milk fat percentage, and Milk lactose yield, Abomasal Trichostrongylous spp. adults and larvae challenge 2, and Nematodirus FEC2
OAR2_rs412805133 - 2:131602325–135602325
OAR3_rs403393991 - 3:114331730–118331730	Staple length, Internal fat amount, Meat conjugated linoleic acid content, Trichostrongylus colubriformis FEC2
OAR5_rs424070217 - 5:99668310–103668310	Birth weight
OAR5_rs413371484 - 5:98428672–102428672
OAR5_rs411511506 - 5:61148146–65148146	Meat palmitoleic acid content and Birth weight
OAR5_rs398223820 - 5:104805224–108805224	-
OAR6_rs421701377 6:14732227–18732227	Hot carcass weight, Fat weight in carcass, Lean Mean Yield Percentage, Body weight (slaughter), Total fat, and Facial eczema susceptibility
OAR7_rs401054470 - 7:44306835–48306835	Primary fiber diameter coefficient of variance, Staple length, Logissimus muscle area, Milk protein percentage, and Haemonchus contortus FEC2
OAR7_rs413854960 - 7:44138713–48138713
OAR8_rs419418467 - 8:18206310–22206310	Internal fat amount, Abomasal Trichostrongylus spp. adults and larvae challenge 2, and Small intestine Trichostrongylus sp adults and larvae challenge
OAR8_rs416090516 - 8:17586041–21586041
OAR8_rs410048009 - 8:19552710–23552710
OAR8_rs421189130 - 8:19578631–23578631
OAR8_rs418914462 - 8:20667003–24667003
OAR8_rs402371066 - 8:115027–4115027
OAR11_rs410744616 - 11:30138419–34138419	Jaw length, Hot carcass weight, Internal fat amount, Body weight (slaughter), Milk polyunsaturated fatty, capric, and lauric acid content, Milk protein yield, Milk yield peristency, Milk yield, and Small intestine Trichostrongylus spp. adults and larvae challenge
OAR11_rs404901308 - 11:30191958–34191958
OAR15_rs412682230 - 15:13625639–17625639	-
OAR17_rs401006318 - 17:58852961–62852961	Bone density and Somatic Cell Score
OAR17_rs425080766 - 17:57101448–61101448
OAR17_rs399621490 - 17:53225820–57225820
OAR17_rs410780866 - 17:53270864–57270864
OAR17_rs422538638 - 17:9361784–13361784	Fecal egg count
OAR18_rs416293834 - 18:46707173–50707173	Staple length, Meat docosahexaenoic and gadoleic acid content, Average daily gain, Haemonchus contortus FEC1, and Testes weight
OAR18_rs428856771 - 18:46867859–50867859
OAR18_rs403982333 - 18:46663303–50663303
OAR20_rs406291711 - 20:12815776–16815776	Milk yield, Milk protein, fat, and lactose yield, Salmonella abortusovis susceptibility, and Testes weight

## Sheet: S4
Table S4: Enriched terms in functional annotation analyses using DAVID.
Cluster 1	Enrichment Score: 2.96	Count	Genes
UP_SEQ_FEATURE	DOMAIN:Sulfotransfer_1	7	W5PHG9, W5PHH1, W5PHH2, LOC101104832, LOC101115554, HS3ST3A1, and HS3ST5
INTERPRO	Sulfotransferase domain	7
GOTERM_MF_DIRECT	Sulfotransferase activity	7
KEGG_PATHWAY	Glycosaminoglycan biosynthesis - heparan sulfate / heparin	3
Cluster 2	Enrichment Score: 2.9	Count	Genes
INTERPRO	Homeodomain, metazoa	11	W5NTB0, W5NPL4, HNF1A, W5Q7S1, W5Q7S9, W5Q7U4, W5QED9, LOC101105029, LHX5, CERS6, DLX1, HOXD1, HOXD3, HOXD10, HOXD12, HOXD13, NCOR1, PITX2, and TRERF1
UP_SEQ_FEATURE	DNA_BIND:Homeobox	17
UP_SEQ_FEATURE	DOMAIN:Homeobox	17
INTERPRO	Homeodomain	17
INTERPRO	Homeodomain-like	19
SMART	HOX	16
INTERPRO	Homeobox, conserved site	13
GOTERM_MF_DIRECT	RNA polymerase II transcription factor activity, sequence-specific DNA binding	10
Cluster 3	Enrichment Score: 1.43	Count	Genes
UP_KW_BIOLOGICAL_PROCESS	Vision	4	GUCA1B, LOC101108346, IMPG1, LRIT3, MYO3B, PRPH2, RRH, and SLC4A10
GOTERM_BP_DIRECT	Visual perception	8
GOTERM_BP_DIRECT	Response to stimulus	4
GOTERM_BP_DIRECT	Phototransduction	3
UP_KW_BIOLOGICAL_PROCESS	Sensory transduction	5
Cluster 4	Enrichment Score: 1.37	Count	Genes
SMART	SH2	7	FER, LOC101110605, SH2B3, CHN1, FRK, GRB14, and TPN11
UP_SEQ_FEATURE	DOMAIN:SH2	7
INTERPRO	SH2 domain	7
UP_KW_DOMAIN	SH2 domain	4

## Sheet: S5
Table S5: Enriched KEGG pathways.
Cluster 1 (ES: 1.33)	Count	Genes
beta-Alanine metabolism	5	ACADS, ALDH2, ALDH3A1, ALDH3A2, GAD1, and G6PC2
Histidine metabolism	3
Glycolysis / Gluconeogenesis	4

## Sheet: S6
Table S6: OvineSNP50v3 Illumina.
Illumina, Inc.
[Heading]
Descriptor File Name,OvineSNP50v3_HTS_20046264_A3.bpm
Assay Format,Infinium HTS
Date Manufactured,8/2/2021
Loci Count ,64734
[Assay]
IlmnID,Name,IlmnStrand,SNP,AddressA_ID,AlleleA_ProbeSeq,AddressB_ID,AlleleB_ProbeSeq,GenomeBuild,Chr,MapInfo,Ploidy,Species,Source,SourceVersion,SourceStrand,SourceSeq,TopGenomicSeq,BeadSetID,Exp_Clusters,RefStrand
15k_OAR13_46225588_IlmnDup_ilmnrep2-1_T_R_2747564759,15k_OAR13_46225588_IlmnDup,TOP,[A/G],0023711501,CAAGGCCCCCTACCACTGCTCCAGCTGCAGCAGCTCCTGCCACATGCTTC,,,3.1,13,46225588,diploid,other,NA,1,BOT,GCTGGGGTCAANGTGGTAGCCACAGTCAGTGGAANAAGCCCAGTAAGCCAAAAACCAACA[T/C]GAAGCATGTGGCAGGAGCTGCTGCAGCTGGAGCAGTGGTAGGGGGCCTTGGTGGCTACAT,ATGTAGCCACCAAGGCCCCCTACCACTGCTCCAGCTGCAGCAGCTCCTGCCACATGCTTC[A/G]TGTTGGTTTTTGGCT…
15k_OAR13_46225599_ilmnrep1-1_B_R_2747564715,15k_OAR13_46225599,BOT,[G/C],0048657322,ATGTAGCCACCAAGGCCCCCTACCACTGCTCCAGCTGCAGCAGCTCCTGG,0042663332,ATGTAGCCACCAAGGCCCCCTACCACTGCTCCAGCTGCAGCAGCTCCTGC,3.1,13,46225599,diploid,other,NA,1,TOP,GGTGGTAGCCANAGTCAGTGGAANAAGCCCAGTAAGCCAAAAACCAACATGAAGCATGTG[C/G]CAGGAGCTGCTGCAGCTGGAGCAGTGGTAGGGGGCCTTGGTGGCTACATGCTGGGAAGTG,GGTGGTAGCCANAGTCAGTGGAANAAGCCCAGTAAG…
15k_OAR13_46225659_ilmnrep1-1_T_F_2747564716,15k_OAR13_46225659,TOP,[A/G],0052635502,CTGCAGCTGGAGCAGTGGTAGGGGGCCTTGGTGGCTACATGCTGGGAAGT,,,3.1,13,46225659,diploid,other,NA,1,TOP,GCAGGAGCTGCTGCAGCTGGAGCAGTGGTAGGGGGCCTTGGTGGCTACATGCTGGGAAGT[A/G]CCATGAGCAGGCCTCTTATACATTTTGGCANTGACTATGAGGACCGTTNCTATCGTGAAA,GCAGGAGCTGCTGCAGCTGGAGCAGTGGTAGGGGGCCTTGGTGGCTACATGCTGGGAAGT[A/G]CCATGAGCAGGCCTCTTATACATTTTGGCAN…
15k_OAR13_46225664_ilmnrep1-1_T_F_2747564717,15k_OAR13_46225664,TOP,[A/G],0010702506,GCTGGAGCAGTGGTAGGGGGCCTTGGTGGCTACATGCTGGGAAGTGCCAT,,,3.1,13,46225664,diploid,other,NA,1,TOP,AGCTGCTGCAGCTGGAGCAGTGGTAGGGGGCCTTGGTGGCTACATGCTGGGAAGTGCCAT[A/G]AGCAGGCCTCTTATACATTTTGGCANTGACTATGAGGACCGTTACTATNGTGAAAACATG,AGCTGCTGCAGCTGGAGCAGTGGTAGGGGGCCTTGGTGGCTACATGCTGGGAAGTGCCAT[A/G]AGCAGGCCTCTTATACATTTTGGCANTGACT…
15k_OAR13_46225681_ilmnrep2-1_T_F_2747564763,15k_OAR13_46225681,TOP,[A/G],0052603454,GGGCCTTGGTGGCTACATGCTGGGAAGTGCCATGAGCAGGCCTCTTATAC,,,3.1,13,46225681,diploid,other,NA,1,TOP,CAGTGGTAGGGGGCCTTGGTGGCTACATGCTGGGAAGTGCCATGAGCAGGCCTCTTATAC[A/G]TTTTGGCANTGACTATGAGGACCGTTACTATCGTGAAAACATGTACCGNTACCCCAACCA,CAGTGGTAGGGGGCCTTGGTGGCTACATGCTGGGAAGTGCCATGAGCAGGCCTCTTATAC[A/G]TTTTGGCANTGACTATGAGGACCGTTACTAT…
15k_OAR13_46225690_ilmnrep1-1_B_R_2747564719,15k_OAR13_46225690,BOT,[T/C],0016702411,GGTTGGGGTAACGGTACATGTTTTCACGATAGTAACGGTCCTCATAGTCA,,,3.1,13,46225690,diploid,other,NA,1,TOP,GGGGCCTTGGTNGCTACATGCTGGGAAGTGCCATGAGCAGGCCTCTTATACATTTTGGCA[A/G]TGACTATGAGGACCGTTACTATCGTGAAAACATGTACCGTTACCCCAACCAAGTGTACTA,GGGGCCTTGGTNGCTACATGCTGGGAAGTGCCATGAGCAGGCCTCTTATACATTTTGGCA[A/G]TGACTATGAGGACCGTTACTATCGTGAAAAC…
15k_OAR13_46225704_ilmnrep2-1_T_R_2747564765,15k_OAR13_46225704,TOP,[C/G],0040789302,CTGTAGTACACTTGGTTGGGGTAACGGTACATGTTTTCACGATAGTAACC,0031622467,CTGTAGTACACTTGGTTGGGGTAACGGTACATGTTTTCACGATAGTAACG,3.1,13,46225704,diploid,other,NA,1,BOT,TACATGCTGGGNAGTGCCATGAGCAGGCCTCTTATACATTTTGGCANTGACTATGAGGAC[C/G]GTTACTATCGTGAAAACATGTACCGTTACCCCAACCAAGTGTACTACAGACCAGTGGATC,GATCCACTGGTCTGTAGTACACTTGGTTGGGGTAAC…
15k_OAR13_46225756_IlmnDup_ilmnrep2-1_B_F_2747564766,15k_OAR13_46225756_IlmnDup,BOT,[T/C],0026690319,TTACTATCGTGAAAACATGTACCGTTACCCCAACCAAGTGTACTACAGAC,,,3.1,13,46225756,diploid,other,NA,1,BOT,ATGAGGACCGTTACTATCGTGAAAACATGTACCGTTACCCCAACCAAGTGTACTACAGAC[T/C]AGTGGATCNNTATAGTAACCAGAACAACTTTGTGCATGACTGTGTCAANATCACAGTCAA,TTGACTGTGATNTTGACACAGTCATGCACAAAGTTGTTCTGGTTACTATANNGATCCACT[A/G]GTCTGTAGTACACTT…
15k_OAR13_46225764_IlmnDup-1_T_F_2335215054,15k_OAR13_46225764_IlmnDup,TOP,[A/C],0052620313,GTGAAAACATGTACCGTTACCCCAACCAAGTGTACTACAGACCAGTGGAT,,,3.1,13,46225764,diploid,other,NA,1,TOP,CGTTACTATCGTGAAAACATGTACCGTTACCCCAACCAAGTGTACTACAGACCAGTGGAT[A/C]NNTATAGTAACCAGAACAACTTTGTGCATGACTGTGTCAACATCACAGTCAAGCNACACA,CGTTACTATCGTGAAAACATGTACCGTTACCCCAACCAAGTGTACTACAGACCAGTGGAT[A/C]NNTATAGTAACCAGAACAACTTTG…
15k_OAR13_46225781_a_IlmnDup_ilmnrep2-1_B_R_2747564768,15k_OAR13_46225781_a_IlmnDup,BOT,[T/G],0035641501,GTGACTGTGTGTTGCTTGACTGTGATGTTGACACAGTCATGCACAAAGTT,,,3.1,13,46225781,diploid,other,NA,1,TOP,CATGTACCGTTNCCCCAACCAAGTGTACTACAGACNAGTGGATNNNNATAGTAACCAGAA[A/C]AACTTTGTGCATGACTGTGTCAACATCACAGTCAAGCAACACACAGTCACCACCACCACC,CATGTACCGTTNCCCCAACCAAGTGTACTACAGACNAGTGGATNNNNATAGTAACCAGAA[A/C]AACTTTGTGCA…
15k_OAR13_46225781_b_IlmnDup-1_B_R_2335216418,15k_OAR13_46225781_b_IlmnDup,BOT,[T/G],0021647308,GTGACTGTGTGTAGCTTGACTGTGATGTTGACACAGTCATGCACAAAGTT,,,3.1,13,46225781,diploid,other,NA,1,TOP,CATGTACCGTTACCCCAACCAAGTGTACTACAGACNAGTGGATNNNNATAGTAACCAGAA[A/C]AACTTTGTGCATGACTGTGTCAACATCACAGTCAAGCTACACACAGTCACCACCACCACC,CATGTACCGTTACCCCAACCAAGTGTACTACAGACNAGTGGATNNNNATAGTAACCAGAA[A/C]AACTTTGTGCATGACTGTGT…
15k_OAR13_46225819_ilmnrep1-1_B_F_2747564725,15k_OAR13_46225819,BOT,[T/A],0069795369,AGTAACCAGAACAACTTTGTGCATGACTGTGTCAACATCACAGTCAAGCT,0047677427,AGTAACCAGAACAACTTTGTGCATGACTGTGTCAACATCACAGTCAAGCA,3.1,13,46225819,diploid,other,NA,1,BOT,TGGATCNNTATAGTAACCAGAACAACTTTGTGCATGACTGTGTCAACATCACAGTCAAGC[A/T]ACACACAGTCACCACCACCACCAAGGGGGAGAACTTCACCGAAACTGANATCAAGATAAT,ATTATCTTGATNTCAGTTTCGGTGAAGTTCTCCCCC…
15k_OAR13_46225963_a_IlmnDup_ilmnrep2-1_B_F_2747564771,15k_OAR13_46225963_a_IlmnDup,BOT,[T/C],0010626358,GTACCAGAGAGAATCCCAGGCTTATTACCAAAGGGGGGCAAGTGTGATCC,,,3.1,13,46225963,diploid,other,NA,1,BOT,GCATCACCCAGTACCAGAGAGAATCCCAGGCTTATTACCAAAGGGGGGCAAGTGTGATCC[T/C]NTTTTCTTCCCCTCCTGTGATCCTCCTCATCTCTTTCCTCATTTTTCTNATAGTAGGATA,TATCCTACTATNAGAAAAATGAGGAAAGAGATGAGGAGGATCACAGGAGGGGAAGAAAAN[A/G]GGATCACACTT…
15k_OAR13_46225963_b_IlmnDup_ilmnrep1-1_B_F_2747564727,15k_OAR13_46225963_b_IlmnDup,BOT,[T/C],0027793368,GTACCAGAGAGAATCCCAGGCTTATTACCAACGGGGGGCAAGTGTGATCC,,,3.1,13,46225963,diploid,other,NA,1,BOT,GCATCACCCAGTACCAGAGAGAATCCCAGGCTTATTACCAACGGGGGGCAAGTGTGATCC[T/C]NTTTTCTTCCCCTCCTGTGATCCTCCTCATCTCTTTCCTCATTTTTCTNATAGTAGGATA,TATCCTACTATNAGAAAAATGAGGAAAGAGATGAGGAGGATCACAGGAGGGGAAGAAAAN[A/G]GGATCACACTT…
250506CS3900065000002_1238.1-0_T_R_1560846717,250506CS3900065000002_1238.1,TOP,[A/G],0025658425,CTTTTTCTCTCCATTAACATAATACATCTGAAAGTGCCTCCTCCTCAGCA,,,3.1,15,5870057,diploid,other,pilot,0,BOT,NNNNNNNNNNNNNNNNCTGCTTCCGTATTTGGGTCTTCTCTCAACTTCTCTTCTTCTCCC[T/C]TGCTGAGGAGGAGGCACTTTCAGATGTATTATGTTAATGGAGAGAAAAAGCATAATATTG,CAATATTATGCTTTTTCTCTCCATTAACATAATACATCTGAAAGTGCCTCCTCCTCAGCA[A/G]GGGAGAAGAAGAGAAGTT…
250506CS3900140500001_312.1-0_T_R_1560817585,250506CS3900140500001_312.1,TOP,[A/G],0035692504,GACTCCCTCACATACTCTTCCAGAGCATACCAAGTAACATAAGTTTTCAA,,,3.1,23,26298017,diploid,other,pilot,0,BOT,TATGCATGTACATTTTCTTGCCCTTTCCGGGCTTGCACTGTGTGCTTCTCACACCTTCTG[T/C]TTGAAAACTTATGTTACTTGGTATGCTCTGGAAGAGTATGTGAGGGAGTCAGGGATTGTG,CACAATCCCTGACTCCCTCACATACTCTTCCAGAGCATACCAAGTAACATAAGTTTTCAA[A/G]CAGAAGGTGTGAGAAGCAC…
250506CS3900176800001_906.1-0_B_F_1560739570,250506CS3900176800001_906.1,BOT,[T/C],0057702478,TAAAGGATTAACATAAGGAAACTGCAGCAGTATAGAAAAGACAAGACATT,,,3.1,7,81648528,diploid,other,pilot,0,BOT,ACCTTAGTGTTAAAGGATTAACATAAGGAAACTGCAGCAGTATAGAAAAGACAAGACATT[T/C]TCTATTTAGATTGAACCCATTAAAATAATGACATTACAGGTGTAAAACCAAGACAATACT,AGTATTGTCTTGGTTTTACACCTGTAATGTCATTATTTTAATGGGTTCAATCTAAATAGA[A/G]AATGTCTTGTCTTTTCTATA…
250506CS3900211600001_1041.1-0_T_R_1560832815,250506CS3900211600001_1041.1,TOP,[A/C],0053679452,TACTTCAAACTATATACAGCATAACTGGAATGCAGCTCATCCCAAACTGG,,,3.1,16,41355381,diploid,other,pilot,0,BOT,TATTATTACACTTGTTATAATTTTAACTATTAAGTCATAAAGGTCCAGTTGTCTCACACA[T/G]CCAGTTTGGGATGAGCTGCATTCCAGTTATGCTGTATATAGTTTGAAGTATATATAAATT,AATTTATATATACTTCAAACTATATACAGCATAACTGGAATGCAGCTCATCCCAAACTGG[A/C]TGTGTGAGACAACTGGA…
250506CS3900218700001_1294.1-0_T_R_1560755465,250506CS3900218700001_1294.1,TOP,[A/G],0046722469,TACATATGAGCAGTATTCCCATGAAATGACTGATGGGATATGCATTAGGG,,,3.1,2,148802744,diploid,other,pilot,0,BOT,ACTTAACAAAATTGTATTTACTATATGAAGAAACATGAAAGTGCAAGGAAAGTGCATCTC[T/C]CCCTAATGCATATCCCATCAGTCATTTCATGGGAATACTGCTCATATGTAGAGATACTCT,AGAGTATCTCTACATATGAGCAGTATTCCCATGAAATGACTGATGGGATATGCATTAGGG[A/G]GAGATGCACTTTCCTTG…
250506CS3900283200001_442.1-0_T_F_1560737403,250506CS3900283200001_442.1,TOP,[A/C],0013720440,ATGATAAAAAAGAGAGGACTTAGGCTTAAATGCATGCACTGGTAAAGAAA,,,3.1,1,188498238,diploid,other,pilot,0,BOT,NNNNNNNNNNNNNNNNNNNNNNNNNNNNNNNNNNNNNNNCCTGTTGTTAATTGTTCTGGA[T/G]TTTCTTTACCAGTGCATGCATTTAAGCCTAAGTCCTCTCTTTTTTATCATGTAGCAGCAT,ATGCTGCTACATGATAAAAAAGAGAGGACTTAGGCTTAAATGCATGCACTGGTAAAGAAA[A/C]TCCAGAACAATTAACAACA…
250506CS3900371000001_1255.1-0_B_F_1560819622,250506CS3900371000001_1255.1,BOT,[T/C],0037617434,CAATGCAGGTTAAAATCCCTATGAGGCAAAGGGAGAATATTCTTCAGGAA,,,3.1,11,35339123,diploid,other,pilot,0,BOT,ACTTACTGCTCAATGCAGGTTAAAATCCCTATGAGGCAAAGGGAGAATATTCTTCAGGAA[T/C]CAGTTTTGAATGTTTTTCTCTTAACTCATGTGGATCTAAAATTTAGAAATAGGAATGAAT,ATTCATTCCTATTTCTAAATTTTAGATCCACATGAGTTAAGAGAAAAACATTCAAAACTG[A/G]TTCCTGAAGAATATTCT…
250506CS3900386000001_696.1-0_T_R_1560829843,250506CS3900386000001_696.1,TOP,[A/G],0028672358,CATCACCAGTGACCCTACATCTTCCTGGAATAAGGACATACTGAATGTCT,,,3.1,16,62646307,diploid,other,pilot,0,TOP,AAGAAAATAACATCACCAGTGACCCTACATCTTCCTGGAATAAGGACATACTGAATGTCT[A/G]TCCAGTGTAACTGGGTTTTGTGGTCTTAGGTTGACAGCATTAGATTGTGGGCTTAGATTA,AAGAAAATAACATCACCAGTGACCCTACATCTTCCTGGAATAAGGACATACTGAATGTCT[A/G]TCCAGTGTAACTGGGTTTT…
250506CS3900414400001_1178.1-0_B_F_1560742450,250506CS3900414400001_1178.1,BOT,[T/C],0025613360,TCACTTTGGTCAAAAGCACAGAGGGCACAGTAGCCACGACGATAAATGTG,,,3.1,1,103396552,diploid,other,pilot,0,TOP,NNNNNNNNNNNNNNNNNNNNNNNNNNNNNNNNCTTGTCAGTGGTGGATCCACCCAGGTCC[A/G]CACATTTATCGTCGTGGCTACTGTGCCCTCTGTGCTTTTGACCAAAGTGAGAAACGTTAG,NNNNNNNNNNNNNNNNNNNNNNNNNNNNNNNNCTTGTCAGTGGTGGATCCACCCAGGTCC[A/G]CACATTTATCGTCGTGG…
250506CS3900435700001_1658.1_ilmndup1-0_B_R_2747356015,250506CS3900435700001_1658.1,BOT,[T/C],0064758308,TTTATTAATTGGAGGGAACTGGCGATGTGGCCCTTACCCAAAGAAAAGCT,,,3.1,12,45221821,diploid,other,pilot,0,TOP,GTGCCAGCGTGNAGGGAGGAGAATCAGGTTAATGAGGTACAGGCTTTTCGGGTATTCCCG[A/G]AGCTTTTCTTTGGGTAAGGGCCACATCGCCAGTTCCCTCCAATTAATAAATTGTCAGGAG,GTGCCAGCGTGNAGGGAGGAGAATCAGGTTAATGAGGTACAGGCTTTTCGGGTATTCCCG[A/G]AGCTTTTC…
250506CS3900464100001_519.1-0_T_R_1560732675,250506CS3900464100001_519.1,TOP,[A/G],0034625489,ATAAGGTAGGTTGGACATAGCAGACTGTCCAGAGTGATCTGAGCTCTGAA,,,3.1,1,85767398,diploid,other,pilot,0,TOP,TAGCGTCATCATAAGGTAGGTTGGACATAGCAGACTGTCCAGAGTGATCTGAGCTCTGAA[A/G]TCCAGGTGGTGAACTCACCGTCTTTCATGCTCTGTGGACAGGTGTCTTGGACTTAAGAGG,TAGCGTCATCATAAGGTAGGTTGGACATAGCAGACTGTCCAGAGTGATCTGAGCTCTGAA[A/G]TCCAGGTGGTGAACTCACCG…
250506CS3900487100001_1521.1-0_T_F_1560811491,250506CS3900487100001_1521.1,TOP,[A/G],0029795429,ACAGTAAACAAACAAACATAAAAATCACCCTTTCTTAGTGAGTTGATACC,,,3.1,14,1110363,diploid,other,pilot,0,TOP,GACTTAAAAAACAGTAAACAAACAAACATAAAAATCACCCTTTCTTAGTGAGTTGATACC[A/G]CTCGGCAGCCTCCTGGTCTTTGGTATAGTTCCTGCAGCTGGCTGAGGGAACAGGAGCCAG,GACTTAAAAAACAGTAAACAAACAAACATAAAAATCACCCTTTCTTAGTGAGTTGATACC[A/G]CTCGGCAGCCTCCTGGTC…
250506CS3900539000001_471.1-0_T_R_1560835535,250506CS3900539000001_471.1,TOP,[A/G],0066713456,CCTCCTGTCTCTCCCTCACCACAGACAAAATAATTCCTTTCAGGAACAAT,,,3.1,X,115765957,diploid,other,pilot,0,BOT,CAGATCATTTTACAGGGTTCCTCTGCAAATGTAGGAATGGCATATTTAACAATATTTTTG[T/C]ATTGTTCCTGAAAGGAATTATTTTGTCTGTGGTGAGGGAGAGACAGGAGGGAAGGTGATG,CATCACCTTCCCTCCTGTCTCTCCCTCACCACAGACAAAATAATTCCTTTCAGGAACAAT[A/G]CAAAAATATTGTTAAATAT…
250506CS3901012300001_913.1-0_T_R_1560761501,250506CS3901012300001_913.1,TOP,[A/G],0050751318,CACAGTGAAAGGAAATACTACTACTATGAAAGGCATAGATCGAGGAGCCT,,,3.1,2,100479305,diploid,other,pilot,0,TOP,GAAAAATAATCACAGTGAAAGGAAATACTACTACTATGAAAGGCATAGATCGAGGAGCCT[A/G]TCTAGTAGTAGGTCAAAGACTGCATCTACAGGGCCTGACCGGATGAGAAATGAAAAGCCT,GAAAAATAATCACAGTGAAAGGAAATACTACTACTATGAAAGGCATAGATCGAGGAGCCT[A/G]TCTAGTAGTAGGTCAAAGA…
250506CS3901300500001_1084.1-0_T_R_1560747309,250506CS3901300500001_1084.1,TOP,[A/G],0067804376,CAAGAGTTAAGTGGGTAGAAGAGGACCAGCAAGATTTTGGAATTGGTAAC,,,3.1,7,89431547,diploid,other,pilot,0,BOT,GTGCATGGCCCCAATCTCTTTCTATGCTCTGTCAGCCCTTATGAACAAGCCTCTCATCAC[T/C]GTTACCAATTCCAAAATCTTGCTGGTCCTCTTCTACCCACTTAACTCTTGTGCCAATCCA,TGGATTGGCACAAGAGTTAAGTGGGTAGAAGAGGACCAGCAAGATTTTGGAATTGGTAAC[A/G]GTGATGAGAGGCTTGTTC…
Barbarine_FecX(Bar)_1_ilmnrep2-3.1_B_R_2747564476,Barbarine_FecX(Bar)_1,BOT,[T/G],0042678484,GGGAAAACCGCACCATTGGGGCCACCATGGTGAGGCTGGTGAGGCCGCTG,,,3.1,X,50977127,diploid,other,Oar,3.1,BOT,CTGTACCAGCGTTCAGCTGACGCAAGTGGACACCCTAGGGAAAACCGCACCATTGGGGCCACCATGGTGAGGCTGGTGAGGCCGCTG[T/G]CTAGTGTAGCANNNNNNNNNNNNNNNNNNNNNNNNNNNNNGTTCTGGTNGGAGGGGGGGAGAAAATGGGGAAGAAAAGTGTAGAAAAA,TTTTTCTACACTTTTCTTCCCCATTTTCTCC…
Barbarine_FecX(Bar)_2_ilmnrep1-3.1_B_F_2747564443,Barbarine_FecX(Bar)_2,BOT,[G/C],0061678358,CCTCCCACCAGAACAATATAGTATGATAACTCACCTCTGAGAGGCCTTGG,0033800370,CCTCCCACCAGAACAATATAGTATGATAACTCACCTCTGAGAGGCCTTGC,3.1,X,50977118,diploid,other,Oar,3.1,TOP,CTGTACCAGCGTTCAGCTGACGCAAGTGGACACCCTAGGGAAAACCGNACCATTGGNNNNNNNNNNNNNNNNNNNNNNNNNNNNNNNNNNNGTGTA[C/G]CAAGGCCTCTCAGAGGTGAGTTATCATACTATATTGTTCTGGTGGGAGGGG…
Barbarine_FecX(Bar)_3_ilmnrep2-3.1_B_R_2747564478,Barbarine_FecX(Bar)_3,BOT,[G/C],0034619305,GAAAACCGCACCATTGGGGCCACCATGGTGAGGCTGGTGAGGCCGCTGTG,0043718487,GAAAACCGCACCATTGGGGCCACCATGGTGAGGCTGGTGAGGCCGCTGTC,3.1,X,50977126,diploid,other,Oar,3.1,BOT,CTGTACCAGCGTTCAGCTGACGCAAGTGGACACCCTAGGGAAAACCGCACCATTGGGGCCACCATGGTGAGGCTGGTGAGGCCGCTGT[C/G]TGTAGCNNNNNNNNNNNNNNNNGGTGGGAGGGGGGGAGAAAATGGGGANGAAAAGTGTA…
Belclare_FecX(B)_ilmnrep5-3.1_B_R_2747564581,Belclare_FecX(B),BOT,[T/G],0069624329,TCAGAATGTCCCTCAGCCTTCCTGTGTCCCTTATAAGTATGTTCCCATTA,,,3.1,X,50971020,diploid,other,Oar,3.1,BOT,GAACCTTGTCAGTGAGCTGGTGGATCAGAATGTCCCTCAGCCTTCCTGTGTCCCTTATAAGTATGTTCCCATTA[T/G]CATCCTTCTGATTGAGGCAAATGGGAGTATCTTGTACAAGGAGTATGANGGTATGATTGCCCAGTCCTGCACATGCAGGTGA,TCACCTGCATGTGCAGGACTGGGCAATCATACCNTCATACTCCTTGTACAAGATACTCCC…
Booroola_FecB(B)_ilmnrep1-3.1_B_F_2747564446,Booroola_FecB(B),BOT,[T/C],0024627344,ATACAGACTTATACTCACCCAAGATGTTTTCATGCCTCATCAACACCGTC,,,3.1,6,29382188,diploid,other,Oar,3.1,TOP,CGAAAAGGTAGCTGTGAAAGTGNTCTTCACTACAGAGGAGGCCAGCTGGTTCCGAGAGACAGAAATATATC[A/G]GACGGTGTTGATGAGGCATGAAAACATCTTGGGTGAGTATAAGTCTGTATTAGCGATGTTCAGGGTTTCCTAGCTTTCCTCTCTTTTTTTGTTAACATCTGCATATTA,CGAAAAGGTAGCTGTGAAAGTGNTCTTCACTACAGAG…
CL635241_413.1-0_T_R_1560790483,CL635241_413.1,TOP,[A/G],0015808333,GTCTGCTACATTCAAAAGCAAAAATAACTGGATCCCTCTCCAGGAGTATC,,,3.1,3,182202867,diploid,other,pilot,0,TOP,AAAGCTGATAGTCTGCTACATTCAAAAGCAAAAATAACTGGATCCCTCTCCAGGAGTATC[A/G]AGGTCTCTTCTCATCCTACATTTTGTAGGCAACTTGGACTGAGGGCAGTGTGGATGGTTC,AAAGCTGATAGTCTGCTACATTCAAAAGCAAAAATAACTGGATCCCTCTCCAGGAGTATC[A/G]AGGTCTCTTCTCATCCTACATTTTGTAGGCAACTTGGACTGAGGG…
CL635944_160.1-0_B_F_1560845320,CL635944_160.1,BOT,[T/C],0044808371,GAGAGAGGCGGGGCTAAAGACAGCTGTGACCTCGAGGTTTAATTAAATAC,,,3.1,6,114778683,diploid,other,pilot,0,BOT,CCAGCAGATGGAGAGAGGCGGGGCTAAAGACAGCTGTGACCTCGAGGTTTAATTAAATAC[T/C]GTCACGTGTTTGTAAGGACTCCCGTACACAGCATTCCCAGTGGCAGAGTCATAGGATTTC,GAAATCCTATGACTCTGCCACTGGGAATGCTGTGTACGGGAGTCCTTACAAACACGTGAC[A/G]GTATTTAATTAAACCTCGAGGTCACAGCTGTCTTTAGCCCCGCCT…
Cln6_ilmnrep2-3.1_B_R_2747564482,Cln6,BOT,[T/C],0052720344,TTGACCTCTGGTTCTACTTCACTCTGCAGAACTGGGTTCTGGACTTTGGC,,,3.1,7,14829641,diploid,other,Oar,3.1,BOT,AGCTCCGTCAAGGCTGACGAGGCTGCTGGCACGGCTCCCTTCCACCTTGACCTCTGGTTCTACTTCACTCTGCAGAACTGGGTTCTGGACTTTGGC[T/C]GCCCCATAGCCATGGTGAGCATGAAGCTGTGGATGGAACCCCCCAACTNGCAGTGTGGAGACAGTGTGGTCTGAATGATCAGA,TCTGATCATTCAGACCACACTGTCTCCACACTGCNAGTTGGGGGGTTCCATCCACAGCTTC…
CLPG_ilmnrep8-3.1_B_R_2747564685,CLPG,BOT,[T/C],0014797478,CTGGATCACCCACACCCTGCCTTCAGCTGGGGAAAGGATCTGACAGGTGG,,,3.1,18,64391549,diploid,other,Oar,3.1,TOP,CGTGGGGAATCATCGTGTCCTGGTCTATTTTCGGNCCTCTGCTGAGAGCGCAGGAATCCAGGCGAAGGGGCCCGAGGGCTGGG[A/G]CCACCTGTCAGATCCTTTCCCCAGCTGAAGGCAGGGTGTGGGTGATCCAGGGCCGGAAAAAGTCAAGGCCACCTCCAAGCCTTCCAATTTTAGAGC,CGTGGGGAATCATCGTGTCCTGGTCTATTTTCGGNCCTCTGCTGAGAGCGCAGGAATCCA…
Contig35697_5761.1-0_B_F_1560847112,Contig35697_5761.1,BOT,[T/C],0021722329,TTTGTATGCTGAGAGACATGTGATCTTATTTTATGAATATGCTGTTCATT,,,3.1,6,18835475,diploid,other,454,0,BOT,TCATATTTTTTTTGTATGCTGAGAGACATGTGATCTTATTTTATGAATATGCTGTTCATT[T/C]AGTATCATTTATTTTTTTAAATCTTATCTCTAACACATTGCAAGAGCTCTTTCGTCGTGA,TCACGACGAAAGAGCTCTTGCAATGTGTTAGAGATAAGATTTAAAAAAATAAATGATACT[A/G]AATGAACAGCATATTCATAAAATAAGATCACATGTCTCTC…
CR_594.1-0_T_R_1560844637,CR_594.1,TOP,[A/G],0055796324,GCATGTATAAGTCTATTGAAAGTTAACAGGAAGGCTGGGACCAAACCTAT,,,3.1,X,56351348,diploid,other,mitochondrial,0,BOT,AGCTTAAACTTAAAGCAAGGCACTGAAAATGCCTAGATGAGTCTACTGACTCCATGAACA[T/C]ATAGGTTTGGTCCCAGCCTTCCTGTTAACTTTCAATAGACTTATACATGCAAGCATCCAC,GTGGATGCTTGCATGTATAAGTCTATTGAAAGTTAACAGGAAGGCTGGGACCAAACCTAT[A/G]TGTTCATGGAGTCAGTAGACTCATCTAGGCATTTTCAGTGCCTTGCTTTA…
CR_816.1-0_B_F_1560845540,CR_816.1,BOT,[T/C],0065602435,CAGTAACAAAAATTAAGCCATAAACGAAAGTTTGACTAAGCCATATTGAC,,,3.1,X,56351126,diploid,other,mitochondrial,0,BOT,CGGGAGACAGCAGTAACAAAAATTAAGCCATAAACGAAAGTTTGACTAAGCCATATTGAC[T/C]AGGGTTGGTAAATCTCGTGCCAGCCACCGCGGTCATACGATTGACCCAAGCTAACAGGAG,CTCCTGTTAGCTTGGGTCAATCGTATGACCGCGGTGGCTGGCACGAGATTTACCAACCCT[A/G]GTCAATATGGCTTAGTCAAACTTTCGTTTATGGCTTAATTTTTGTTACTG…
CytB_1406.1-0_T_R_1560844879,CytB_1406.1,TOP,[A/G],0025804447,AGGTTGGTAATAACTGTTGCTCCTCAGAATGATATTTGTCCTCATGGTAA,,,3.1,3,205169317,diploid,other,mitochondrial,0,BOT,ATGAAACATCGGAGTAATCCTCCTATTTGCGANAATAGCCACAGCATTCATAGGCTANGT[T/C]TTACCATGAGGACAAATATCATTCTGAGGAGCAACAGTTATTACCAACCTCCTTTCAGCA,TGCTGAAAGGAGGTTGGTAATAACTGTTGCTCCTCAGAATGATATTTGTCCTCATGGTAA[A/G]ACNTAGCCTATGAATGCTGTGGCTATTNTCGCAAATAGGAGGA…
CytB_1505.1-0_B_R_1560847044,CytB_1505.1,BOT,[T/C],0016804418,TGAAAGGCGAAAAATCGGGTGAGGGTAGCTTTGTCTACTGAGAATCCTCC,,,3.1,3,205169416,diploid,other,mitochondrial,0,TOP,TATTACCAACCTCCTTTCAGCAATTCCATATNTTGGCACAANCCTAGTCGAATGAATCTG[A/G]GGAGGATTCTCAGTAGACAAAGCTACCCTCACCCGATTTTTCGCCTTTCACTTTATTTTC,TATTACCAACCTCCTTTCAGCAATTCCATATNTTGGCACAANCCTAGTCGAATGAATCTG[A/G]GGAGGATTCTCAGTAGACAAAGCTACCCTCACCCGATTTTTCG…
CytB_1745.1-0_T_R_1560845263,CytB_1745.1,TOP,[A/G],0015751363,AGTGGGTTTGCTGGGGTGTAGTTGTCTGGGTCTCCGAGTAAGTCAGGCGT,,,3.1,2,113961740,diploid,other,mitochondrial,0,BOT,CATTAAAGACATCCTAGGNGCNATCCTACTAATCCTCANCCTCATGCTACTAGTACTATT[T/C]ACGCCTGACTTACTCGGAGACCCAGACAACTACACCCCAGCAAACCCACTTAACACTCCC,GGGAGTGTTAAGTGGGTTTGCTGGGGTGTAGTTGTCTGGGTCTCCGAGTAAGTCAGGCGT[A/G]AATAGTACTAGTAGCATGAGGNTGAGGATTAGTAGGATNGCNC…
CZ920359_258.1-0_T_F_1560826385,CZ920359_258.1,TOP,[A/G],0053699411,CTGTCCTAGGCAAGTCTTTTAAAAAGACAAGTTCAAAGGACTGATAGGGT,,,3.1,24,3289259,diploid,other,pilot,0,TOP,GCCTGCTCCTCTGTCCTAGGCAAGTCTTTTAAAAAGACAAGTTCAAAGGACTGATAGGGT[A/G]TGGGCCTCTGTGTTTAAGTTCTTGTCCCAAGCCAGGAGACttattaaaaaaaaaaaaaaa,GCCTGCTCCTCTGTCCTAGGCAAGTCTTTTAAAAAGACAAGTTCAAAGGACTGATAGGGT[A/G]TGGGCCTCTGTGTTTAAGTTCTTGTCCCAAGCCAGGAGACttatta…
CZ920950_468.1-0_T_F_1560742381,CZ920950_468.1,TOP,[A/G],0040658497,ATAAGCATCAATATCATTCCTACTTTCCTAACAACTGCGAGGCCCCCGAT,,,3.1,7,74851595,diploid,other,pilot,0,TOP,NNNNNGATATATAAGCATCAATATCATTCCTACTTTCCTAACAACTGCGAGGCCCCCGAT[A/G]AAGACAAATATCTTCAGAGTTTCATATCCTGATTGGGTTTGTGTCAAGTCGAAGTGAAGC,NNNNNGATATATAAGCATCAATATCATTCCTACTTTCCTAACAACTGCGAGGCCCCCGAT[A/G]AAGACAAATATCTTCAGAGTTTCATATCCTGATTGGGTTTGTGTCA…
CZ921601_197.1-0_B_F_1560827948,CZ921601_197.1,BOT,[T/C],0013740321,GTCAAATATACAGAATGTTTTTCAAAAGGCTTTTTGGCACAGCCTCACCT,,,3.1,19,14412165,diploid,other,pilot,0,BOT,TTACGGAAAAGTCAAATATACAGAATGTTTTTCAAAAGGCTTTTTGGCACAGCCTCACCT[T/C]TGATACTTTATCTCCTGGTCATCATATGCTTTAAGGAAAATGATACCTCTTGGGCATGAG,CTCATGCCCAAGAGGTATCATTTTCCTTAAAGCATATGATGACCAGGAGATAAAGTATCA[A/G]AGGTGAGGCTGTGCCAAAAAGCCTTTTGAAAAACATTCTGTATAT…
CZ922592_228.1-0_T_F_1560769699,CZ922592_228.1,TOP,[A/C],0064702456,CAGACCTCTTCAATCACTCCCCAACACAAAAACACACACAACTGCACACA,,,3.1,10,40892158,diploid,other,pilot,0,BOT,AAGATAATCACCAGCTTTCAGTATGAAGGAGTTAATGTTTCCTGCAAGCATATATTTATG[T/G]TGTGTGCAGTTGTGTGTGTTTTTGTGTTGGGGAGTGATTGAAGAGGTCTGAAAACTTCAC,GTGAAGTTTTCAGACCTCTTCAATCACTCCCCAACACAAAAACACACACAACTGCACACA[A/C]CATAAATATATGCTTGCAGGAAACATTAACTCCTTCATACTGAAA…
CZ923139_448.1-0_T_R_1560822953,CZ923139_448.1,TOP,[A/G],0017612390,CATCTTCATTTCCTGGGTGCTTCCGGAAGCTCTGGCCCCCTTTTCTGATG,,,3.1,11,61111321,diploid,other,pilot,0,TOP,TCACCTACCTCATCTTCATTTCCTGGGTGCTTCCGGAAGCTCTGGCCCCCTTTTCTGATG[A/G]ATGGTTCTCCAGTTCATCAGAGGAGCGCGCAGACCGTGGGNNNNNNNNNNNNNNNNNNNN,TCACCTACCTCATCTTCATTTCCTGGGTGCTTCCGGAAGCTCTGGCCCCCTTTTCTGATG[A/G]ATGGTTCTCCAGTTCATCAGAGGAGCGCGCAGACCGTGGGNNNNN…
CZ923541_121.1-0_B_F_1560816246,CZ923541_121.1,BOT,[T/C],0056753318,TGGTCCCACCTGGACTCTCATGTGTTTTGGAGTTCTGGTCCTTGAACAAG,,,3.1,23,21506866,diploid,other,pilot,0,TOP,CTTCTCCCTGCTGAGAAAGAGTCGCCCATGGATGCTCAGGACTGCGGAAGACAGAAGAGT[A/G]CTTGTTCAAGGACCAGAACTCCAAAACACATGAGAGTCCAGGTGGGACCACCCAATCTTC,CTTCTCCCTGCTGAGAAAGAGTCGCCCATGGATGCTCAGGACTGCGGAAGACAGAAGAGT[A/G]CTTGTTCAAGGACCAGAACTCCAAAACACATGAGAGTCCAGGTGG…
CZ924211_329.1-0_B_F_1560765744,CZ924211_329.1,BOT,[T/C],0019683414,TTCTGTACAAAAATTCCTCATGCTTCAGCTGTCTCTAGGCAGCTTCTGTT,,,3.1,2,106470676,diploid,other,pilot,0,BOT,ATACCTCCAATTCTGTACAAAAATTCCTCATGCTTCAGCTGTCTCTAGGCAGCTTCTGTT[T/C]CTTGCAACCTAAGGATTTCTTAATAGACATATGGAAACATGCATAATTAGGACCTAAAGC,GCTTTAGGTCCTAATTATGCATGTTTCCATATGTCTATTAAGAAATCCTTAGGTTGCAAG[A/G]AACAGAAGCTGCCTAGAGACAGCTGAAGCATGAGGAATTTTTGTA…
CZ925803_293.1-0_T_R_1560844287,CZ925803_293.1,TOP,[A/G],0035677370,AGATTGGGGTAATTATCCTCATTTCATTTTACACATCAACTTGCAGAAGT,,,3.1,6,100552392,diploid,other,pilot,0,BOT,AATTATCTGTGAATTAGACAGTAAAAGGAAAGAAAATGAGTAGTTCGTCAGTTACTGAAG[T/C]ACTTCTGCAAGTTGATGTGTAAAATGAAATGAGGATAATTACCCCAATCTTTAGGGAACT,AGTTCCCTAAAGATTGGGGTAATTATCCTCATTTCATTTTACACATCAACTTGCAGAAGT[A/G]CTTCAGTAACTGACGAACTACTCATTTTCTTTCCTTTTACTGTCT…
CZ926300_211.1_ilmndup1-0_B_R_2747356016,CZ926300_211.1,BOT,[T/C],0056610498,TCAAGGCATCTCAGTGTTTCACTTCATCAAACGTCTCAAATATTATGCAC,,,3.1,14,2645839,diploid,other,pilot,0,TOP,AGATAAAAATTNAGCTTTCAGTATTGCAGAGGAATGAATGGTGATAAAATAGTGATAGAC[A/G]GTGCATAATATTTGAGACGTTTGATGAAGTGAAACACTGAGATGCCTTGAAGAAGGGTGA,AGATAAAAATTNAGCTTTCAGTATTGCAGAGGAATGAATGGTGATAAAATAGTGATAGAC[A/G]GTGCATAATATTTGAGACGTTTGATGAAGTGAAACAC…
CZ926915_351.1-0_T_F_1560817697,CZ926915_351.1,TOP,[A/G],0044676307,ACAGGCAAGTCAGAGACTCAGCAGGCAGGGCTGCTCTGCTTCTAAAGGTC,,,3.1,23,13630359,diploid,other,pilot,0,BOT,TCATACATCCTTATTATTAATCTGCCTGTATAAAAGTAGCATCTTGTGTTCATAAATTGT[T/C]GACCTTTAGAAGCAGAGCAGCCCTGCCTGCTGAGTCTCTGACTTGCCTGTTAATAGTTAT,ATAACTATTAACAGGCAAGTCAGAGACTCAGCAGGCAGGGCTGCTCTGCTTCTAAAGGTC[A/G]ACAATTTATGAACACAAGATGCTACTTTTATACAGGCAGATTAAT…
DGAT1_ilmnrep2-3.1_B_F_2747564483,DGAT1,BOT,[T/C],0018683323,GGCAGCCAGTGGCCGTCCTGATGTACGTCCACGACTACTACGTGCTCAAC,,,3.1,9,13575253,diploid,other,Oar,3.1,BOT,GTCGGCCGCTTCTTCCGTGGCAACTATGGCAACGCGGCTGTGTGGCTGTCACTCATCATTGGGCAGCCAGTGGCCGTCCTGATGTACGTCCACGACTACTACGTGCTCAAC[T/C]GCGAGGCCCCAACAGCCGGCACCTGAGCCCCTCCAGGCTGGTTCCCTCNGGGGTGTTGGACTCCTTTG,CAAAGGAGTCCAACACCCCNGAGGGAACCAGCCTGGAGGGGCTCAGGTGCCGGCTGTTG…
DU170943_581.1_ilmndup1-0_B_R_2747356017,DU170943_581.1,BOT,[T/G],0073705331,GATTTTGCCTTAGGCTCCTGAGTCAACAGGAGAGGCGTCCCCTTCCAGCT,,,3.1,24,33934482,diploid,other,pilot,0,BOT,TCCAGTTTCAGATTTTGCCTTAGGCTCCTGAGTCAACAGGAGAGGCGTCCCCTTCCAGCT[T/G]AACTGGCCTAGTCAGGTGCGGGGCATCCTAGACCATTCCTGGTAGGGCNCTGCTGTCTTC,GAAGACAGCAGNGCCCTACCAGGAATGGTCTAGGATGCCCCGCACCTGACTAGGCCAGTT[A/C]AGCTGGAAGGGGACGCCTCTCCTGTTGACTCAGGAG…
DU172264_319.1-0_B_R_1560831020,DU172264_319.1,BOT,[T/C],0016800303,CTGGCTAATTCAATTGGGATTTATTGAAGCAGCCCTTGAAAAATTAACCA,,,3.1,25,20692190,diploid,other,pilot,0,BOT,CATACTAATACTGGCTAATTCAATTGGGATTTATTGAAGCAGCCCTTGAAAAATTAACCA[T/C]CCAATTTCTCATACATAACATAAAAATAGACTTATTTCTCTTCACTTGTCTCTTTGCAGA,TCTGCAAAGAGACAAGTGAAGAGAAATAAGTCTATTTTTATGTTATGTATGAGAAATTGG[A/G]TGGTTAATTTTTCAAGGGCTGCTTCAATAAATCCCAATTGAATTA…
DU172529_548.1-0_T_F_1560823539,DU172529_548.1,TOP,[A/G],0045796330,TTCCAGGCTTGGTGTCATAAACGGGTGGAATTTATGCTTATTTTCTCTCT,,,3.1,11,28819174,diploid,other,pilot,0,BOT,TGTGTTCTGTTTCCTCACCGAGGTTGTTCTGGAAGGCTCTGGAAGGAATTTTTATTAGTC[T/C]AGAGAGAAAATAAGCATAAATTCCACCCGTTTATGACACCAAGCCTGGAAGTTTCCACAC,GTGTGGAAACTTCCAGGCTTGGTGTCATAAACGGGTGGAATTTATGCTTATTTTCTCTCT[A/G]GACTAATAAAAATTCCTTCCAGAGCCTTCCAGAACAACCTCGGTG…
DU174410_88.1-0_B_R_1560825396,DU174410_88.1,BOT,[T/G],0038795484,ACCAAGCACTACCAGTTTTTATCCTCCTGATATGTAAGTTTCTCAAAACA,,,3.1,19,40347117,diploid,other,pilot,0,BOT,CATTGAACTGACCAAGCACTACCAGTTTTTATCCTCCTGATATGTAAGTTTCTCAAAACA[T/G]TAGTGATGAAAGCCTTCATTTTAAAACTCCTGTCATTCAATTATAATATGCATTTCATTA,TAATGAAATGCATATTATAATTGAATGACAGGAGTTTTAAAATGAAGGCTTTCATCACTA[A/C]TGTTTTGAGAAACTTACATATCAGGAGGATAAAAACTGGTAGTGCTT…
DU175036_578.1-0_T_F_1560836371,DU175036_578.1,TOP,[A/G],0074717492,AAGTGTAGGAGATGGGTCGTAACATTTTAGACCTGGCACTTTTCATTTGG,,,3.1,18,26486104,diploid,other,pilot,0,TOP,GAAAAGAAAGAAGTGTAGGAGATGGGTCGTAACATTTTAGACCTGGCACTTTTCATTTGG[A/G]GCTGTCATCAGACTGACAGCATGTAATTAGCTCTCCTGGGAAGAAGTTGCCAGTAATAAT,GAAAAGAAAGAAGTGTAGGAGATGGGTCGTAACATTTTAGACCTGGCACTTTTCATTTGG[A/G]GCTGTCATCAGACTGACAGCATGTAATTAGCTCTCCTGGGAAGAA…
DU175354_499.1-0_B_R_1560830094,DU175354_499.1,BOT,[T/G],0018660492,GGCTCCAACTTTGCACTCACCCACCCCGCCACTCTGTGCTTTGAATGTGA,,,3.1,25,34101263,diploid,other,pilot,0,BOT,ACCCCTCCTGGGCTCCAACTTTGCACTCACCCACCCCGCCACTCTGTGCTTTGAATGTGA[T/G]GCGCCCTCCCCTTTCTCGGACAGATGGCGTCGTTCTCACTCTTTGCAACCCCCTCACCCT,AGGGTGAGGGGGTTGCAAAGAGTGAGAACGACGCCATCTGTCCGAGAAAGGGGAGGGCGC[A/C]TCACATTCAAAGCACAGAGTGGCGGGGTGGGTGAGTGCAAAGTTG…
DU175804_598.1-0_B_F_1560805352,DU175804_598.1,BOT,[T/C],0072787423,CCACTAGCTGCTCATAGAGTATCTGGCAATGAGCAGCTTCTCATAAATGA,,,3.1,13,12579951,diploid,other,pilot,0,BOT,TTCAAAGTGACCACTAGCTGCTCATAGAGTATCTGGCAATGAGCAGCTTCTCATAAATGA[T/C]TGGTACTATTTAGGAAAGCAACTGGCCTCATACCAATTAGAATAACCTATGTGTTACGTT,AACGTAACACATAGGTTATTCTAATTGGTATGAGGCCAGTTGCTTTCCTAAATAGTACCA[A/G]TCATTTATGAGAAGCTGCTCATTGCCAGATACTCTATGAGCAGCT…
DU175950_384.1-0_T_R_1560784939,DU175950_384.1,TOP,[A/C],0058696474,AGGGTACTCTATAAGTTTGCAACTGAGAATATGCCATTTCCTGACCCCAG,,,3.1,3,51272649,diploid,other,pilot,0,BOT,AGGGTACCATTAATGGGAGAAAACATCAAATGTGGGAAAATTGATATTGTGAAAAGGCTA[T/G]CTGGGGTCAGGAAATGGCATATTCTCAGTTGCAAACTTATAGAGTACCCTGTGTATCTGA,TCAGATACACAGGGTACTCTATAAGTTTGCAACTGAGAATATGCCATTTCCTGACCCCAG[A/C]TAGCCTTTTCACAATATCAATTTTCCCACATTTGATGTTTTCTCCC…
DU176899_379.1-0_T_F_1560779583,DU176899_379.1,TOP,[A/G],0024774430,TGTCTTGTCTGTTAAAGCCTCTCTGGCAATTCCTTCCTGCTTTTTTGTAC,,,3.1,4,109822674,diploid,other,pilot,0,TOP,CCGTTCGCAGTGTCTTGTCTGTTAAAGCCTCTCTGGCAATTCCTTCCTGCTTTTTTGTAC[A/G]CTAACAAATNNNNNNNNNNNNNNNNNNNNNNNNNNNNNNNNNNNNNNNNNNNNNNNNNNN,CCGTTCGCAGTGTCTTGTCTGTTAAAGCCTCTCTGGCAATTCCTTCCTGCTTTTTTGTAC[A/G]CTAACAAATNNNNNNNNNNNNNNNNNNNNNNNNNNNNNNNNNNNN…
DU177621_558.1-0_B_F_1560826072,DU177621_558.1,BOT,[T/C],0019793492,TTATGTTCCTCATTCAGAATTAAACTTCTCCCTAAGGTCTGCTTCCAAAA,,,3.1,19,53781872,diploid,other,pilot,0,BOT,GAAGCTAATTTTATGTTCCTCATTCAGAATTAAACTTCTCCCTAAGGTCTGCTTCCAAAA[T/C]ATATTTAGCTACATTAGTCTGGTCATGTTGCCATGAAGAATTTTCATTTCCTAATGAGGT,ACCTCATTAGGAAATGAAAATTCTTCATGGCAACATGACCAGACTAATGTAGCTAAATAT[A/G]TTTTGGAAGCAGACCTTAGGGAGAAGTTTAATTCTGAATGAGGAA…
DU178199_145.1-0_B_R_1560846122,DU178199_145.1,BOT,[T/C],0065808473,TCATGCAATTGGCTAAGTTGCCAAGTCCTCTCAGTCCTAATTCATTGGAC,,,3.1,13,4533230,diploid,other,pilot,0,TOP,GCCAAAGTCTGAGGGACCTGCTTGAGCGTGTGGGTCTTCGCACTCTCTAAGATGCCTGCT[A/G]GTCCAATGAATTAGGACTGAGAGGACTTGGCAACTTAGCCAATTGCATGACCCTGGATCC,GCCAAAGTCTGAGGGACCTGCTTGAGCGTGTGGGTCTTCGCACTCTCTAAGATGCCTGCT[A/G]GTCCAATGAATTAGGACTGAGAGGACTTGGCAACTTAGCCAATTGC…
DU178311_404.1-0_T_R_1560844497,DU178311_404.1,TOP,[A/G],0056698381,CTTATTCCCTAGAGCAGCCTTGTAAGGTAAGATTATTACTTACACTCTTT,,,3.1,6,36839547,diploid,other,pilot,0,BOT,ACTTTCATCATTCACCATAAGACTTTCGTTAATTATTTATCTCAGCTCACTTTCCTTTTC[T/C]AAAGAGTGTAAGTAATAATCTTACCTTACAAGGCTGCTCTAGGGAATAAGAAAATAAGTC,GACTTATTTTCTTATTCCCTAGAGCAGCCTTGTAAGGTAAGATTATTACTTACACTCTTT[A/G]GAAAAGGAAAGTGAGCTGAGATAAATAATTAACGAAAGTCTTATGG…
DU179070_177.1-0_T_F_1560741845,DU179070_177.1,TOP,[A/G],0055722375,GACTGATGGGTGAGTGCAAGCACAGGTTATCCAGATCTCATCTCTCTCTC,,,3.1,1,111844148,diploid,other,pilot,0,TOP,GGAAACTCATGACTGATGGGTGAGTGCAAGCACAGGTTATCCAGATCTCATCTCTCTCTC[A/G]TTGTGCTGATAAGCCTGAGCTTGCGAAGAGAGGNNNNNNNNNNNNNNNNNNNNNGAGAGG,GGAAACTCATGACTGATGGGTGAGTGCAAGCACAGGTTATCCAGATCTCATCTCTCTCTC[A/G]TTGTGCTGATAAGCCTGAGCTTGCGAAGAGAGGNNNNNNNNNNNN…
DU179310_361.1-0_T_R_1560843293,DU179310_361.1,TOP,[A/G],0055755469,GACCCCTACGAGGACTGCAACTTCCCATGAAAGTCACATTAAAAATGTCT,,,3.1,X,6015350,diploid,other,pilot,0,BOT,TGACGTCCCTTCTTCTCCAAGGTCAACAGGGACGCGACACTCAAGTTGATCTGGGGATTT[T/C]AGACATTTTTAATGTGACTTTCATGGGAAGTTGCAGTCCTCGTAGGGGTCTTGAGGACAG,CTGTCCTCAAGACCCCTACGAGGACTGCAACTTCCCATGAAAGTCACATTAAAAATGTCT[A/G]AAATCCCCAGATCAACTTGAGTGTCGCGTCCCTGTTGACCTTGGAGA…
DU179455_389.1-0_T_R_1560736343,DU179455_389.1,TOP,[A/C],0053748447,TGTAACTCCTAACATAGGCTAATTCACAGTTTAGAATCTTGAGAACTTTG,,,3.1,1,118194882,diploid,other,pilot,0,TOP,CTTTTCCAGCTGTAACTCCTAACATAGGCTAATTCACAGTTTAGAATCTTGAGAACTTTG[A/C]TATCTCTTAAGTGTTTGGAATTGGAATATTATATAGTGGTTGTTCACTGTTTTTTACACT,CTTTTCCAGCTGTAACTCCTAACATAGGCTAATTCACAGTTTAGAATCTTGAGAACTTTG[A/C]TATCTCTTAAGTGTTTGGAATTGGAATATTATATAGTGGTTGTTC…
DU180057_302.1-0_B_R_1560744594,DU180057_302.1,BOT,[T/C],0073804357,CATAATATCTTTCAGTTGTTTCTTAACTGGCAATGAAACAAATTCAATGA,,,3.1,8,52278522,diploid,other,pilot,0,TOP,ACCTCCAGTAGCTATTTACAAATGATGTGTGAATAATTTGAAATATTTTTTTCTAGACAT[A/G]TCATTGAATTTGTTTCATTGCCAGTTAAGAAACAACTGAAAGATATTATGCATACAGCAT,ACCTCCAGTAGCTATTTACAAATGATGTGTGAATAATTTGAAATATTTTTTTCTAGACAT[A/G]TCATTGAATTTGTTTCATTGCCAGTTAAGAAACAACTGAAAGATAT…
DU181767_197.1-0_B_R_1560796786,DU181767_197.1,BOT,[T/G],0057654483,ACGTGGCTTTTGCTCCAGGGCTCAGACAGCTAAGTGACCTTGGTGTGGAA,,,3.1,3,217939427,diploid,other,pilot,0,TOP,GCATGGCCAGTGCAGCCTGTGGCTCATCAGAGGTCACCAGCCTGTGCCCTGAGTCTGTCT[A/C]TTCCACACCAAGGTCACTTAGCTGTCTGAGCCCTGGAGCAAAAGCCACGTGGAGCAGAGC,GCATGGCCAGTGCAGCCTGTGGCTCATCAGAGGTCACCAGCCTGTGCCCTGAGTCTGTCT[A/C]TTCCACACCAAGGTCACTTAGCTGTCTGAGCCCTGGAGCAAAAGC…
DU182679_618.1-0_B_F_1560769208,DU182679_618.1,BOT,[T/G],0025602435,ATGCAGGAGAGGAGGCACTCAACAGCTTTTATGGTCAAATCGTCATCTCT,,,3.1,10,50790253,diploid,other,pilot,0,TOP,GAGAGGGCCAACAGCCAACTGAAAAGACAAAACATGGACCTTCTAGAAAAATTACAGGTA[A/C]AGAGATGACGATTTGACCATAAAAGCTGTTGAGTGCCTCCTCTCCTGCATAAAACCATCC,GAGAGGGCCAACAGCCAACTGAAAAGACAAAACATGGACCTTCTAGAAAAATTACAGGTA[A/C]AGAGATGACGATTTGACCATAAAAGCTGTTGAGTGCCTCCTCTCC…
DU183112_480.1-0_T_R_1560795985,DU183112_480.1,TOP,[A/G],0030722350,CAGCATGGTGTTGACTGGGTTGCTCAGACAAGTGCTATTTATCTGGGTAA,,,3.1,20,31388950,diploid,other,pilot,0,TOP,ATGAAGTGCGCAGCATGGTGTTGACTGGGTTGCTCAGACAAGTGCTATTTATCTGGGTAA[A/G]GGTTGGTTTGTCATCTGGCTGATCTCTAGTATATTGGGGATGGGCTGTCATCTTTTTTCC,ATGAAGTGCGCAGCATGGTGTTGACTGGGTTGCTCAGACAAGTGCTATTTATCTGGGTAA[A/G]GGTTGGTTTGTCATCTGGCTGATCTCTAGTATATTGGGGATGGGC…
DU183841_402.1_ilmndup1-0_T_R_2602619408,DU183841_402.1,TOP,[A/G],0034741330,ACAATGAGTCATGGCAAAGTAGACTTTGGAGTAGAATTTTCAGGTGGCAG,,,3.1,5,92710604,diploid,other,pilot,0,TOP,TGCCTGCCTAACAATGAGTCATGGCAAAGTAGACTTTGGAGTAGAATTTTCAGGTGGCAG[A/G]ATGTTTAAGAATTCAGAAACCAGAAGTGTTTCCTAGTGTCATGGTGGGNAATATATTTCT,TGCCTGCCTAACAATGAGTCATGGCAAAGTAGACTTTGGAGTAGAATTTTCAGGTGGCAG[A/G]ATGTTTAAGAATTCAGAAACCAGAAGTGTTTCCTAGT…
DU184544_326.1-0_T_F_1560796469,DU184544_326.1,TOP,[A/G],0013616483,TTATTTCTTAAGCATGAGGTCAAGCTTGGCTTTGTGGTCCTTGGGTACTG,,,3.1,3,108058182,diploid,other,pilot,0,TOP,CTTATTCTTTTTATTTCTTAAGCATGAGGTCAAGCTTGGCTTTGTGGTCCTTGGGTACTG[A/G]GGTCTGAGACTCTCAGTAGGCTGGGGAAAGTTAATGTGCTAAGACTCAGATCATCTCTTG,CTTATTCTTTTTATTTCTTAAGCATGAGGTCAAGCTTGGCTTTGTGGTCCTTGGGTACTG[A/G]GGTCTGAGACTCTCAGTAGGCTGGGGAAAGTTAATGTGCTAAGAC…
DU185362_365.1-0_B_R_1560846338,DU185362_365.1,BOT,[T/C],0074765362,CGGGAGCTGCATAACCTCGGGGAAGACTTCGATGCAGTTGGAGTGAGCAG,,,3.1,23,61474734,diploid,other,pilot,0,TOP,GGGAATAAACTGAAGGCCGTCCCGACGACCATCATGAGCTGCAGACGCATGCACACAGTG[A/G]CTGCTCACTCCAACTGCATCGAAGTCTTCCCCGAGGTTATGCAGCTCCCGGAGATCAAGG,GGGAATAAACTGAAGGCCGTCCCGACGACCATCATGAGCTGCAGACGCATGCACACAGTG[A/G]CTGCTCACTCCAACTGCATCGAAGTCTTCCCCGAGGTTATGCAGC…
DU186191_327.1-0_B_F_1560821440,DU186191_327.1,BOT,[T/C],0058645366,TGCATGTCCCTACCAATTGCATAGAAATGCTTGAATGGCCCCAGTAGGAG,,,3.1,26,4328183,diploid,other,pilot,0,BOT,GACACAAATGTGCATGTCCCTACCAATTGCATAGAAATGCTTGAATGGCCCCAGTAGGAG[T/C]NCTATAATTTCTTCCACTGTACTGAAATTCTGGCTCAAAGGCAAACATCATAGCATAATA,TATTATGCTATGATGTTTGCCTTTGAGCCAGAATTTCAGTACAGTGGAAGAAATTATAGN[A/G]CTCCTACTGGGGCCATTCAAGCATTTCTATGCAATTGGTAGGGACA…
DU187907_160.1-0_T_R_1560740537,DU187907_160.1,TOP,[A/G],0037648473,AAAACTCAGTTTTGCTTGGCAAATTTACAGAAAGGAAGACATCTGGGATC,,,3.1,7,6388864,diploid,other,pilot,0,TOP,CACTTGGCAGAAAACTCAGTTTTGCTTGGCAAATTTACAGAAAGGAAGACATCTGGGATC[A/G]ATGAGAGGAATGCCACAGGGGAAAGCCGGCTTCATTTGGCTGCCAGAAGAGGACATTTGT,CACTTGGCAGAAAACTCAGTTTTGCTTGGCAAATTTACAGAAAGGAAGACATCTGGGATC[A/G]ATGAGAGGAATGCCACAGGGGAAAGCCGGCTTCATTTGGCTGCCAGA…
DU189362_554.1-0_T_R_1560845625,DU189362_554.1,TOP,[A/C],0020620432,GGTCGCTGAGTGGGGAGGAGAGGCTTTGCTGGCAGTAGGGAGCCTCTGAG,,,3.1,9,14920364,diploid,other,pilot,0,BOT,CTCGGCCTCCAGGGAGTGCTGGGGGGAGAGGCTGCCTACGTGGCGCCCCAGCTGCACCAC[T/G]CTCAGAGGCTCCCTACTGCCAGCAAAGCCTCTCCTCCCCACTCAGCGACCAAGGCCTTCC,GGAAGGCCTTGGTCGCTGAGTGGGGAGGAGAGGCTTTGCTGGCAGTAGGGAGCCTCTGAG[A/C]GTGGTGCAGCTGGGGCGCCACGTAGGCAGCCTCTCCCCCCAGCACT…
DU189586_521.1-0_T_F_1560845215,DU189586_521.1,TOP,[A/G],0053705340,TTACCCAATGAAAATCCTCTTCTCCTTGGGGAAATATGAGTACAAGTTTC,,,3.1,X,64215878,diploid,other,pilot,0,TOP,CAGTGGCAATTTACCCAATGAAAATCCTCTTCTCCTTGGGGAAATATGAGTACAAGTTTC[A/G]CTTAGATGGGCTGGGCTTCTTGGGCTAAGGCTGTATCCCAGGAGAAGGTGGCCATTTCTT,CAGTGGCAATTTACCCAATGAAAATCCTCTTCTCCTTGGGGAAATATGAGTACAAGTTTC[A/G]CTTAGATGGGCTGGGCTTCTTGGGCTAAGGCTGTATCCCAGGAGAA…
DU189890_312.1-0_T_F_1560819503,DU189890_312.1,TOP,[A/G],0029806465,CCACACTGCTGGCTAAAGTCAAAACACAAGGCCTTCTCCCTGTCCCCCCG,,,3.1,11,44708007,diploid,other,pilot,0,TOP,AATGCAGGTTCCACACTGCTGGCTAAAGTCAAAACACAAGGCCTTCTCCCTGTCCCCCCG[A/G]AAGGGCCCCCACCTTCAGGGTCACTCTCTGGGCCCTCAGTCCCTCCAGAATACTGTGCCC,AATGCAGGTTCCACACTGCTGGCTAAAGTCAAAACACAAGGCCTTCTCCCTGTCCCCCCG[A/G]AAGGGCCCCCACCTTCAGGGTCACTCTCTGGGCCCTCAGTCCCTC…
DU189970_325.1-0_B_R_1560771528,DU189970_325.1,BOT,[T/G],0043645448,TCAGGTGGTGCTGTCATAACTTGCCTTTTGGTTCAAGCCCAATAACTGCT,,,3.1,9,86369277,diploid,other,pilot,0,BOT,GAGCACATAATCAGGTGGTGCTGTCATAACTTGCCTTTTGGTTCAAGCCCAATAACTGCT[T/G]ATAAGTAACTATTAAAAAGAATCTAGGATGCAAATAAATGTATAAAGAAATACTGAATGG,CCATTCAGTATTTCTTTATACATTTATTTGCATCCTAGATTCTTTTTAATAGTTACTTAT[A/C]AGCAGTTATTGGGCTTGAACCAAAAGGCAAGTTATGACAGCACCAC…
DU191809_420.1-0_B_R_1560729762,DU191809_420.1,BOT,[T/C],0064695447,ACTACTATCTCTGATGGCTCCCCTCCAGTCTCTCTCTATCACTCAGCTTC,,,3.1,1,187088011,diploid,other,pilot,0,BOT,AGAGGAAGTGACTACTATCTCTGATGGCTCCCCTCCAGTCTCTCTCTATCACTCAGCTTC[T/C]AGGAGGAAAAGGATGATTTCTGGCCCCTNTGTACAGCACCTCTGTCACTATCATATACAC,GTGTATATGATAGTGACAGAGGTGCTGTACANAGGGGCCAGAAATCATCCTTTTCCTCCT[A/G]GAAGCTGAGTGATAGAGAGAGACTGGAGGGGAGCCATCAGAGATA…
DU191879_495.1_IlmnRep1-0_B_F_2747564728,DU191879_495.1,BOT,[T/C],0023628445,GCACAGCCTGAAACTTGCTCACAAGTGCCACACATCCAGTATTTCCTATC,,,3.1,2,157010221,diploid,other,pilot,0,TOP,CCGATGTTACTNATACCATTACCAATATACCGGTAGGCTTAGAAAGAGGAAGATAAATTT[A/G]GATAGGAAATACTGGATGTGTGGCACTTGTGAGCAAGTTTCAGGCTGTGCACATTTCCTC,CCGATGTTACTNATACCATTACCAATATACCGGTAGGCTTAGAAAGAGGAAGATAAATTT[A/G]GATAGGAAATACTGGATGTGTGGCACTTGTGAGCAA…
DU192841_628.1-0_T_R_1560814703,DU192841_628.1,TOP,[A/G],0045763459,CCTGATATCTGAAATTGTATTGGGTCTTCATAGGTGATATTTGGGCTAGG,,,3.1,23,19327752,diploid,other,pilot,0,BOT,ACACACAAACTAACGTNGAGATGCAAGTTATTCTTGAGACAGAAATGTCACCTAAGGGAA[T/C]CCTAGCCCAAATATCACCTATGAAGACCCAATACAATTTCAGATATCAGGCTCTTTTTAT,ATAAAAAGAGCCTGATATCTGAAATTGTATTGGGTCTTCATAGGTGATATTTGGGCTAGG[A/G]TTCCCTTAGGTGACATTTCTGTCTCAAGAATAACTTGCATCTCNA…
DU194639_560.1-0_B_F_1560749464,DU194639_560.1,BOT,[T/C],0021774415,TTCTTATGTGCCTGTGATGGTTATTGTAAGCCTGCACAATATTGATGTTC,,,3.1,6,56592381,diploid,other,pilot,0,BOT,AAGCTGGTCATTCTTATGTGCCTGTGATGGTTATTGTAAGCCTGCACAATATTGATGTTC[T/C]TGTCCATGTTTGGGATAGAGGAAACTAGAGAGGAGGCATGACGAGAAGGGGGAGATGGAG,CTCCATCTCCCCCTTCTCGTCATGCCTCCTCTCTAGTTTCCTCTATCCCAAACATGGACA[A/G]GAACATCAATATTGTGCAGGCTTACAATAACCATCACAGGCACATA…
DU194821_342.1-0_T_F_1560780649,DU194821_342.1,TOP,[A/C],0018726484,TAGAAAAAAGGACCTACCTCCTCATACGCATCTATATCAATGTACACATC,,,3.1,4,44603743,diploid,other,pilot,0,TOP,TTTAAAATGATAGAAAAAAGGACCTACCTCCTCATACGCATCTATATCAATGTACACATC[A/C]GTGTCAGGAAGCTGCCCAAGGACTTTGTAGCTTGGACTGCAGACAGAGAGGGAGTATGTT,TTTAAAATGATAGAAAAAAGGACCTACCTCCTCATACGCATCTATATCAATGTACACATC[A/C]GTGTCAGGAAGCTGCCCAAGGACTTTGTAGCTTGGACTGCAGACAG…
DU195235_363.1-0_T_R_1560783419,DU195235_363.1,TOP,[A/G],0023698489,ATCCATCTACGGAGAAGCACGCTTTACTTGCACCTTTATATTTCCCACTC,,,3.1,5,21410060,diploid,other,pilot,0,TOP,TGTTTTCTCTATCCATCTACGGAGAAGCACGCTTTACTTGCACCTTTATATTTCCCACTC[A/G]CTTGTATTCTGAAACTTTTCTTTGGAAAACTTGAATTTATCAAATTTGACGAGTTTTGAT,TGTTTTCTCTATCCATCTACGGAGAAGCACGCTTTACTTGCACCTTTATATTTCCCACTC[A/G]CTTGTATTCTGAAACTTTTCTTTGGAAAACTTGAATTTATCAAATT…
DU196132_525.1-0_T_F_1560806381,DU196132_525.1,TOP,[A/G],0043795345,ATATGGAAACAACACTGTTGCCCACAGGTGTGACAGACAGACTTCCCATC,,,3.1,21,44206475,diploid,other,pilot,0,BOT,CCCACCTTTCCCCATCCAGAGAGCCGAGTACAGACCAATGTCTTTCCTCTGCAGAGTCCC[T/C]GATGGGAAGTCTGTCTGTCACACCTGTGGGCAACAGTGTTGTTTCCATATCCGAGCAACC,GGTTGCTCGGATATGGAAACAACACTGTTGCCCACAGGTGTGACAGACAGACTTCCCATC[A/G]GGGACTCTGCAGAGGAAAGACATTGGTCTGTACTCGGCTCTCTGG…
DU198540_538.1-0_B_R_1560825540,DU198540_538.1,BOT,[T/C],0036693302,GCTCTATTATTCCACAGGGAAGGGAATTTAAGATGGAAAGCAGCACTTTG,,,3.1,19,27130032,diploid,other,pilot,0,TOP,CCCTAGCATTTCCTAGCTGTAAGCCACCAATGCCAAAATCAATGGTGATGTCCCACTGCT[A/G]CAAAGTGCTGCTTTCCATCTTAAATTCCCTTCCCTGTGGAATAATAGAGCTTGTTATAGA,CCCTAGCATTTCCTAGCTGTAAGCCACCAATGCCAAAATCAATGGTGATGTCCCACTGCT[A/G]CAAAGTGCTGCTTTCCATCTTAAATTCCCTTCCCTGTGGAATAAT…
DU199514_430.1-0_T_R_1560835121,DU199514_430.1,TOP,[A/G],0010667358,TGTATAAGCAGCTGTTGGAAAGCTCATGGAAATGAACTTAAGACCGAGGA,,,3.1,X,12879310,diploid,other,pilot,0,BOT,ATCCCTAGTGAGAGCTTTTCTTGGCCTATGTTCCTTGCCTTAACCCAGCTCATTTTCCTC[T/C]TCCTCGGTCTTAAGTTCATTTCCATGAGCTTTCCAACAGCTGCTTATACATGTACATGTA,TACATGTACATGTATAAGCAGCTGTTGGAAAGCTCATGGAAATGAACTTAAGACCGAGGA[A/G]GAGGAAAATGAGCTGGGTTAAGGCAAGGAACATAGGCCAAGAAAAG…
DU200069_211.1-0_T_F_1560790897,DU200069_211.1,TOP,[A/G],0025672486,GTCTTACTGAATTCAAGGTCAGGGTATGTGATCAGTCCTATAAATGCTCA,,,3.1,3,16475141,diploid,other,pilot,0,BOT,ATGACCCCTGAATTGTGTCCTCTTAACCTCAGCTCAAACTGAGGAATTTGAGTTGATTCA[T/C]TGAGCATTTATAGGACTGATCACATACCCTGACCTTGAATTCAGTAAGACAAGAAGCAGT,ACTGCTTCTTGTCTTACTGAATTCAAGGTCAGGGTATGTGATCAGTCCTATAAATGCTCA[A/G]TGAATCAACTCAAATTCCTCAGTTTGAGCTGAGGTTAAGAGGACAC…
DU200104_557.1-0_B_F_1560810418,DU200104_557.1,BOT,[T/C],0035689425,TTTCTCCGTTCGGTTTTCACCTGCTCTTGTTAGAGCTGTACAGGAAATGT,,,3.1,17,47029327,diploid,other,pilot,0,TOP,CACCCTGCTCCAGCTGCAGCATCAGATACAGGAATGTAGGACCAGTGGCCCTTCCAGGTG[A/G]ACATTTCCTGTACAGCTCTAACAAGAGCAGGTGAAAACCGAACGGAGAAAAGAGGAACCC,CACCCTGCTCCAGCTGCAGCATCAGATACAGGAATGTAGGACCAGTGGCCCTTCCAGGTG[A/G]ACATTTCCTGTACAGCTCTAACAAGAGCAGGTGAAAACCGAACGG…
DU201902_316.1-0_T_F_1560839179,DU201902_316.1,TOP,[A/G],0065647444,TGTGGTATGATTTGGAACATTTTCCATTCTCACAGAATGACAATCAACAT,,,3.1,12,11020414,diploid,other,pilot,0,TOP,AACATTACAGTGTGGTATGATTTGGAACATTTTCCATTCTCACAGAATGACAATCAACAT[A/G]AACCAATTTTCTCTTTAATCACATNTTTTCCATCTTGACTAATTTTCTTATTAATATANG,AACATTACAGTGTGGTATGATTTGGAACATTTTCCATTCTCACAGAATGACAATCAACAT[A/G]AACCAATTTTCTCTTTAATCACATNTTTTCCATCTTGACTAATTT…
DU202116_405.1-0_T_F_1560782575,DU202116_405.1,TOP,[A/G],0063720399,TGGTCATGTGGAGACTTGGCTCTGTTTTGAATACGGTAGACATCTAACTA,,,3.1,4,58900947,diploid,other,pilot,0,TOP,GGTGAGGAACTGGTCATGTGGAGACTTGGCTCTGTTTTGAATACGGTAGACATCTAACTA[A/G]CATTGAGTTGGAACATTACGTTTTAAAAATGTTTCCCTCCATTTGTATTACAGCCAATGT,GGTGAGGAACTGGTCATGTGGAGACTTGGCTCTGTTTTGAATACGGTAGACATCTAACTA[A/G]CATTGAGTTGGAACATTACGTTTTAAAAATGTTTCCCTCCATTTGT…
DU202534_254.1-0_B_R_1560845688,DU202534_254.1,BOT,[T/C],0015635409,TCAACCAGGGGCCAAGTTTCCTTCTGGGCTTGTTTTCTCTATCATGTTAC,,,3.1,1,18803224,diploid,other,pilot,0,TOP,CTGCCCCTGTTCTGTGCTGCTCATGGGTTCATCCCCAGGTTCCTGGCCCTGACCCAAAGC[A/G]GTAACATGATAGAGAAAACAAGCCCAGAAGGAAACTTGGCCCCTGGTTGAGTCACAAAAA,CTGCCCCTGTTCTGTGCTGCTCATGGGTTCATCCCCAGGTTCCTGGCCCTGACCCAAAGC[A/G]GTAACATGATAGAGAAAACAAGCCCAGAAGGAAACTTGGCCCCTGG…
DU203469_428.1-0_B_R_1560760652,DU203469_428.1,BOT,[T/C],0053740395,CTATATCTAAGAAGGTTCCTCTCGCAGAATATGCAGCTTTCTTGCTAAAT,,,3.1,2,169752566,diploid,other,pilot,0,BOT,CACGCTAGAGCTATATCTAAGAAGGTTCCTCTCGCAGAATATGCAGCTTTCTTGCTAAAT[T/C]CCAAAGTCTGACTCCTTTTGAATGAAATGAAAAAGAATCTCATGCTCTATCACTGATGGA,TCCATCAGTGATAGAGCATGAGATTCTTTTTCATTTCATTCAAAAGGAGTCAGACTTTGG[A/G]ATTTAGCAAGAAAGCTGCATATTCTGCGAGAGGAACCTTCTTAGA…
DU203901_233.1-0_T_R_1560751421,DU203901_233.1,TOP,[A/G],0032675498,AAGAGAAGCGGGCAAGTACAAATCTGAGTGACATACTCATCTACTTGGGT,,,3.1,6,5883022,diploid,other,pilot,0,BOT,GAATGCAGGGTTTGCTAAAGAGCTTACAGCCCTTCATCTTCCCTCTCCCCAGGGCATTCT[T/C]ACCCAAGTAGATGAGTATGTCACTCAGATTTGTACTTGCCCGCTTCTCTTTCTGTAGTTT,AAACTACAGAAAGAGAAGCGGGCAAGTACAAATCTGAGTGACATACTCATCTACTTGGGT[A/G]AGAATGCCCTGGGGAGAGGGAAGATGAAGGGCTGTAAGCTCTTTAGC…
DU204611_391.1-0_T_F_1560807927,DU204611_391.1,TOP,[A/G],0010719464,TACAGCCTTCATTATATGGATTAAGAAACTTTAGGTTTTGTCTGTCTGTC,,,3.1,13,5921490,diploid,other,pilot,0,BOT,TACAGGGCCCAAAACTTTCATTCTATTCTCCCTTCATGCAAACAACAAGAACAACAATAA[T/C]GACAGACAGACAAAACCTAAAGTTTCTTAATCCATATAATGAAGGCTGTATAACTGACTC,GAGTCAGTTATACAGCCTTCATTATATGGATTAAGAAACTTTAGGTTTTGTCTGTCTGTC[A/G]TTATTGTTGTTCTTGTTGTTTGCATGAAGGGAGAATAGAATGAAAG…
DU205124_325.1-0_B_F_1560847688,DU205124_325.1,BOT,[T/C],0022742449,TAGAAATATAGGACCAAAGGGAAAGTGGGAATTCAGATGCTCTGAATATA,,,3.1,5,86329145,diploid,other,pilot,0,BOT,TTCTGCAACATAGAAATATAGGACCAAAGGGAAAGTGGGAATTCAGATGCTCTGAATATA[T/C]TTGTGTTGAAAAGAAAGAATTTTGTGAAAGACCTCANNNNNNNNNNNNNNNNNNNNNNNN,NNNNNNNNNNNNNNNNNNNNNNNNTGAGGTCTTTCACAAAATTCTTTCTTTTCAACACAA[A/G]TATATTCAGAGCATCTGAATTCCCACTTTCCCTTTGGTCCTATATT…
DU205548_223.1-0_B_F_1560824294,DU205548_223.1,BOT,[T/C],0027718488,AGTCCTGGAAAAATAGCAGCAGTAACGAAGCATAGTTATTTATGGAGAAT,,,3.1,19,28181245,diploid,other,pilot,0,BOT,AATTCAAGCCAGTCCTGGAAAAATAGCAGCAGTAACGAAGCATAGTTATTTATGGAGAAT[T/C]AGCACACCACANNNNNNNNNNNNNNNNNNNNNNNNNNNNNNNNNNNNNNNNNNNNNNNNN,NNNNNNNNNNNNNNNNNNNNNNNNNNNNNNNNNNNNNNNNNNNNNNNNNTGTGGTGTGCT[A/G]ATTCTCCATAAATAACTATGCTTCGTTACTGCTGCTATTTTTCCA…
DU206327_107.1_ilmnrep1-0_B_F_2747564729,DU206327_107.1,BOT,[T/C],0038723438,TAACTTGATTCAGGCTCTGTTTCCTGCCTTACACGGAAAGGGTGTTACTC,,,3.1,17,14335894,diploid,other,pilot,0,BOT,TAGGACTCTTTAACTTGATTCAGGCTCTGTTTCCTGCCTTACACGGAAAGGGTGTTACTC[T/C]GACCATTGCAGGGCATGGCTGGAAGTGGGTGCAGTCAGATCTCCTGATNGTGCCNNNNNN,NNNNNNGGCACNATCAGGAGATCTGACTGCACCCACTTCCAGCCATGCCCTGCAATGGTC[A/G]GAGTAACACCCTTTCCGTGTAAGGCAGGAAACAGAG…
DU206491_155.1-0_T_F_1560816249,DU206491_155.1,TOP,[A/C],0042610371,TGTCTCTGGGTCAAGCAGAAAGGGAGGCAGACTCCTCCTCTTCCTCTGGG,,,3.1,14,1518972,diploid,other,pilot,0,TOP,CTTCTCTGCTTGTCTCTGGGTCAAGCAGAAAGGGAGGCAGACTCCTCCTCTTCCTCTGGG[A/C]NNNNNNNNNNNACGCTGGTACCTGTACAAGCCTCTGGCTGCCCCCAGGGCCAGGATGATG,CTTCTCTGCTTGTCTCTGGGTCAAGCAGAAAGGGAGGCAGACTCCTCCTCTTCCTCTGGG[A/C]NNNNNNNNNNNACGCTGGTACCTGTACAAGCCTCTGGCTGCCCCCA…
DU206996_498.1-0_B_R_1560789508,DU206996_498.1,BOT,[T/G],0067615506,AGATTGTGCACTGAATCAGTCAAAGAATGAGTACATCACAGTCAGCATCT,,,3.1,5,33163650,diploid,other,pilot,0,BOT,NNNNAAACAGAGATTGTGCACTGAATCAGTCAAAGAATGAGTACATCACAGTCAGCATCT[T/G]TAATTATATGCTGAATTTCCTACTGGCCTTCTCTTTACTCTGAAGGGAAATTAGCCCTTA,TAAGGGCTAATTTCCCTTCAGAGTAAAGAGAAGGCCAGTAGGAAATTCAGCATATAATTA[A/C]AGATGCTGACTGTGATGTACTCATTCTTTGACTGATTCAGTGCACA…
DU208585_209.1-0_B_F_1560841548,DU208585_209.1,BOT,[T/C],0021627398,GGAATGCTGCAGAAATTTTAAGAAGCTAAGTGAAGGACTGGCAACTCTGT,,,3.1,12,16607372,diploid,other,pilot,0,TOP,GAATCATAAACATGACTGCAGACTGAGAGTCTTCTTCGATTCTGAGGTAACTAGTGGGCC[A/G]ACAGAGTTGCCAGTCCTTCACTTAGCTTCTTAAAATTTCTGCAGCATTCCCATTCCCTCT,GAATCATAAACATGACTGCAGACTGAGAGTCTTCTTCGATTCTGAGGTAACTAGTGGGCC[A/G]ACAGAGTTGCCAGTCCTTCACTTAGCTTCTTAAAATTTCTGCAGC…
DU209581_415.1_IlmnRep1-0_B_R_2747564804,DU209581_415.1,BOT,[G/C],0040690458,ACAAGGCTGTGTAATGGTCCTTGGAGTAATGACCTTCAGAGCAGACCACG,0050683409,ACAAGGCTGTGTAATGGTCCTTGGAGTAATGACCTTCAGAGCAGACCACC,3.1,6,18596986,diploid,other,pilot,0,TOP,AAGTCTCTTGCNACCAGAGCATGATGTTAGCAGAACGAAGGTGCTGGCACTGGCAGGCGA[C/G]GTGGTCTGCTCTGAAGGTCATTACTCCAAGGACCATTACACAGCCTTGTTGCTACCTATG,AAGTCTCTTGCNACCAGAGCATGATGTTAGCAGAACGAAGGT…
DU211594_392.1-0_T_F_1560834477,DU211594_392.1,TOP,[A/C],0074686476,AGACTTTACCCTCTGGAAAACTGTACAGTGTTTCCGGCTCTTCTCAGTTG,,,3.1,X,126718479,diploid,other,pilot,0,TOP,ACAGCCTCCCAGACTTTACCCTCTGGAAAACTGTACAGTGTTTCCGGCTCTTCTCAGTTG[A/C]GGGCGCTCGTAACTTTTCGGCAGTTTCCGGGAAGACTCGGGGGCTCCGCGCCTCGCTAGC,ACAGCCTCCCAGACTTTACCCTCTGGAAAACTGTACAGTGTTTCCGGCTCTTCTCAGTTG[A/C]GGGCGCTCGTAACTTTTCGGCAGTTTCCGGGAAGACTCGGGGGCT…
DU213616_481.1-0_T_F_1560822461,DU213616_481.1,TOP,[A/C],0032617422,GAGGGAACAGCCACATACCTACTCAGCTGAAAACAGGTGCCTCTAGTGAT,,,3.1,11,30057949,diploid,other,pilot,0,BOT,GTTTTGGATGGTCAATGTATGACTCCTGTTTGGAGCTTTGGTCAGAGCCAGCGAAACAGG[T/G]ATCACTAGAGGCACCTGTTTTCAGCTGAGTAGGTATGTGGCTGTTCCCTCTCGTGGTCCA,TGGACCACGAGAGGGAACAGCCACATACCTACTCAGCTGAAAACAGGTGCCTCTAGTGAT[A/C]CCTGTTTCGCTGGCTCTGACCAAAGCTCCAAACAGGAGTCATACA…
DU213912_397.1-0_T_R_1560789613,DU213912_397.1,TOP,[A/G],0050704472,ATAAGCTTGAATGTTGATAGTTCACCCGCAAAGACTTTCAATCTGAAGTC,,,3.1,5,72170456,diploid,other,pilot,0,BOT,NNNNNNNNNNNNNNNNNNNNNNNNNNNNNNTGGAATGCTGATTGAAAAATAATGAAGAGT[T/C]GACTTCAGATTGAAAGTCTTTGCGGGTGAACTATCAACATTCAAGCTTATTAAAACCAGT,ACTGGTTTTAATAAGCTTGAATGTTGATAGTTCACCCGCAAAGACTTTCAATCTGAAGTC[A/G]ACTCTTCATTATTTTTCAATCAGCATTCCANNNNNNNNNNNNNNNN…
DU214070_85.1-0_T_F_1560817367,DU214070_85.1,TOP,[A/C],0017652317,AGATGCTAACAGTCCAGAGAGTTGTAACACTGCAAGAAATTTGTAAGCAA,,,3.1,23,10668815,diploid,other,pilot,0,BOT,NNNTCTGTTACCAGATGCTAATTATATTTTTGCCATTTTTGAAACCTAGTGTAAGAAAGA[T/G]TTGCTTACAAATTTCTTGCAGTGTTACAACTCTCTGGACTGTTAGCATCTCTGGGAGTTA,TAACTCCCAGAGATGCTAACAGTCCAGAGAGTTGTAACACTGCAAGAAATTTGTAAGCAA[A/C]TCTTTCTTACACTAGGTTTCAAAAATGGCAAAAATATAATTAGCATC…
DU215115_313.1-0_B_R_1560822310,DU215115_313.1,BOT,[T/C],0043761479,AGGTCATGCCCCAAGAAAGGATGAGTGACTCCCTAGCATGGGCAGGAAAA,,,3.1,11,47548113,diploid,other,pilot,0,BOT,GTCTGGCCCCAGGTCATGCCCCAAGAAAGGATGAGTGACTCCCTAGCATGGGCAGGAAAA[T/C]CCCAAGTCTAATTCAAAGTTTATCTTCTACTAGCAATGACTTNNNNNNNNNNNNNNNNNN,NNNNNNNNNNNNNNNNNNAAGTCATTGCTAGTAGAAGATAAACTTTGAATTAGACTTGGG[A/G]TTTTCCTGCCCATGCTAGGGAGTCACTCATCCTTTCTTGGGGCAT…
DU215160_282.1-0_T_F_1560785699,DU215160_282.1,TOP,[A/G],0069619395,TGGTATAGAAACCAAAGCCAAAACGAGAAGATGGGAGGTCAGAAACATGA,,,3.1,3,41618010,diploid,other,pilot,0,BOT,CATGAGATACATTTTAGGCCCTTTATAAATATTTCTTGATTGATTGGTTTAATAAGACTC[T/C]TCATGTTTCTGACCTCCCATCTTCTCGTTTTGGCTTTGGTTTCTATACCAGCTCCTGTGT,ACACAGGAGCTGGTATAGAAACCAAAGCCAAAACGAGAAGATGGGAGGTCAGAAACATGA[A/G]GAGTCTTATTAAACCAATCAATCAAGAAATATTTATAAAGGGCCTA…
DU216457_129.1-0_T_R_1560802095,DU216457_129.1,TOP,[A/G],0055771333,AGTTTCTGCTGTCACAGAGTCTTTAGACTTTCATCTGTGATTGTCACAAC,,,3.1,20,5791469,diploid,other,pilot,0,BOT,TGCTGCGACTCATTTTGCTTGTGTGTTTGAAGGGCACCTGTCTGTAACTGATAGAAAAAA[T/C]GTTGTGACAATCACAGATGAAAGTCTAAAGACTCTGTGACAGCAGAAACTCCTAACTGCT,AGCAGTTAGGAGTTTCTGCTGTCACAGAGTCTTTAGACTTTCATCTGTGATTGTCACAAC[A/G]TTTTTTCTATCAGTTACAGACAGGTGCCCTTCAAACACACAAGCAA…
DU217413_434.1-0_T_F_1560823655,DU217413_434.1,TOP,[A/C],0048681483,TTCCCAAATCTTCTGAACTTTCTTCAGATCCTGAGTATCCTTATTTCTGG,,,3.1,26,2415860,diploid,other,pilot,0,TOP,TTCAAAAATATTCCCAAATCTTCTGAACTTTCTTCAGATCCTGAGTATCCTTATTTCTGG[A/C]AGAAGAGCTGATCATCAAGGACAAACAAACTTGTTCAATCttttattttttttttaaatt,TTCAAAAATATTCCCAAATCTTCTGAACTTTCTTCAGATCCTGAGTATCCTTATTTCTGG[A/C]AGAAGAGCTGATCATCAAGGACAAACAAACTTGTTCAATCttttat…
DU220629_347.1-0_T_R_1560758765,DU220629_347.1,TOP,[A/G],0050729472,TGCTCTTTTGCATGGCCAGCTTGTCTTAGAATCTGTGGGTAACATCCTCA,,,3.1,2,175486267,diploid,other,pilot,0,BOT,TGTGGCAGTCTGCTCATTCAGTCTAACAAACATCTGACCAGGTCTACTTTTTATTCTTCA[T/C]TGAGGATGTTACCCACAGATTCTAAGACAAGCTGGCCATGCAAAAGAGCAATTGGCCAAA,TTTGGCCAATTGCTCTTTTGCATGGCCAGCTTGTCTTAGAATCTGTGGGTAACATCCTCA[A/G]TGAAGAATAAAAAGTAGACCTGGTCAGATGTTTGTTAGACTGAAT…
DU220919_147.1-0_T_R_1560772469,DU220919_147.1,TOP,[A/G],0035792370,TCATGCATCTTAGACATGTCAGTCAGAATCCTACTGAATGGCAAGTAATG,,,3.1,9,33880793,diploid,other,pilot,0,BOT,NNNNNNNNNNNNNNNNNNNNNNNNNNNNNNNNNATACAATTCTGACCTTTATTAGTTTTA[T/C]CATTACTTGCCATTCAGTAGGATTCTGACTGACATGTCTAAGATGCATGAATGTTATTTT,AAAATAACATTCATGCATCTTAGACATGTCAGTCAGAATCCTACTGAATGGCAAGTAATG[A/G]TAAAACTAATAAAGGTCAGAATTGTATNNNNNNNNNNNNNNNNNNN…
DU222648_670.1-0_B_R_1560740686,DU222648_670.1,BOT,[T/G],0072723487,TACAAAAAAGTATTGTTTATAGACATCACGTATGTGAAGCTCATTCTTTG,,,3.1,1,144308091,diploid,other,pilot,0,BOT,CATGAATGTATACAAAAAAGTATTGTTTATAGACATCACGTATGTGAAGCTCATTCTTTG[T/G]GCTTTGATTTTGTATCGATTTAACTACTTAAATGATATTCTAACCAACTTTGGAAAGTTT,AAACTTTCCAAAGTTGGTTAGAATATCATTTAAGTAGTTAAATCGATACAAAATCAAAGC[A/C]CAAAGAATGAGCTTCACATACGTGATGTCTATAAACAATACTTTT…
DU223332_376.1-0_B_R_1560766326,DU223332_376.1,BOT,[T/C],0073672384,AGCATCGATGTGCTGCTCAGTCTCTGCCTTTACTTCATAATCCTGACAAA,,,3.1,2,59569826,diploid,other,pilot,0,TOP,CCTGATATACTGACTCACTGTGGCCACGACAGCAATTCCCAGGCTTCCAACAGCCCTGAT[A/G]TTTGTCAGGATTATGAAGTAAAGGCAGAGACTGAGCAGCACATCGATGCTGGGCTGGGGC,CCTGATATACTGACTCACTGTGGCCACGACAGCAATTCCCAGGCTTCCAACAGCCCTGAT[A/G]TTTGTCAGGATTATGAAGTAAAGGCAGAGACTGAGCAGCACATCGA…
DU223430_259.1_ilmnrep1-0_T_F_2747564805,DU223430_259.1,TOP,[A/T],0026719328,CTGAAGGAGTTGGCAAGACAGTTTGCCTGAGAACAGAAGGCAAACACTAA,0074696418,CTGAAGGAGTTGGCAAGACAGTTTGCCTGAGAACAGAAGGCAAACACTAT,3.1,1,189088599,diploid,other,pilot,0,BOT,CCGAGGAGTGGNCAGAAGGAAGTGGTGTAATACCCAGAGGCCTTTTCTTCCTGATACACC[A/T]TAGTGTTTGCCTTCTGTTCTCAGGCAAACTGTCTTGCCAACTCCTTCAGGCAGTGAGCCA,TGGCTCACTGCCTGAAGGAGTTGGCAAGACAGTTTGCCTGA…
DU223894_556.1-0_T_R_1560845719,DU223894_556.1,TOP,[A/G],0020789406,GTGAGCACCTGCACTAAATGACCACCTTCCTTGAGATCAGCAGTTTTACA,,,3.1,14,57922535,diploid,other,pilot,0,BOT,CTGGTGAGCTCTCTGAGGTTGTCATTGAAGAGGTGGGCCTGTGAAGTAGAACCTGAGATT[T/C]TGTAAAACTGCTGATCTCAAGGAAGGTGGTCATTTAGTGCAGGTGCTCACAGGACTGGCT,AGCCAGTCCTGTGAGCACCTGCACTAAATGACCACCTTCCTTGAGATCAGCAGTTTTACA[A/G]AATCTCAGGTTCTACTTCACAGGCCCACCTCTTCAATGACAACCT…
DU225323_218.1-0_B_F_1560791446,DU225323_218.1,BOT,[T/C],0014754372,GTGCCTCTAGACCGTTCATATCCTGGTTCATTAAAATAAGGCTCCGCTAC,,,3.1,3,91261067,diploid,other,pilot,0,BOT,GCCACTGGGAGTGCCTCTAGACCGTTCATATCCTGGTTCATTAAAATAAGGCTCCGCTAC[T/C]AATATAAGGGACTGAACAGACACCAACACCTGACAAAGAAAGAAACAAAAAACAGTTACG,CGTAACTGTTTTTTGTTTCTTTCTTTGTCAGGTGTTGGTGTCTGTTCAGTCCCTTATATT[A/G]GTAGCGGAGCCTTATTTTAATGAACCAGGATATGAACGGTCTAGAG…
DU225785_452.1-0_B_R_1560838218,DU225785_452.1,BOT,[T/C],0020622457,GAACTATTTTCAGGCTTCTCACCATGCAAATCAGGAGAGTTATAAAGACT,,,3.1,X,23479729,diploid,other,pilot,0,TOP,TGCAATAAACTCAAGTAGTGAATATTCGATTTAAATTAATACCAGACACCAGATCAAAAA[A/G]AGTCTTTATAACTCTCCTGATTTGCATGGTGAGAAGCCTGAAAATAGTTCATTTTAACTA,TGCAATAAACTCAAGTAGTGAATATTCGATTTAAATTAATACCAGACACCAGATCAAAAA[A/G]AGTCTTTATAACTCTCCTGATTTGCATGGTGAGAAGCCTGAAAATA…
DU229952_214.1_ilmnrep1-0_B_F_2747564806,DU229952_214.1,BOT,[T/A],0031675465,GTAATAGAGTCTATTCTAGAACTCTAAAGCCTAAACCAAACAGGGCTATT,0012649472,GTAATAGAGTCTATTCTAGAACTCTAAAGCCTAAACCAAACAGGGCTATA,3.1,20,1357390,diploid,other,pilot,0,BOT,TTAATGAAGATGTAATAGAGTCTATTCTAGAACTCTAAAGCCTAAACCAAACAGGGCTAT[A/T]AATTAAAGCTCAGAAACATTTTAAAATCCATTCCAAATATTAAGGAAANTTTTGTTTATC,GATAAACAAAANTTTCCTTAATATTTGGAATGGATTTTAAAA…
DU231007_156.1-0_B_F_1560796966,DU231007_156.1,BOT,[T/C],0028794329,TTTGCCAGTTCTCAAACAAGTCCTGCCTTCTCTCCTCCGCGGTTCTTAAC,,,3.1,3,59477791,diploid,other,pilot,0,TOP,GGACGCTCACTCTGACTGAGGGGATCAGGAAGGATCGCTCAGAGGAGGCAGAGCACTGTG[A/G]GTTAAGAACCGCGGAGGAGAGAAGGCAGGACTTGTTTGAGAACTGGCAAATACCCCCATC,GGACGCTCACTCTGACTGAGGGGATCAGGAAGGATCGCTCAGAGGAGGCAGAGCACTGTG[A/G]GTTAAGAACCGCGGAGGAGAGAAGGCAGGACTTGTTTGAGAACTGG…
DU231119_249.1-0_B_R_1560775760,DU231119_249.1,BOT,[T/C],0019670353,TGGAGCCTTTGTGATCACATTAAAGAGTACTTTCACAGAATAGGTATCCA,,,3.1,9,7004850,diploid,other,pilot,0,BOT,CTACAGTATTTGGAGCCTTTGTGATCACATTAAAGAGTACTTTCACAGAATAGGTATCCA[T/C]AAGTATCCATAATATTTCACTGAATAGATGTAGTTTGGCAGCTGGTATGGGTGGAGATAG,CTATCTCCACCCATACCAGCTGCCAAACTACATCTATTCAGTGAAATATTATGGATACTT[A/G]TGGATACCTATTCTGTGAAAGTACTCTTTAATGTGATCACAAAGGCT…
DU231164_650.1-0_T_R_1560795889,DU231164_650.1,TOP,[A/G],0019777410,CTTTGGATCTCCAAGTTAGAGGTGCAGGATCATTCCTTTTTGGGTTTAGC,,,3.1,3,215295425,diploid,other,pilot,0,TOP,AGGTCCTATGCTTTGGATCTCCAAGTTAGAGGTGCAGGATCATTCCTTTTTGGGTTTAGC[A/G]TCTCCAACGCCTTCTCAAGAGGATCTGGCCTGTTTCCATAGGTACTCTCTCCATGGGATA,AGGTCCTATGCTTTGGATCTCCAAGTTAGAGGTGCAGGATCATTCCTTTTTGGGTTTAGC[A/G]TCTCCAACGCCTTCTCAAGAGGATCTGGCCTGTTTCCATAGGTAC…
DU231335_636.1-0_T_R_1560846103,DU231335_636.1,TOP,[A/G],0044753338,AAGGGACTGTTTAAAGGAAAGTTGGCCAAAATGAACTCTTCAAATCATCT,,,3.1,14,3047261,diploid,other,pilot,0,BOT,GCAGAAGCAGTGGTTGATTACCCAAGGTTGATTTTAAACGATGTTATTCCTGATAGAAAG[T/C]AGATGATTTGAAGAGTTCATTTTGGCCAACTTTCCTTTAAACAGTCCCTTTGTTTTCAYT,ARTGAAAACAAAGGGACTGTTTAAAGGAAAGTTGGCCAAAATGAACTCTTCAAATCATCT[A/G]CTTTCTATCAGGAATAACATCGTTTAAAATCAACCTTGGGTAATCA…
DU232159_227.1-0_T_R_1560844039,DU232159_227.1,TOP,[A/G],0026793345,AGACAGAGGGAGAAAAAAAAAAAGAATAAATCCCCACTGGCAGGTATCCC,,,3.1,X,108607910,diploid,other,pilot,0,BOT,AAAGAGAAGCTTTCAACAAGCAGACCCATCATATAAATGAAAATTTACTACACTGAAAAT[T/C]GGGATACCTGCCAGTGGGGATTTATTCTTTTTTTTTTTCTCCCTCTGTCTTTTTCCTCTG,CAGAGGAAAAAGACAGAGGGAGAAAAAAAAAAAGAATAAATCCCCACTGGCAGGTATCCC[A/G]ATTTTCAGTGTAGTAAATTTTCATTTATATGATGGGTCTGCTTGT…
DU232315_442.1-0_T_F_1560811213,DU232315_442.1,TOP,[A/C],0049622403,CAGTAGTGCAAAGGCATGGCCCGCTCAGAACACTTTTTCAAATGTCAATA,,,3.1,14,32876436,diploid,other,pilot,0,BOT,CTGGAGACACCTTGACCTGACCGTGCTTTCTTGGAAATACAGTTGGAAACACCATTTATT[T/G]TATTGACATTTGAAAAAGTGTTCTGAGCGGGCCATGCCTTTGCACTACTGTTTATATCAC,GTGATATAAACAGTAGTGCAAAGGCATGGCCCGCTCAGAACACTTTTTCAAATGTCAATA[A/C]AATAAATGGTGTTTCCAACTGTATTTCCAAGAAAGCACGGTCAGG…
DU232458_284.1-0_B_F_1560765044,DU232458_284.1,BOT,[T/C],0057614304,TTACAACTAAAGATGGGGTGCGGCGCCTTTCCCATCTTCTCTTCTTACAA,,,3.1,2,25513296,diploid,other,pilot,0,BOT,AACCACAATCTTACAACTAAAGATGGGGTGCGGCGCCTTTCCCATCTTCTCTTCTTACAA[T/C]AACAAAACAGGAAGAAACACATGTAGACATCACGAAATGCATTAATTTAAAAGGAGAANN,NNTTCTCCTTTTAAATTAATGCATTTCGTGATGTCTACATGTGTTTCTTCCTGTTTTGTT[A/G]TTGTAAGAAGAGAAGATGGGAAAGGCGCCGCACCCCATCTTTAGTT…
DU232778_232.1-0_T_R_1560820125,DU232778_232.1,TOP,[A/C],0036652350,CATCCGTGGGACAGGGTGTTTCTCACGGAGAAAATGAAATTTGGAAGGAC,,,3.1,11,32492623,diploid,other,pilot,0,TOP,ATTGGAGTAACATCCGTGGGACAGGGTGTTTCTCACGGAGAAAATGAAATTTGGAAGGAC[A/C]GAGTAACCTGCTGAAGGCTGGACCTAAGATGCAGAGCTGGGTCTCAGAACTCTCCTCCAG,ATTGGAGTAACATCCGTGGGACAGGGTGTTTCTCACGGAGAAAATGAAATTTGGAAGGAC[A/C]GAGTAACCTGCTGAAGGCTGGACCTAAGATGCAGAGCTGGGTCTC…
DU232924_365.1-0_B_R_1560743662,DU232924_365.1,BOT,[T/C],0038767470,AGAGTTGGCAACAAAAAGAATGAATGGGCAGGTCAATTGACTCCTGGCTC,,,3.1,1,95879017,diploid,other,pilot,0,TOP,TTCCCCAAGGAGCGTTGATGGGCTGGTACCTGTGAAATGCCCTGTTGTGATCCTCAATGC[A/G]GAGCCAGGAGTCAATTGACCTGCCCATTCATTCTTTTTGTTGCCAACTCTACCAGCTCCA,TTCCCCAAGGAGCGTTGATGGGCTGGTACCTGTGAAATGCCCTGTTGTGATCCTCAATGC[A/G]GAGCCAGGAGTCAATTGACCTGCCCATTCATTCTTTTTGTTGCCAA…
DU235701_99.1-0_T_F_1560822647,DU235701_99.1,TOP,[A/G],0037683494,TAATGTGTAAAGTGGCCATCTCTCTGGCAGTGGCTGGGACACCCTGACTC,,,3.1,11,25545773,diploid,other,pilot,0,BOT,NNNNNNNNNNNNNNNNNNNNNNNNNNNNNNNNNNNNNNNNNNNNNNNNNNNNCCCAGGCT[T/C]GAGTCAGGGTGTCCCAGCCACTGCCAGAGAGATGGCCACTTTACACATTATTAATCAGCA,TGCTGATTAATAATGTGTAAAGTGGCCATCTCTCTGGCAGTGGCTGGGACACCCTGACTC[A/G]AGCCTGGGNNNNNNNNNNNNNNNNNNNNNNNNNNNNNNNNNNNNNNN…
DU236737_223.1-0_T_R_1560736923,DU236737_223.1,TOP,[A/G],0015633418,ACCGTACAACCTCGATCGACCACCGCGATCCTCAAACTGGAGTAGCTGAC,,,3.1,1,275281847,diploid,other,pilot,0,BOT,GGGATAATTGCTTTTTTTTTTTAACTGTGATTTTTGTAGGTTTTAAAAAAGCATGCTGTT[T/C]GTCAGCTACTCCAGTTTGAGGATCGCGGTGGTCGATCGAGGTTGTACGGTGGTCTCGGTA,TACCGAGACCACCGTACAACCTCGATCGACCACCGCGATCCTCAAACTGGAGTAGCTGAC[A/G]AACAGCATGCTTTTTTAAAACCTACAAAAATCACAGTTAAAAAAA…
DU237649_416.1-0_B_F_1560768408,DU237649_416.1,BOT,[T/C],0028741417,CTGATGAATATCAGGCAGCACTAGTTTCTGGGGTTTGGTTTCTAATGTGT,,,3.1,2,117795421,diploid,other,pilot,0,BOT,TTTTTCCATTCTGATGAATATCAGGCAGCACTAGTTTCTGGGGTTTGGTTTCTAATGTGT[T/C]TTGTGAAGAATGAACTCACTTTGACTTAAAAATCAACCTTTATAATTAGAATATATAGCT,AGCTATATATTCTAATTATAAAGGTTGATTTTTAAGTCAAAGTGAGTTCATTCTTCACAA[A/G]ACACATTAGAAACCAAACCCCAGAAACTAGTGCTGCCTGATATTC…
DU238011_215.1-0_B_F_1560834980,DU238011_215.1,BOT,[T/C],0049679475,CCAAGTTTTTATCTTTGGCAGCACTGCAAAGCCAGAAACTACTATGGGAA,,,3.1,18,39090405,diploid,other,pilot,0,TOP,AGTGATTATCTGTGTTCTCCACTTTCTTCTCTATAAGAAGAGAAAGCTCTCTAGGAAAAC[A/G]TTCCCATAGTAGTTTCTGGCTTTGCAGTGCTGCCAAAGATAAAAACTTGGCAGTCTTCCC,AGTGATTATCTGTGTTCTCCACTTTCTTCTCTATAAGAAGAGAAAGCTCTCTAGGAAAAC[A/G]TTCCCATAGTAGTTTCTGGCTTTGCAGTGCTGCCAAAGATAAAAA…
DU238222_352.1-0_B_R_1560812708,DU238222_352.1,BOT,[T/C],0035807473,GGAAGTAAAGATGGAAAATACGAGTTGTTGACAGCAGCAAATGAAGTTAT,,,3.1,17,51631494,diploid,other,pilot,0,BOT,TACTCCCTCAGGAAGTAAAGATGGAAAATACGAGTTGTTGACAGCAGCAAATGAAGTTAT[T/C]GCTGAAGAGATCAAAGATCTAATGACCAAAAGTAATTGCTTTAAGCTTTTCTTCCTCCCG,CGGGAGGAAGAAAAGCTTAAAGCAATTACTTTTGGTCATTAGATCTTTGATCTCTTCAGC[A/G]ATAACTTCATTTGCTGCTGTCAACAACTCGTATTTTCCATCTTTA…
DU239297_119.1-0_T_R_1560831871,DU239297_119.1,TOP,[A/G],0023664329,TTTACATTTCAAAGTCAGCAGAATATACTTGATTCACAAATGGATGAGTG,,,3.1,25,44459552,diploid,other,pilot,0,BOT,GCAGCAGCTCTGCTTTTGTCTAGGACGGCTTTTCCNCTCACTAGACCTAGCTCCTGAGAA[T/C]CACTCATCCATTTGTGAATCAAGTATATTCTGCTGACTTTGAAATGTAAATCTTCTTCCC,GGGAAGAAGATTTACATTTCAAAGTCAGCAGAATATACTTGATTCACAAATGGATGAGTG[A/G]TTCTCAGGAGCTAGGTCTAGTGAGNGGAAAAGCCGTCCTAGACAA…
DU239593_216.1-0_T_R_1560737513,DU239593_216.1,TOP,[A/G],0027692358,ATGATCGAGTAGAGTTAGTGTGTATGAAAGAATAAAGTCAGAGGTCCCTC,,,3.1,1,119263423,diploid,other,pilot,0,BOT,TAACTTCTGCCCTCGCTGACCAGTCAAGGGCTCCTAGAAGCCTGTGAGGTGGGGAAGGAA[T/C]GAGGGACCTCTGACTTTATTCTTTCATACACACTAACTCTACTCGATCATTTTTTATGAG,CTCATAAAAAATGATCGAGTAGAGTTAGTGTGTATGAAAGAATAAAGTCAGAGGTCCCTC[A/G]TTCCTTCCCCACCTCACAGGCTTCTAGGAGCCCTTGACTGGTCAG…
DU240765_244.1-0_T_R_1560841219,DU240765_244.1,TOP,[A/G],0053622404,TGGGCCAAAGCTGAAGCATGGAGAGGAGGCTTAAAAATGTTCCCTTTCCT,,,3.1,X,121439985,diploid,other,pilot,0,TOP,CTCTCCACCATGGGCCAAAGCTGAAGCATGGAGAGGAGGCTTAAAAATGTTCCCTTTCCT[A/G]AATATGAGAGAGAATACCCTCACTGTTCCACATATGTTTGGTGGGGAGGAGTTGATTTTG,CTCTCCACCATGGGCCAAAGCTGAAGCATGGAGAGGAGGCTTAAAAATGTTCCCTTTCCT[A/G]AATATGAGAGAGAATACCCTCACTGTTCCACATATGTTTGGTGGG…
DU240909_563.1-0_B_F_1560831150,DU240909_563.1,BOT,[T/C],0059668366,TGTACCACTTGGACTGAGCTTCCCTCAAGGACAAGAGAAGCATTGGAAGA,,,3.1,16,51644657,diploid,other,pilot,0,BOT,CCCATTAAATTGTACCACTTGGACTGAGCTTCCCTCAAGGACAAGAGAAGCATTGGAAGA[T/C]AGAGATGGAAGAATGATGTAACAAAGAGAAAATCATAGCAAAGAGAATAAAGTCAAATGA,TCATTTGACTTTATTCTCTTTGCTATGATTTTCTCTTTGTTACATCATTCTTCCATCTCT[A/G]TCTTCCAATGCTTCTCTTGTCCTTGAGGGAAGCTCAGTCCAAGTG…
DU240949_349.1-0_T_R_1560741741,DU240949_349.1,TOP,[A/G],0051762462,ACCCGCTTTCCTGCAAAGTGAGTATCTTTAACTTACATAGATATGCGATT,,,3.1,7,2646285,diploid,other,pilot,0,BOT,GCCTACCTTTGCGATAGGTAGTCAGATAGTCAGTGTAAACACAACACTAATCTTATTGTG[T/C]AATCGCATATCTATGTAAGTTAAAGATACTCACTTTGCAGGAAAGCGGGTGCANGGGAGC,GCTCCCNTGCACCCGCTTTCCTGCAAAGTGAGTATCTTTAACTTACATAGATATGCGATT[A/G]CACAATAAGATTAGTGTTGTGTTTACACTGACTATCTGACTACCTAT…
DU241306_191.1-0_B_F_1560846740,DU241306_191.1,BOT,[T/C],0043765396,TCTCAGTTTCTTCTCATGCTGCTGAGTTTCCTGCTCTGCATCTGAGAAGC,,,3.1,15,78319869,diploid,other,pilot,0,TOP,NNNNNNNNNNNNNNNNNNNNNNACTCCACCTCAGGAAACCCCAGGACAGAGAAAGAAGCC[A/G]GCTTCTCAGATGCAGAGCAGGAAACTCAGCAGCATGAGAAGAAACTGAGATTCTGAGTAC,NNNNNNNNNNNNNNNNNNNNNNACTCCACCTCAGGAAACCCCAGGACAGAGAAAGAAGCC[A/G]GCTTCTCAGATGCAGAGCAGGAAACTCAGCAGCATGAGAAGAAAC…
DU241785_427.1-0_T_F_1560741563,DU241785_427.1,TOP,[A/G],0016723301,TAAACAGTTCAGGCCTCACCTATTTTCCTTTCAAAGCCACTTTCATGAAT,,,3.1,7,25779152,diploid,other,pilot,0,TOP,GAGTACTCTATAAACAGTTCAGGCCTCACCTATTTTCCTTTCAAAGCCACTTTCATGAAT[A/G]AATCTGTAAGAATGTTTTTCACTGATATTTGAAGTGTACATGCAGAGACCAATACTCCTT,GAGTACTCTATAAACAGTTCAGGCCTCACCTATTTTCCTTTCAAAGCCACTTTCATGAAT[A/G]AATCTGTAAGAATGTTTTTCACTGATATTTGAAGTGTACATGCAGA…
DU242464_150.1-0_T_R_1560789523,DU242464_150.1,TOP,[A/G],0063628312,CCACACCCAACCATACTGCTACCTGCTCCGGATGCACAACAGAAAATAGG,,,3.1,5,637544,diploid,other,pilot,0,BOT,NNNNNNNNNNgccagacctcntnagnttcccataatccttgatggtggcaatttttgnnt[T/C]CCTATTTTCTGTTGTGCATCCGGAGCAGGTAGCAGTATGGTTGGGTGTGGGCAGAAGGCT,AGCCTTCTGCCCACACCCAACCATACTGCTACCTGCTCCGGATGCACAACAGAAAATAGG[A/G]anncaaaaattgccaccatcaaggattatgggaanctnangaggtctg…
DU244782_175.1-0_T_F_1560790999,DU244782_175.1,TOP,[A/G],0052722307,ACTACCAGGAACTTCCAGCCACATTCTGTTCAGGGACAGAACCCAGGCTA,,,3.1,3,59783119,diploid,other,pilot,0,BOT,CAAGACACATGTGCATGGAGCCTGCAAATGACAAAACAGGATGTCAGCTCTCTGGGGTCT[T/C]TAGCCTGGGTTCTGTCCCTGAACAGAATGTGGCTGGAAGTTCCTGGTAGTTGAGGTTGGA,TCCAACCTCAACTACCAGGAACTTCCAGCCACATTCTGTTCAGGGACAGAACCCAGGCTA[A/G]AGACCCCAGAGAGCTGACATCCTGTTTTGTCATTTGCAGGCTCCAT…
DU245677_479.1-0_T_R_1560823813,DU245677_479.1,TOP,[A/C],0050660427,AGTGGGAAGTTTTTGTTTTCCTGCCAGCGTCTTGAACTGTCTTGCAAAGG,,,3.1,24,2843599,diploid,other,pilot,0,BOT,TTGTCGCTAAAATGAAAGCAGTATTTCCCCCAGTTTCCTTTTAGGACATTATGAATTTTC[T/G]CCTTTGCAAGACAGTTCAAGACGCTGGCAGGAAAACAAAAACTTCCCACTCCCAGGGACT,AGTCCCTGGGAGTGGGAAGTTTTTGTTTTCCTGCCAGCGTCTTGAACTGTCTTGCAAAGG[A/C]GAAAATTCATAATGTCCTAAAAGGAAACTGGGGGAAATACTGCTTT…
DU245822_624.1-0_T_F_1560767751,DU245822_624.1,TOP,[A/G],0019648496,GTGTGTGTAAGAGAAATAGTAAAGCAAATGGGTCGGGCTGCCTTATAATC,,,3.1,2,180132796,diploid,other,pilot,0,BOT,TCAGTCAATTTAGATACAGGAGATATCCTATTTTGGGAATACATTGATAAGATCCAACTC[T/C]GATTATAAGGCAGCCCGACCCATTTGCTTTACTATTTCTCTTACACACACAAGGTCATAT,ATATGACCTTGTGTGTGTAAGAGAAATAGTAAAGCAAATGGGTCGGGCTGCCTTATAATC[A/G]GAGTTGGATCTTATCAATGTATTCCCAAAATAGGATATCTCCTGT…
DU245849_435.1-0_T_R_1560845207,DU245849_435.1,TOP,[A/T],0037623313,GCATGCTTTTATCTGGCCATGTTTTTTTAAAGAGTTTAGCCGAGTGCCAA,0044638322,GCATGCTTTTATCTGGCCATGTTTTTTTAAAGAGTTTAGCCGAGTGCCAT,3.1,5,14154057,diploid,other,pilot,0,TOP,CAGTCCTGAACGCATGCTTTTATCTGGCCATGTTTTTTTAAAGAGTTTAGCCGAGTGCCA[A/T]GCCCTCTGCTACTTTCACAGGACGGGCATGGGACCGACCATAATGAGTAAGACCAGAAAG,CAGTCCTGAACGCATGCTTTTATCTGGCCATGTTTTTTTAAAGAGTTTAGC…
DU245892_323.1-0_B_R_1560731366,DU245892_323.1,BOT,[T/C],0039754348,AGACACCATCTCCACTGATTCAAAGTTTTGAAATAGGGCCCAGGTCCACA,,,3.1,1,235418072,diploid,other,pilot,0,BOT,GAAGACCTAAAGACACCATCTCCACTGATTCAAAGTTTTGAAATAGGGCCCAGGTCCACA[T/C]ATTTAATACAGGTGTACCTTCCATTCATCTCGACAGCTAAAAACTAGGAACCAGGTGATC,GATCACCTGGTTCCTAGTTTTTAGCTGTCGAGATGAATGGAAGGTACACCTGTATTAAAT[A/G]TGTGGACCTGGGCCCTATTTCAAAACTTTGAATCAGTGGAGATGG…
DU246484_173.1-0_B_R_1560785312,DU246484_173.1,BOT,[T/G],0061657457,TCTCTAAATTGTCTCTCCCTGATGTGTCTCCTGGTAAAATCTTTGCATAC,,,3.1,5,82425417,diploid,other,pilot,0,BOT,ATTAGAACCCTCTCTAAATTGTCTCTCCCTGATGTGTCTCCTGGTAAAATCTTTGCATAC[T/G]TAATCCTGTATTATTATAATTTGCTTCTCAGAAGACTGGATGAAAACTAAAACCAGGTGA,TCACCTGGTTTTAGTTTTCATCCAGTCTTCTGAGAAGCAAATTATAATAATACAGGATTA[A/C]GTATGCAAAGATTTTACCAGGAGACACATCAGGGAGAGACAATTTA…
DU247466_220.1_ilmnrep1-0_T_R_2747564807,DU247466_220.1,TOP,[A/T],0054658315,AACCCCAGGAAACTTGGCGGGACTAATATCAGAAATGATGATTCACTTAA,0037749375,AACCCCAGGAAACTTGGCGGGACTAATATCAGAAATGATGATTCACTTAT,3.1,13,9182853,diploid,other,pilot,0,BOT,AATCATTAATGNTAACGCAGAACCCATAAGTTTGGAGTTAGCATTTGGGGTTTAGGAGCC[A/T]TAAGTGAATCATCATTTCTGATATTAGTCCCGCCAAGTTTCCTGGGGTTTATCTCTAGCA,TGCTAGAGATAAACCCCAGGAAACTTGGCGGGACTAATATCA…
DU247686_322.1-0_B_R_1560768042,DU247686_322.1,BOT,[T/C],0018641340,AGTACAGAAAAATATATGTCACAAATGTGTGCATGTATCATAAGTGTGCA,,,3.1,2,23366203,diploid,other,pilot,0,BOT,TGTAATCTGCAGTACAGAAAAATATATGTCACAAATGTGTGCATGTATCATAAGTGTGCA[T/C]GCAATATGAAAGTATANNNNNNNNNNNNNNNNNNAAAAACACACATGTAGataataataa,ttattattatCTACATGTGTGTTTTTNNNNNNNNNNNNNNNNNNTATACTTTCATATTGC[A/G]TGCACACTTATGATACATGCACACATTTGTGACATATATTTTTCTG…
DU248182_540.1-0_B_F_1560847456,DU248182_540.1,BOT,[T/C],0027632403,ATCTCCCCAAATCCTGATAGCACCCATCACTTGACATTCATTCTCATACC,,,3.1,15,51988398,diploid,other,pilot,0,TOP,TGGATGGGACTTTGGCGACCACCCAGTCCAAACGCCCAAATAACATACAGAATCCCGTGA[A/G]GGTATGAGAATGAATGTCAAGTGATGGGTGCTATCAGGATTTGGGGAGATGAGATTGAGG,TGGATGGGACTTTGGCGACCACCCAGTCCAAACGCCCAAATAACATACAGAATCCCGTGA[A/G]GGTATGAGAATGAATGTCAAGTGATGGGTGCTATCAGGATTTGGG…
DU251390_382.1-0_B_R_1560732546,DU251390_382.1,BOT,[T/C],0043659343,TTATATTAAGGCTCTGCTTTTGAAAATGAGTTACATACTTTTGCCTGCTC,,,3.1,1,150677062,diploid,other,pilot,0,BOT,TAAGATGCTTTTATATTAAGGCTCTGCTTTTGAAAATGAGTTACATACTTTTGCCTGCTC[T/C]ATTTTATCCTTTTGTTTCAGGTGAAATNTTTGTCTTTACCAAATGAAATCTCCTCTACTA,TAGTAGAGGAGATTTCATTTGGTAAAGACAAANATTTCACCTGAAACAAAAGGATAAAAT[A/G]GAGCAGGCAAAAGTATGTAACTCATTTTCAAAAGCAGAGCCTTAA…
DU253047_467.1-0_B_R_1560798988,DU253047_467.1,BOT,[T/C],0017672321,GACTTAAGTCATACTGAAATATATGTACTTTCTTGAGTGTGTTTCTGTGT,,,3.1,3,123513415,diploid,other,pilot,0,TOP,TGGTGAGATGTTTGAAAGAAGTAAGGCTGTGTTTGACAGAAAATATCTTGTGTAAAAACA[A/G]ACACAGAAACACACTCAAGAAAGTACATATATTTCAGTATGACTTAAGTCGATTATATTG,TGGTGAGATGTTTGAAAGAAGTAAGGCTGTGTTTGACAGAAAATATCTTGTGTAAAAACA[A/G]ACACAGAAACACACTCAAGAAAGTACATATATTTCAGTATGACTT…
DU254733_336.1-0_T_R_1560783173,DU254733_336.1,TOP,[A/G],0065600497,CATGGGGTTGGATGAATCCCAGTAATGACAAAAGTCATTTCTGTTCTGTC,,,3.1,5,101514688,diploid,other,pilot,0,BOT,TCTCTGATTCACATCACCCATGGGAGTGTTCCATGGCATAAAGACCCTGAGCGAAAACAG[T/C]GACAGAACAGAAATGACTTTTGTCATTACTGGGATTCATCCAACCCCATGGGACAGATTA,TAATCTGTCCCATGGGGTTGGATGAATCCCAGTAATGACAAAAGTCATTTCTGTTCTGTC[A/G]CTGTTTTCGCTCAGGGTCTTTATGCCATGGAACACTCCCATGGGT…
DU257726_402.1-0_B_R_1560840228,DU257726_402.1,BOT,[T/C],0020711318,CTTTTGTGTACCTCACACTTTTATCTTAGTGCCAAAGTCATTCTTGTCTT,,,3.1,12,31251232,diploid,other,pilot,0,TOP,ATGCAGAGAAAAATATGTAAAAGGGAAGTCAAGATGTAGAAAGAAGAAAATCTTCCAAGC[A/G]AAGACAAGAATGACTTTGGCACTAAGATAAAAGTGTGAGGTACACAAAAGTCAAAAAATT,ATGCAGAGAAAAATATGTAAAAGGGAAGTCAAGATGTAGAAAGAAGAAAATCTTCCAAGC[A/G]AAGACAAGAATGACTTTGGCACTAAGATAAAAGTGTGAGGTACAC…
DU258053_237.1-0_T_F_1560826297,DU258053_237.1,TOP,[A/G],0037702489,GGCAGAGTTTTTAGCTGGTTATATAACAGATTCTGGCACTATCTTCTTAT,,,3.1,19,56831202,diploid,other,pilot,0,TOP,GCAACCTCAAGGCAGAGTTTTTAGCTGGTTATATAACAGATTCTGGCACTATCTTCTTAT[A/G]TCATCCAGAGTGCTGCTGATTCCAGTCCCTGATGTTTCTCAGGGAGGGTGGGCTGGGAAA,GCAACCTCAAGGCAGAGTTTTTAGCTGGTTATATAACAGATTCTGGCACTATCTTCTTAT[A/G]TCATCCAGAGTGCTGCTGATTCCAGTCCCTGATGTTTCTCAGGGA…
DU258149_149.1_ilmnrep1-0_B_F_2747564808,DU258149_149.1,BOT,[G/C],0010627466,AACCTAAGGGGCCCAGTGGGCAGCTTATCTCTTAGTTCAGAATTTGACTG,0023789509,AACCTAAGGGGCCCAGTGGGCAGCTTATCTCTTAGTTCAGAATTTGACTC,3.1,23,52766006,diploid,other,pilot,0,BOT,TGGTGGATCAAAACCTAAGGGGCCCAGTGGGCAGCTTATCTCTTAGTTCAGAATTTGACT[C/G]TAGGGCGAGAAGACTCCAATTAAAAGGAAATCTTTTTTTTGACACTTTNCTGAGTGTTAA,TTAACACTCAGNAAAGTGTCAAAAAAAAGATTTCCTTTTAA…
DU259120_464.1-0_T_R_1560846037,DU259120_464.1,TOP,[A/G],0028633327,CAGGAAAAAATAACTGATCCTTAGGCAATGAAGTGGGGACACCCATAACC,,,3.1,3,158501231,diploid,other,pilot,0,BOT,GATAGAAATAACTATCACGAGCGAATATTATTTTGTGAAAATCCTATTGAAAAGATTAAA[T/C]GGTTATGGGTGTCCCCACTTCATTGCCTAAGGATCAGTTATTTTTTCCTGACTCCAAATT,AATTTGGAGTCAGGAAAAAATAACTGATCCTTAGGCAATGAAGTGGGGACACCCATAACC[A/G]TTTAATCTTTTCAATAGGATTTTCACAAAATAATATTCGCTCGTG…
DU260026_374.1-0_B_F_1560741496,DU260026_374.1,BOT,[T/C],0073635360,GTGTTGCTGTGCACCAGGGAGCCTTGAAGCAGCAGACAGTTTCTCACCTG,,,3.1,7,1568473,diploid,other,pilot,0,TOP,GAGAATGCAGAGACCACATGGACAGACAACCACAGGACAAGAAGGACAAGGTGTGGGCCC[A/G]CAGGTGAGAAACTGTCTGCTGCTTCAAGGCTCCCTGGTGCACAGCAACACATGGGAGGCT,GAGAATGCAGAGACCACATGGACAGACAACCACAGGACAAGAAGGACAAGGTGTGGGCCC[A/G]CAGGTGAGAAACTGTCTGCTGCTTCAAGGCTCCCTGGTGCACAGCAA…
DU260081_579.1-0_T_R_1560795955,DU260081_579.1,TOP,[A/G],0055712358,GGTAATAATGACTTTTTAAAAAGTGAATTCCTGATACTAACTGCTATAAC,,,3.1,3,109027228,diploid,other,pilot,0,TOP,ATAGCTCTAAGGTAATAATGACTTTTTAAAAAGTGAATTCCTGATACTAACTGCTATAAC[A/G]GATGCAATTGTTCTTCATCAGCTCTTCAGATAACCAATTTTANNNNNNNNNNNNNNNNNN,ATAGCTCTAAGGTAATAATGACTTTTTAAAAAGTGAATTCCTGATACTAACTGCTATAAC[A/G]GATGCAATTGTTCTTCATCAGCTCTTCAGATAACCAATTTTANNN…
DU260201_585.1-0_T_F_1560765179,DU260201_585.1,TOP,[A/G],0047668451,CCTCTAGGGTCAACGATAGTTTGTATTTAACACACTTTCTTATGCTACCC,,,3.1,2,225783164,diploid,other,pilot,0,TOP,AATAAGAGTTCCTCTAGGGTCAACGATAGTTTGTATTTAACACACTTTCTTATGCTACCC[A/G]CACGAAATAACAATTTCTGGGCAATTCAGCTAGCCTGTTAATTTGCTTAGCTTTGAATGG,AATAAGAGTTCCTCTAGGGTCAACGATAGTTTGTATTTAACACACTTTCTTATGCTACCC[A/G]CACGAAATAACAATTTCTGGGCAATTCAGCTAGCCTGTTAATTTG…
DU261473_208.1-0_B_F_1560764894,DU261473_208.1,BOT,[T/C],0043660423,GAAGTTTGTACTCTGACCTCCTTGCCCTCCCATCTTGAATCTCATGTTCA,,,3.1,2,39859117,diploid,other,pilot,0,BOT,TTTTTTCCAAGAAGTTTGTACTCTGACCTCCTTGCCCTCCCATCTTGAATCTCATGTTCA[T/C]GTTTGCTCCTTGATGGCCTGAGAGCTGTGGACCTCAACGACATCCACTTACTGGCTCATG,CATGAGCCAGTAAGTGGATGTCGTTGAGGTCCACAGCTCTCAGGCCATCAAGGAGCAAAC[A/G]TGAACATGAGATTCAAGATGGGAGGGCAAGGAGGTCAGAGTACAAA…
DU261801_281.1_ilmnrep1-0_T_R_2747564809,DU261801_281.1,TOP,[C/G],0038607435,ATGTAAAACTGAGCATTAGTAAATGCCTGTACATTAACATCTGTACATAC,0044690362,ATGTAAAACTGAGCATTAGTAAATGCCTGTACATTAACATCTGTACATAG,3.1,26,37119640,diploid,other,pilot,0,BOT,NNNNNNNNNNNNNNNNCCCTCAGCTCCTTTCCTTTCAGCTCCAGTGTAATTTCTTTAAGG[C/G]TATGTACAGATGTTAATGTACAGGCATTTACTAATGCTCAGTTTTACATTTGTAGTCTTT,AAAGACTACAAATGTAAAACTGAGCATTAGTAAATGCCTGT…
DU264431_420.1-0_T_R_1560731345,DU264431_420.1,TOP,[A/G],0064673399,TGGAATTCCTTGGCAATTAACCTCATCAAGGTATTGATTTTAACACTGAG,,,3.1,1,218759108,diploid,other,pilot,0,TOP,GAAATTACTTTGGAATTCCTTGGCAATTAACCTCATCAAGGTATTGATTTTAACACTGAG[A/G]AATGATAAACAAACTGAAATGTGCAGCAGTAATTACAGACTTTATAGCTATCCATTAATG,GAAATTACTTTGGAATTCCTTGGCAATTAACCTCATCAAGGTATTGATTTTAACACTGAG[A/G]AATGATAAACAAACTGAAATGTGCAGCAGTAATTACAGACTTTAT…
DU264531_279.1-0_T_R_1560829151,DU264531_279.1,TOP,[A/C],0051655308,TTGAGACAAATGAAAATTGAAGGGGAATGAATGGGAAGTCTTACATTTCC,,,3.1,19,619479,diploid,other,pilot,0,TOP,ATGTACAACCTTGAGACAAATGAAAATTGAAGGGGAATGAATGGGAAGTCTTACATTTCC[A/C]TTATCTAGGAGTTACTGAATCATTGTGTTAGAGCAATTGGCAGCGTTTAAACTTGTCTAA,ATGTACAACCTTGAGACAAATGAAAATTGAAGGGGAATGAATGGGAAGTCTTACATTTCC[A/C]TTATCTAGGAGTTACTGAATCATTGTGTTAGAGCAATTGGCAGCGTT…
DU266393_233.1-0_T_F_1560783417,DU266393_233.1,TOP,[A/G],0023648507,TTTCCTTCTGAATTGGCAAAAGAGCACCATTGTACTCAGAATTTTGGGGG,,,3.1,5,20392202,diploid,other,pilot,0,BOT,TGTTTTAGAAAAACACAACAGATCTCTGTTCTGCCACCCTTAACGATGCACACAGTGAAT[T/C]CCCCCAAAATTCTGAGTACAATGGTGCTCTTTTGCCAATTCAGAAGGAAAAAAACCCTAA,TTAGGGTTTTTTTCCTTCTGAATTGGCAAAAGAGCACCATTGTACTCAGAATTTTGGGGG[A/G]ATTCACTGTGTGCATCGTTAAGGGTGGCAGAACAGAGATCTGTTGT…
DU266660_200.1-0_B_F_1560756844,DU266660_200.1,BOT,[T/C],0053649374,TCGTATAAGTTTAACCTTTTTTAGCCCTGATTGTAAAAGAAGTTTGAAGC,,,3.1,2,119810430,diploid,other,pilot,0,TOP,CTGTTGGTAAATAATTTTAAAACTTGTATATGATGGATTATTCTAAAAAAAGTGATTGTT[A/G]GCTTCAAACTTCTTTTACAATCAGGGCTAAAAAAGGTTAAACTTATACGAGTAAATGAAT,CTGTTGGTAAATAATTTTAAAACTTGTATATGATGGATTATTCTAAAAAAAGTGATTGTT[A/G]GCTTCAAACTTCTTTTACAATCAGGGCTAAAAAAGGTTAAACTTA…
DU266789_444.1-0_B_R_1560847830,DU266789_444.1,BOT,[T/C],0012628497,TTTCTTCACTATAAAGCCACGTGGTATGCAAACATGGTTTTTCTTCTCTA,,,3.1,5,88482415,diploid,other,pilot,0,TOP,TTTGCCTTTGATGCTAAGAGTATTCTTCAAGGTATCAAGAAGAATCCTGATATTTCACAC[A/G]TAGAGAAGAAAAACCATGTTTGCATACCACGTGGCTTTATAGTGAAGAAAGCTAATGTTA,TTTGCCTTTGATGCTAAGAGTATTCTTCAAGGTATCAAGAAGAATCCTGATATTTCACAC[A/G]TAGAGAAGAAAAACCATGTTTGCATACCACGTGGCTTTATAGTGAA…
DU268008_162.1-0_T_F_1560780425,DU268008_162.1,TOP,[A/C],0016720504,GTGTGCCTTCCTGCAAAGCTCTCAAATGAAAAAATCTGCTTCTTTACCTG,,,3.1,4,89991598,diploid,other,pilot,0,BOT,TGAGCAAGAATAGTCCATTGACTACAAATTCTCAGAGGGTTCTATTGTTGTTTTCAATAA[T/G]CAGGTAAAGAAGCAGATTTTTTCATTTGAGAGCTTTGCAGGAAGGCACACTTTCTCACAC,GTGTGAGAAAGTGTGCCTTCCTGCAAAGCTCTCAAATGAAAAAATCTGCTTCTTTACCTG[A/C]TTATTGAAAACAACAATAGAACCCTCTGAGAATTTGTAGTCAATGG…
DU268436_650.1-0_T_F_1560765731,DU268436_650.1,TOP,[A/G],0035627416,CATGAACATATAGAGATCCCTGAAGGACTCTCTCAACATTCTGCATGTGT,,,3.1,2,93013077,diploid,other,pilot,0,BOT,ATAATAGATTATAATAAATCACACTTGCAATATTGCTTTACTTGGAATCTCTCATGCAGC[T/C]ACACATGCAGAATGTTGAGAGAGTCCTTCAGGGATCTCTATATGTTCATGGAACCTTGAT,ATCAAGGTTCCATGAACATATAGAGATCCCTGAAGGACTCTCTCAACATTCTGCATGTGT[A/G]GCTGCATGAGAGATTCCAAGTAAAGCAATATTGCAAGTGTGATTTA…
DU268460_527.1-0_T_F_1560814691,DU268460_527.1,TOP,[A/G],0055667455,CTCTTTTCAAACTTAAAAAACATGCTGCAGAATTATCTTTAAAGATCTAG,,,3.1,23,46772068,diploid,other,pilot,0,TOP,ACAATAAATACTCTTTTCAAACTTAAAAAACATGCTGCAGAATTATCTTTAAAGATCTAG[A/G]TTATTTTTCACTCTATATTGAATGAAATGATAATGTATANATATACATTACTAACAATTA,ACAATAAATACTCTTTTCAAACTTAAAAAACATGCTGCAGAATTATCTTTAAAGATCTAG[A/G]TTATTTTTCACTCTATATTGAATGAAATGATAATGTATANATATA…
DU269694_582.1-0_T_R_1560847751,DU269694_582.1,TOP,[A/G],0064807448,AAACCTGACGCATAGTATTGAATCTAAGTGTCCTCCCCCAGAAATAGAAA,,,3.1,11,1925955,diploid,other,pilot,0,BOT,TTGGATCCAAGCATCYATGCTTCATTTTACTGCACTCACAAACATATAAACATRTTTTCT[T/C]TTTCTATTTCTGGGGGAGGACACTTAGATTCAATACTATGCGTCAGGTTTCATGGGCTAA,TTAGCCCATGAAACCTGACGCATAGTATTGAATCTAAGTGTCCTCCCCCAGAAATAGAAA[A/G]AGAAAAYATGTTTATATGTTTGTGAGTGCAGTAAAATGAAGCATRG…
DU270500_335.1-0_T_F_1560808151,DU270500_335.1,TOP,[A/C],0021640454,TCATTTTTCCCGTAAAGAGAATAAGGAGACTCACCTTGCTGTGTTCTTGT,,,3.1,13,17651786,diploid,other,pilot,0,TOP,TCCTGGGTTGTCATTTTTCCCGTAAAGAGAATAAGGAGACTCACCTTGCTGTGTTCTTGT[A/C]GTGAGTAGCAATGGATTCCACTCACTAGGTCCAATACTGTGCATCAGAATTAAGAGGCTT,TCCTGGGTTGTCATTTTTCCCGTAAAGAGAATAAGGAGACTCACCTTGCTGTGTTCTTGT[A/C]GTGAGTAGCAATGGATTCCACTCACTAGGTCCAATACTGTGCATC…
DU271757_584.1-0_B_F_1560790436,DU271757_584.1,BOT,[T/C],0038604345,AACCTGCCTAGTCTACTCTCTTGCTCAGATTTTGTTCCTGATGACAAAAA,,,3.1,3,159773653,diploid,other,pilot,0,BOT,AAAAACAAAAAACCTGCCTAGTCTACTCTCTTGCTCAGATTTTGTTCCTGATGACAAAAA[T/C]GGAATTGATTCCTGCTCACCTGGGAAAGGAGGTCAGTATTTTCTCCAAAGTGTTTGAATT,AATTCAAACACTTTGGAGAAAATACTGACCTCCTTTCCCAGGTGAGCAGGAATCAATTCC[A/G]TTTTTGTCATCAGGAACAAAATCTGAGCAAGAGAGTAGACTAGGC…
DU271929_382.1-0_T_F_1560738667,DU271929_382.1,TOP,[A/C],0012698317,CATGCTCAAGTCAGCCATAACGAGTGTCACTGGTGCGTGCGCCTGAGGAC,,,3.1,1,97580021,diploid,other,pilot,0,TOP,TTCTGATGCACATGCTCAAGTCAGCCATAACGAGTGTCACTGGTGCGTGCGCCTGAGGAC[A/C]GGTTGGAGGAGACAGCTTCACGCTGGTTCAGACACTGAGCCCCCCCTAAGCTCCAGGTCT,TTCTGATGCACATGCTCAAGTCAGCCATAACGAGTGTCACTGGTGCGTGCGCCTGAGGAC[A/C]GGTTGGAGGAGACAGCTTCACGCTGGTTCAGACACTGAGCCCCCCC…
DU274962_623.1-0_B_F_1560843040,DU274962_623.1,BOT,[T/C],0065630459,TAACTCTTTGCAATGATTCTACTCCAAACTGCATGATTCAAGTTCTCTTG,,,3.1,12,72604743,diploid,other,pilot,0,BOT,TCATCCTTATTAACTCTTTGCAATGATTCTACTCCAAACTGCATGATTCAAGTTCTCTTG[T/C]TTTCCTATATTCATTTCCCTGAAGATCTTACTGCTCACTTTTTATCCATCCTGCTCTCTC,GAGAGAGCAGGATGGATAAAAAGTGAGCAGTAAGATCTTCAGGGAAATGAATATAGGAAA[A/G]CAAGAGAACTTGAATCATGCAGTTTGGAGTAGAATCATTGCAAAG…
DU275403_434.1-0_T_R_1560835571,DU275403_434.1,TOP,[A/G],0020801362,AACATATTTCAGCAAGGAGAAAAAGGAGAGAAAAGGGAGAGTCCCAAATG,,,3.1,X,107382577,diploid,other,pilot,0,BOT,CAGGATTTCAAAATCCAAGGCTCCAAAGACTCTGACACGTACACCCCCTTGGCATCTTCA[T/C]CATTTGGGACTCTCCCTTTTCTCTCCTTTTTCTCCTTGCTGAAATATGTTTCTAATCTTC,GAAGATTAGAAACATATTTCAGCAAGGAGAAAAAGGAGAGAAAAGGGAGAGTCCCAAATG[A/G]TGAAGATGCCAAGGGGGTGTACGTGTCAGAGTCTTTGGAGCCTTG…
DU275428_276.1-0_T_F_1560844961,DU275428_276.1,TOP,[A/G],0069637426,TTTATAGACTGGATTCTAAAGTTATCACAGAATAATGGCTCTGTTTCACC,,,3.1,13,10966052,diploid,other,pilot,0,TOP,ATTCAGTAGTTTTATAGACTGGATTCTAAAGTTATCACAGAATAATGGCTCTGTTTCACC[A/G]TGAGATTCAAATATCSCCGCTGCTTATTTATTTTACACAGAGCAGTTCGTACCTCTTAAT,ATTCAGTAGTTTTATAGACTGGATTCTAAAGTTATCACAGAATAATGGCTCTGTTTCACC[A/G]TGAGATTCAAATATCSCCGCTGCTTATTTATTTTACACAGAGCAG…
DU275655_167.1-0_B_F_1560836314,DU275655_167.1,BOT,[T/C],0038682423,CCATCTGCCCACAGATCATTAGGTTCAAATCACACTTTTGTAAATAAGTA,,,3.1,18,54520252,diploid,other,pilot,0,BOT,CTTCCTATTGCCATCTGCCCACAGATCATTAGGTTCAAATCACACTTTTGTAAATAAGTA[T/C]CTAGAATTTGGGGACCCTCCTCTGGCTTCACAGCCTTACAGGCCCAGAGCAGCAGCAAGC,GCTTGCTGCTGCTCTGGGCCTGTAAGGCTGTGAAGCCAGAGGAGGGTCCCCAAATTCTAG[A/G]TACTTATTTACAAAAGTGTGATTTGAACCTAATGATCTGTGGGCA…
DU275932_140.1-0_T_R_1560764343,DU275932_140.1,TOP,[A/G],0022644352,AGGATCCACAGAGACCCATGTCAGGCCCGGAAAGTGAAAAGGATGGTGGC,,,3.1,2,191552560,diploid,other,pilot,0,BOT,TCTGACAGGCTCTCCCTGAGGCTTTGACCAGATCCCAGGGCAGCACACCCTACCACCACT[T/C]GCCACCATCCTTTTCACTTTCCGGGCCTGACATGGGTCTCTGTGGATCCTGCCTGTCAAA,TTTGACAGGCAGGATCCACAGAGACCCATGTCAGGCCCGGAAAGTGAAAAGGATGGTGGC[A/G]AGTGGTGGTAGGGTGTGCTGCCCTGGGATCTGGTCAAAGCCTCAG…
DU275992_382.1-0_B_F_1560829688,DU275992_382.1,BOT,[T/C],0042619446,AATGATCCTCTGAAGTGTTAATAATTTAAGCAACTTAGTCTTACGGGATG,,,3.1,16,46098243,diploid,other,pilot,0,TOP,AAAAATCTAAAGAATATAGCATTACAATTTCTTTAAAGTCCTGAACTAAGTGTGAGCAGA[A/G]CATCCCGTAAGACTAAGTTGCTTAAATTATTAACACTTCAGAGGATCATTTCATTAAAAT,AAAAATCTAAAGAATATAGCATTACAATTTCTTTAAAGTCCTGAACTAAGTGTGAGCAGA[A/G]CATCCCGTAAGACTAAGTTGCTTAAATTATTAACACTTCAGAGGA…
DU276270_427.1-0_T_R_1560837439,DU276270_427.1,TOP,[A/G],0021741445,AACCAAACAGGTATTGTATTTTCCTAGCTTCGACTTGAGGCAAATTGGCA,,,3.1,X,5446679,diploid,other,pilot,0,BOT,NNNNNNNNNNNNNNNNNNNNNNAGGGTTTCCCTGGTGGCCAAGTTTGGACGTAAGGATCT[T/C]TGCCAATTTGCCTCAAGTCGAAGCTAGGAAAATACAATACCTGTTTGGTTTTCCAATAAC,GTTATTGGAAAACCAAACAGGTATTGTATTTTCCTAGCTTCGACTTGAGGCAAATTGGCA[A/G]AGATCCTTACGTCCAAACTTGGCCACCAGGGAAACCCTNNNNNNNNN…
DU276869_95.1-0_T_R_1560741405,DU276869_95.1,TOP,[A/G],0048729485,TTGTGTGTGTGTTCAAATATTCTTATCCCAGCAGCTCAGAAACTATGCTT,,,3.1,1,110928043,diploid,other,pilot,0,TOP,GAATAGAGTCTTGTGTGTGTGTTCAAATATTCTTATCCCAGCAGCTCAGAAACTATGCTT[A/G]TACACTTTAAAAATTGATGACCAACTTGCATAACATATTACCTTTCATTCTGGGCTATTT,GAATAGAGTCTTGTGTGTGTGTTCAAATATTCTTATCCCAGCAGCTCAGAAACTATGCTT[A/G]TACACTTTAAAAATTGATGACCAACTTGCATAACATATTACCTTTCA…
DU277123_162.1-0_T_R_1560737951,DU277123_162.1,TOP,[A/G],0044600421,CATGAAATATCAGGGCCAAAATAATGTAGAAGAGTTCGCCATCTGAAGAT,,,3.1,1,164489087,diploid,other,pilot,0,TOP,TCCTAAATAGCATGAAATATCAGGGCCAAAATAATGTAGAAGAGTTCGCCATCTGAAGAT[A/G]AGATACAAACACTTTTGTTCCTCCCATATATCAGCTAAAATCTGAGAAAAAGAAGGGGTG,TCCTAAATAGCATGAAATATCAGGGCCAAAATAATGTAGAAGAGTTCGCCATCTGAAGAT[A/G]AGATACAAACACTTTTGTTCCTCCCATATATCAGCTAAAATCTGA…
DU278506_495.1_ilmnrep1-0_T_R_2747564810,DU278506_495.1,TOP,[C/G],0023711365,TTTTAGTCTGAGCCTAATGTATCTGTTAGGAATGCAATTGCAAATGCATC,0022642349,TTTTAGTCTGAGCCTAATGTATCTGTTAGGAATGCAATTGCAAATGCATG,3.1,X,129091741,diploid,other,pilot,0,BOT,GATATGTTCCTNTTTCACTTCTAACCAATAAATTGTAAGGCTCACCTGTTTAACTGATTG[C/G]ATGCATTTGCAATTGCATTCCTAACAGATACATTAGGCTCAGACTAAAAGGAGGAAATGT,ACATTTCCTCCTTTTAGTCTGAGCCTAATGTATCTGTTAGG…
DU278567_468.1-0_T_R_1560771501,DU278567_468.1,TOP,[A/G],0057689342,ATGCAGAAATAAAAGGAGAGAAGAATCCTTTGGGAAGGAAAATTGAGGCA,,,3.1,9,62160168,diploid,other,pilot,0,TOP,GAGAATTTAGATGCAGAAATAAAAGGAGAGAAGAATCCTTTGGGAAGGAAAATTGAGGCA[A/G]TATCACAAATCCTCACATTTGGGGAGAGAACTGGTGTGTGGGGAGACTGGAGCTAAAATT,GAGAATTTAGATGCAGAAATAAAAGGAGAGAAGAATCCTTTGGGAAGGAAAATTGAGGCA[A/G]TATCACAAATCCTCACATTTGGGGAGAGAACTGGTGTGTGGGGAGA…
DU279655_385.1-0_B_F_1560746306,DU279655_385.1,BOT,[T/C],0041602441,CTGCAGTGATGAAAATTATGTTGAACACAGAAAAAATACAATTCAACTCA,,,3.1,7,39495718,diploid,other,pilot,0,BOT,CTGTCATAAACTGCAGTGATGAAAATTATGTTGAACACAGAAAAAATACAATTCAACTCA[T/C]ACTTTAGTTTTGAAATACAGAGAAAATGCTTATTTTGTCtataattaatttatataatta,taattatataaattaattataGACAAAATAAGCATTTTCTCTGTATTTCAAAACTAAAGT[A/G]TGAGTTGAATTGTATTTTTTCTGTGTTCAACATAATTTTCATCACT…
DU281388_299.1-0_B_F_1560825636,DU281388_299.1,BOT,[T/C],0014651498,CTGGCCATGTCCTGTGCAATCCCAACTGTGTCTGGAGATGCTAGCAGGGA,,,3.1,24,5384735,diploid,other,pilot,0,BOT,CCTTTGCAGGCTGGCCATGTCCTGTGCAATCCCAACTGTGTCTGGAGATGCTAGCAGGGA[T/C]AGAGGGTGTGGCCGGGACTTGGTGNNNNNNNNNNNNNNNNNNNNNNNNNNNNNNNNNNNN,NNNNNNNNNNNNNNNNNNNNNNNNNNNNNNNNNNNNCACCAAGTCCCGGCCACACCCTCT[A/G]TCCCTGCTAGCATCTCCAGACACAGTTGGGATTGCACAGGACATGG…
DU281551_498.1-0_B_R_1560845766,DU281551_498.1,BOT,[T/C],0012685307,CTGCCTTTTGTCGTTCTAAGGAGAACACTGTCCTGAGGAGGAAGCTGGTG,,,3.1,1,315497,diploid,other,pilot,0,TOP,CTTCAGTTAAAGGTAGCATGGGCTTGTGTGAAGCTCTGGGCCTAGCAGCTGGTGGCGAGG[A/G]CACCAGCTTCCTCCTCAGGACAGTGTTCTCCTTAGAACGACAAAAGGCAGGACAGACTTC,CTTCAGTTAAAGGTAGCATGGGCTTGTGTGAAGCTCTGGGCCTAGCAGCTGGTGGCGAGG[A/G]CACCAGCTTCCTCCTCAGGACAGTGTTCTCCTTAGAACGACAAAAGGC…
DU283438_406.1-0_B_R_1560806964,DU283438_406.1,BOT,[T/C],0058665485,ATCCAGGTGGGAGACCTTATCATCGTCGAGAAGGTGAGAGTGGATCCCCG,,,3.1,13,79034547,diploid,other,pilot,0,BOT,GAGCTCCAGCATCCAGGTGGGAGACCTTATCATCGTCGAGAAGGTGAGAGTGGATCCCCG[T/C]GGCTTGTGACCGCTGCTGTGTGGGCGCGCATGCGCGGGGCGTGGTCACGCCCACTTAATC,GATTAAGTGGGCGTGACCACGCCCCGCGCATGCGCGCCCACACAGCAGCGGTCACAAGCC[A/G]CGGGGATCCACTCTCACCTTCTCGACGATGATAAGGTCTCCCACC…
DU284015_276.1-0_T_R_1560844137,DU284015_276.1,TOP,[A/G],0018662407,AAGAAAAGTATATTGGCATTCCCAAGTAGGTGGACATTCTGCCGGATGGT,,,3.1,4,6033741,diploid,other,pilot,0,BOT,AAGAAACCAATTTCCAGACACTTCCTGCTGCTCCATCCCGCCTACACAGCACCTTCTCCT[T/C]ACCATCCGGCAGAATGTCCACCTACTTGGGAATGCCAATATACTTTTCTTAAATCTGGTT,AACCAGATTTAAGAAAAGTATATTGGCATTCCCAAGTAGGTGGACATTCTGCCGGATGGT[A/G]AGGAGAAGGTGCTGTGTAGGCGGGATGGAGCAGCAGGAAGTGTCTGG…
DU284713_146.1-0_T_F_1560740877,DU284713_146.1,TOP,[A/C],0055712311,AAGGATAACCTGGAGATCTTTTCTCCTGGCTCAGAGTACAGCAAAAGGAA,,,3.1,1,229809911,diploid,other,pilot,0,TOP,CCCTAGAAGCAAGGATAACCTGGAGATCTTTTCTCCTGGCTCAGAGTACAGCAAAAGGAA[A/C]GCTGAAAGGGAGACTTAAAATATAATTGCTCCCTTAATACCAATCCAGAAGAGACTGGAT,CCCTAGAAGCAAGGATAACCTGGAGATCTTTTCTCCTGGCTCAGAGTACAGCAAAAGGAA[A/C]GCTGAAAGGGAGACTTAAAATATAATTGCTCCCTTAATACCAATC…
DU284928_203.1-0_T_R_1560764527,DU284928_203.1,TOP,[A/G],0029686482,AGCTCATGGTGATGCTGCTAGTACTGGTACTATGTAACTCAGAGGCCTTC,,,3.1,2,64180531,diploid,other,pilot,0,BOT,TGGCTGACTTCATCTGCTTCACGGTGATACAGAACAGCAGCTCCTCTCTAGCTCTCATCT[T/C]GAAGGCCTCTGAGTTACATAGTACCAGTACTAGCAGCATCACCATGAGCTGCCCTAACTT,AAGTTAGGGCAGCTCATGGTGATGCTGCTAGTACTGGTACTATGTAACTCAGAGGCCTTC[A/G]AGATGAGAGCTAGAGAGGAGCTGCTGTTCTGTATCACCGTGAAGCA…
DU285942_378.1-0_B_F_1560845456,DU285942_378.1,BOT,[T/C],0073662455,ACCATCACCATTTGCAAAGCACCTGCATAATAGGAAAACTGACTCATGAT,,,3.1,15,58681863,diploid,other,pilot,0,TOP,CCTACATCTGTAGACTACTGGAGAGTATTCTCACACTTCTCCATATTATTAAGCCCTTCA[A/G]ATCATGAGTCAGTTTTCCTATTATGCAGGTGCTTTGCAAATGGTGATGGTGAGGGTACTG,CCTACATCTGTAGACTACTGGAGAGTATTCTCACACTTCTCCATATTATTAAGCCCTTCA[A/G]ATCATGAGTCAGTTTTCCTATTATGCAGGTGCTTTGCAAATGGTG…
DU286106_170.1-0_T_R_1560823801,DU286106_170.1,TOP,[A/G],0073763358,CTTAGGCCACAGGCTCATGGGCTGCTGTTGTGTGCAGAGAGTTAAACCCA,,,3.1,26,3411886,diploid,other,pilot,0,TOP,TTGGGTCCTACTTAGGCCACAGGCTCATGGGCTGCTGTTGTGTGCAGAGAGTTAAACCCA[A/G]GATTATTTTTTCTTTTCTTTGCAAAAATGGAAATGATCTGGATGACTATAGATTTTAAGT,TTGGGTCCTACTTAGGCCACAGGCTCATGGGCTGCTGTTGTGTGCAGAGAGTTAAACCCA[A/G]GATTATTTTTTCTTTTCTTTGCAAAAATGGAAATGATCTGGATGAC…
DU286661_169.1-0_T_F_1560783305,DU286661_169.1,TOP,[A/G],0069670429,GCTGTTATTTTCCTTGCTTTGAAAAATGAGCCATCAAGTCTATAAGTGCT,,,3.1,5,78126699,diploid,other,pilot,0,BOT,TGCATTACTAATTCAATAATTAATGGCCTTTATAAGTCAGTCCTTTGACATTTCTATCCT[T/C]AGCACTTATAGACTTGATGGCTCATTTTTCAAAGCAAGGAAAATAACAGCAGGTCACTAA,TTAGTGACCTGCTGTTATTTTCCTTGCTTTGAAAAATGAGCCATCAAGTCTATAAGTGCT[A/G]AGGATAGAAATGTCAAAGGACTGACTTATAAAGGCCATTAATTATT…
DU287575_503.1-0_B_F_1560757090,DU287575_503.1,BOT,[T/C],0072663377,GTACTGAACCAAATAGCACATTCAGAGCAGCATCTCATGACTTTAAAAGC,,,3.1,2,30333139,diploid,other,pilot,0,BOT,GAGAAGTCATGTACTGAACCAAATAGCACATTCAGAGCAGCATCTCATGACTTTAAAAGC[T/C]TCTGTCTANNNNNNNNNNNNNNNNNNNNNNNNNNNNNNNNNNNNNNNNNNNNNNNNNNNN,NNNNNNNNNNNNNNNNNNNNNNNNNNNNNNNNNNNNNNNNNNNNNNNNNNNNTAGACAGA[A/G]GCTTTTAAAGTCATGAGATGCTGCTCTGAATGTGCTATTTGGTTCA…
DU287626_225.1-0_T_R_1560732441,DU287626_225.1,TOP,[A/G],0038644329,CCTGTGGTGAGCTCTCAACCATGCAGAACAGCTTGTCCTGAGATTTATTT,,,3.1,1,186538026,diploid,other,pilot,0,BOT,NNNNNNNNNNNNNNNNNNNNNNNNNNNNNNNNNNNNNNNNNNNNNNNNNNNNNNNNCCCC[T/C]AAATAAATCTCAGGACAAGCTGTTCTGCATGGTTGAGAGCTCACCACAGGGCCAAAGGTT,AACCTTTGGCCCTGTGGTGAGCTCTCAACCATGCAGAACAGCTTGTCCTGAGATTTATTT[A/G]GGGGNNNNNNNNNNNNNNNNNNNNNNNNNNNNNNNNNNNNNNNNN…
DU289160_204.1-0_T_F_1560798363,DU289160_204.1,TOP,[A/C],0045607454,GACAAGCTTTTGGGAGGCGCATGAAAAACAATCTGAACAGCTGTGCCATC,,,3.1,3,177231431,diploid,other,pilot,0,TOP,TGCCCCACCTGACAAGCTTTTGGGAGGCGCATGAAAAACAATCTGAACAGCTGTGCCATC[A/C]ATCCTGGGTCCCAAAGAACAGACTCTTGCCTTTTGGAAAGGGCGAAGCCCACCCATGAGG,TGCCCCACCTGACAAGCTTTTGGGAGGCGCATGAAAAACAATCTGAACAGCTGTGCCATC[A/C]ATCCTGGGTCCCAAAGAACAGACTCTTGCCTTTTGGAAAGGGCGA…
DU290101_408.1-0_T_R_1560741081,DU290101_408.1,TOP,[A/G],0016632371,AGCATTTCAGCTGTTCTGTCTTCCTTTCATTTCCCTCCCTTTCTTCTCCG,,,3.1,1,8059661,diploid,other,pilot,0,TOP,CTCACCCTTGAGCATTTCAGCTGTTCTGTCTTCCTTTCATTTCCCTCCCTTTCTTCTCCG[A/G]ATTCGGACCCCGACCCTCAGCCTCTGCCCAGAAAGAGCTGTATCTTGGATGCACCCCATC,CTCACCCTTGAGCATTTCAGCTGTTCTGTCTTCCTTTCATTTCCCTCCCTTTCTTCTCCG[A/G]ATTCGGACCCCGACCCTCAGCCTCTGCCCAGAAAGAGCTGTATCTTG…
DU290330_523.1-0_B_R_1560756182,DU290330_523.1,BOT,[T/C],0063640468,GAGGTGTTTAATAAAAAGTTTGCTTTAATGTCTACTCCTGTTTTGTTATC,,,3.1,2,56596851,diploid,other,pilot,0,BOT,CACACAAATTGAGGTGTTTAATAAAAAGTTTGCTTTAATGTCTACTCCTGTTTTGTTATC[T/C]TCATCCCATAGCCATATCTCTTAAAATTTCATTAAAATACATTAGAGCTTATTACATCCC,GGGATGTAATAAGCTCTAATGTATTTTAATGAAATTTTAAGAGATATGGCTATGGGATGA[A/G]GATAACAAAACAGGAGTAGACATTAAAGCAAACTTTTTATTAAACA…
DU291486_133.1-0_T_R_1560838017,DU291486_133.1,TOP,[A/C],0018741477,CTGCTCGGTGCCACCAACAATAAACCTGCACAGTTCCCTAAAACAAGATG,,,3.1,18,62871703,diploid,other,pilot,0,TOP,TCTCACTCGTCTGCTCGGTGCCACCAACAATAAACCTGCACAGTTCCCTAAAACAAGATG[A/C]CTGGTAGCAAAAAGCTCTGTCCTGAACCGTGGGAAGGGCACAGGTGAGGAAGGCAGGAAG,TCTCACTCGTCTGCTCGGTGCCACCAACAATAAACCTGCACAGTTCCCTAAAACAAGATG[A/C]CTGGTAGCAAAAAGCTCTGTCCTGAACCGTGGGAAGGGCACAGGT…
DU291971_475.1-0_T_R_1560806305,DU291971_475.1,TOP,[A/G],0074605420,AATATTTGTGTTTGCAGTAACCCCTAATATTGATTATCAGATGCCGATAG,,,3.1,13,5347801,diploid,other,pilot,0,BOT,CATCCTGAAACACCAACGCCCCCTCTCCCAGAGCTTTCTGCTGCAGACATCAATACGCCC[T/C]CTATCGGCATCTGATAATCAATATTAGGGGTTACTGCAAACACAAATATTCCCTGGGTGG,CCACCCAGGGAATATTTGTGTTTGCAGTAACCCCTAATATTGATTATCAGATGCCGATAG[A/G]GGGCGTATTGATGTCTGCAGCAGAAAGCTCTGGGAGAGGGGGCGTT…
DU292684_282.1-0_T_R_1560799941,DU292684_282.1,TOP,[A/G],0055787498,CAGCCTTACTCTTTCGTTACCATTTTCCTGTTATTTAAAGTGTTTGGGGG,,,3.1,20,10624434,diploid,other,pilot,0,BOT,ATACAGAGTCTCAGTGTAAGGCACTTCCACTCTGGAATAGGTTGTGTCTATTATAACCCT[T/C]CCCCCAAACACTTTAAATAACAGGAAAATGGTAACGAAAGAGTAAGGCTGCAGCAGGCTA,TAGCCTGCTGCAGCCTTACTCTTTCGTTACCATTTTCCTGTTATTTAAAGTGTTTGGGGG[A/G]AGGGTTATAATAGACACAACCTATTCCAGAGTGGAAGTGCCTTAC…
DU292797_377.1-0_B_F_1560805384,DU292797_377.1,BOT,[T/C],0046767487,CTACCCACTCAACAATTTTAGTTGTGTAAATCTCAAAGCACTGACTGCTC,,,3.1,22,46455280,diploid,other,pilot,0,TOP,TTCTTTTTAAGTGAGAGACACAGACTCCTATCTCCACTGTACGCTTGACAGACACTAGTC[A/G]GAGCAGTCAGTGCTTTGAGATTTACACAACTAAAATTGTTGAGTGGGTAGGGTTTTCGCA,TTCTTTTTAAGTGAGAGACACAGACTCCTATCTCCACTGTACGCTTGACAGACACTAGTC[A/G]GAGCAGTCAGTGCTTTGAGATTTACACAACTAAAATTGTTGAGTG…
DU292901_688.1_ilmndup1-0_T_R_2747356022,DU292901_688.1,TOP,[A/G],0017649421,ACACCAATAAGCTGAAAACTGCACCAAGAGGATGGCTTTCAGACTTGCAT,,,3.1,2,135446006,diploid,other,pilot,0,BOT,CTTGTCTGTTTNTCATTGGCTGACAGTATAAATACAACACACAGAACTCTGCCCTTTTAA[T/C]ATGCAAGTCTGAAAGCCATCCTCTTGGTGCAGTTTTCAGCTTATTGGTGTCCTGTTATTT,AAATAACAGGACACCAATAAGCTGAAAACTGCACCAAGAGGATGGCTTTCAGACTTGCAT[A/G]TTAAAAGGGCAGAGTTCTGTGTGTTGTATTTATACT…
DU293325_400.1-0_B_F_1560790528,DU293325_400.1,BOT,[T/C],0028804433,GAGATGGTTTATTGAGATGACATGTTGACTCCAACACTTACCTCTTTCTA,,,3.1,3,54798174,diploid,other,pilot,0,TOP,AAGAAGATTTTAAAAATTCCAATAATGACAGAATTTAGAGAATATTTCAGTCAAATGTCC[A/G]TAGAAAGAGGTAAGTGTTGGAGTCAACATGTCATCTCAATAAACCATCTCTCATNNNNNN,AAGAAGATTTTAAAAATTCCAATAATGACAGAATTTAGAGAATATTTCAGTCAAATGTCC[A/G]TAGAAAGAGGTAAGTGTTGGAGTCAACATGTCATCTCAATAAACCA…
DU295045_397.1-0_B_F_1560791202,DU295045_397.1,BOT,[T/C],0053615322,AGATCAGAAACACTTGTTTGGCCTTTATGGCCTTCCTAGACCTTCCCCAG,,,3.1,3,167329404,diploid,other,pilot,0,BOT,CTATATATGAAGATCAGAAACACTTGTTTGGCCTTTATGGCCTTCCTAGACCTTCCCCAG[T/C]GCCTCTCAAAGCTTCTCAACTCCAGTTAGATGGGTCCACCTCAGTTCCTACCAGCTCGCT,AGCGAGCTGGTAGGAACTGAGGTGGACCCATCTAACTGGAGTTGAGAAGCTTTGAGAGGC[A/G]CTGGGGAAGGTCTAGGAAGGCCATAAAGGCCAAACAAGTGTTTCT…
DU295081_249.1-0_T_F_1560789361,DU295081_249.1,TOP,[A/G],0036654419,CTTCATGGAGAACTGTTTATTTGTGTGTGGTTCACCACAGTACATGGATA,,,3.1,5,26501145,diploid,other,pilot,0,TOP,GGTTTTCATTCTTCATGGAGAACTGTTTATTTGTGTGTGGTTCACCACAGTACATGGATA[A/G]TGCTATCAAATCTGTGCTTTATTATAAGCTTATGACTAGCACAGCTGCACTTCAGTTACG,GGTTTTCATTCTTCATGGAGAACTGTTTATTTGTGTGTGGTTCACCACAGTACATGGATA[A/G]TGCTATCAAATCTGTGCTTTATTATAAGCTTATGACTAGCACAGCT…
DU295978_729.1-0_T_R_1560734047,DU295978_729.1,TOP,[A/G],0038627313,GGGGTTGGGTGTGGTCACAAAAGAATAGGACACAACGTAGCAAACTGCGG,,,3.1,1,99283857,diploid,other,pilot,0,BOT,AAACTGATAGTATGTTATTTAATTTCTTGCCCTTAGTTCTTTGGGTGTAAAACTTTTCCA[T/C]CCGCAGTTTGCTACGTTGTGTCCTATTCTTTTGTGACCACACCCAACCCCTGCCCCCATG,CATGGGGGCAGGGGTTGGGTGTGGTCACAAAAGAATAGGACACAACGTAGCAAACTGCGG[A/G]TGGAAAAGTTTTACACCCAAAGAACTAAGGGCAAGAAATTAAATAA…
DU296694_531.1_ilmnrep1-0_T_F_2747564811,DU296694_531.1,TOP,[A/T],0027693449,TGCTCCACCAGTGCGTGGTAGTTAACACTGCATTTACTTGGTACTGCAAA,0022705361,TGCTCCACCAGTGCGTGGTAGTTAACACTGCATTTACTTGGTACTGCAAT,3.1,4,34334346,diploid,other,pilot,0,TOP,TTTAGTATCCATGCTCCACCAGTGCGTGGTAGTTAACACTGCATTTACTTGGTACTGCAA[A/T]TGCCATCAAGTTGAAAAACAGTTGAAGTAATAATCTATTTTTCACAGTNTTTCTTAAAAT,TTTAGTATCCATGCTCCACCAGTGCGTGGTAGTTAACACTGC…
DU296867_324.1-0_T_F_1560755195,DU296867_324.1,TOP,[A/G],0018714447,CTTCATCTAGACTTCTGGACACCAGGCTCCTTCATTCTTTGTGCTTGTCC,,,3.1,6,60260573,diploid,other,pilot,0,BOT,AATCACTCAAGGAGAAGTAACGTGGAGGTGAGCCCACTCAGTCCAGTGGTACCACAGTGA[T/C]GGACAAGCACAAAGAATGAAGGAGCCTGGTGTCCAGAAGTCTAGATGAAGATGAGGAAAC,GTTTCCTCATCTTCATCTAGACTTCTGGACACCAGGCTCCTTCATTCTTTGTGCTTGTCC[A/G]TCACTGTGGTACCACTGGACTGAGTGGGCTCACCTCCACGTTACTT…
DU296930_365.1-0_T_R_1560743649,DU296930_365.1,TOP,[A/G],0074706344,AGCTTCATGCTGGGTGAAGCTGGGCAGATCCATCGGAGTCTTACCCTCAG,,,3.1,7,44204454,diploid,other,pilot,0,BOT,TTCATACCCAGCAGACTGTGGTGAGGGAGAGACACAGGTCTGCAACCGGAACCCTGATTC[T/C]CTGAGGGTAAGACTCCGATGGATCTGCCCAGCTTCACCCAGCATGAAGCTGAGCGGTTGG,CCAACCGCTCAGCTTCATGCTGGGTGAAGCTGGGCAGATCCATCGGAGTCTTACCCTCAG[A/G]GAATCAGGGTTCCGGTTGCAGACCTGTGTCTCTCCCTCACCACAGT…
DU298050_456.1-0_B_R_1560846240,DU298050_456.1,BOT,[T/C],0044611350,TACAATAGTGGACTCGTGGGGCAGTGGTGCCATGCTGGTGTAGACATGGG,,,3.1,13,41608068,diploid,other,pilot,0,TOP,GGAACTCCTTGAGACGCAGGTCCGACCCACCAGGCCACAGAGGTCTAAGACCGCCGCGGT[A/G]CCCATGTCTACACCAGCATGGCACCACTGCCCCACGAGTCCACTATTGTAttcggtcacg,GGAACTCCTTGAGACGCAGGTCCGACCCACCAGGCCACAGAGGTCTAAGACCGCCGCGGT[A/G]CCCATGTCTACACCAGCATGGCACCACTGCCCCACGAGTCCACTA…
DU298844_335.1-0_B_R_1560847726,DU298844_335.1,BOT,[T/C],0010639439,AAGTAAAGATCCGCGAATACTCAAAGGGAGTTATTCCAGTATATTTTTGA,,,3.1,19,46882636,diploid,other,pilot,0,TOP,TTGCAGTTTCACATAGTTCAACTTAATAACAATTCAACATGAAATCTAGGAAATGATGAA[A/G]TCAAAAATATACTGGAATAACTCCCTTTGAGTATTCGCGGATCTTTACttttgaaacaac,TTGCAGTTTCACATAGTTCAACTTAATAACAATTCAACATGAAATCTAGGAAATGATGAA[A/G]TCAAAAATATACTGGAATAACTCCCTTTGAGTATTCGCGGATCTT…
DU299150_230.1-0_B_F_1560763986,DU299150_230.1,BOT,[T/G],0074641408,CCACAGATCATAATTCATTGTCTCCTTCTTACATATACTTCAATCTGGAA,,,3.1,2,104364614,diploid,other,pilot,0,TOP,NNNNNNNNNNNNNNNNNNNNNNNNNNNNNNNNNNNNNNNNNNNNNNNNNNNNNTCTGGAC[A/C]TTCCAGATTGAAGTATATGTAAGAAGGAGACAATGAATTATGATCTGTGGGGAAGAAGAG,NNNNNNNNNNNNNNNNNNNNNNNNNNNNNNNNNNNNNNNNNNNNNNNNNNNNNTCTGGAC[A/C]TTCCAGATTGAAGTATATGTAAGAAGGAGACAATGAATTATGATC…
DU299578_392.1-0_B_F_1560733174,DU299578_392.1,BOT,[T/C],0026602505,AGCATAAGAAAGGAGTTGGGGGCACTGTGGTGGATCTCTGTAACTGTAGA,,,3.1,1,4561875,diploid,other,pilot,0,TOP,TGAGCTGATCAAATGAATATAAGATTGCTAGTATGAGTTATTTTAATTTAAGGTACTCTT[A/G]TCTACAGTTACAGAGATCCACCACAGTGCCCCCAACTCCTTTCTTATGCTACGAAGCCCA,TGAGCTGATCAAATGAATATAAGATTGCTAGTATGAGTTATTTTAATTTAAGGTACTCTT[A/G]TCTACAGTTACAGAGATCCACCACAGTGCCCCCAACTCCTTTCTTAT…
DU299931_445.1-0_B_F_1560760492,DU299931_445.1,BOT,[T/C],0027683465,ATAAGGATTCTGTACGTGATACACTATTTCAGGGTATAGGGCTGAGACTC,,,3.1,2,81407809,diploid,other,pilot,0,TOP,ATTGGAGAAGAAGTAGAGGCAAAGACATTTAAAATAAATTGCCAGAGAAATAAAACAGAA[A/G]GAGTCTCAGCCCTATACCCTGAAATAGTGTATCACGTACAGAATCCTTATATTTCACTGT,ATTGGAGAAGAAGTAGAGGCAAAGACATTTAAAATAAATTGCCAGAGAAATAAAACAGAA[A/G]GAGTCTCAGCCCTATACCCTGAAATAGTGTATCACGTACAGAATCC…
DU300156_445.1-0_B_R_1560811404,DU300156_445.1,BOT,[T/C],0066638389,CCACATTTAAAATTGAATTCAGTGGGTAGAGGTCCCACTATAGCATCTTA,,,3.1,17,37956511,diploid,other,pilot,0,TOP,GAAGAATAATATTACATCTTCAAGATGTATCAAATCTGTCAAAATTATGATAAAATTATG[A/G]TAAGATGCTATAGTGGGACCTCTACCCACTGAATTCAATTTTAAATGTGGAATTCATTTC,GAAGAATAATATTACATCTTCAAGATGTATCAAATCTGTCAAAATTATGATAAAATTATG[A/G]TAAGATGCTATAGTGGGACCTCTACCCACTGAATTCAATTTTAAA…
DU300339_104.1-0_T_F_1560767363,DU300339_104.1,TOP,[A/G],0021622315,AGGAAAAACCAAATCAACATGACATAGACGGAGCCCAAAGCCTGGATGGC,,,3.1,2,110029030,diploid,other,pilot,0,TOP,NCTTCACCAGAGGAAAAACCAAATCAACATGACATAGACGGAGCCCAAAGCCTGGATGGC[A/G]TTTCTCACTAACCAACTGAATGACAGATTTTGTATTTTTACACGCCTGCCTCCAAGATCC,NCTTCACCAGAGGAAAAACCAAATCAACATGACATAGACGGAGCCCAAAGCCTGGATGGC[A/G]TTTCTCACTAACCAACTGAATGACAGATTTTGTATTTTTACACGC…
DU301082_374.1-0_T_F_1560805309,DU301082_374.1,TOP,[A/G],0073772364,ACACCCCTCAGAGAAGTCATTAGAGCGGTGTTACAGCGTCAACAACACAC,,,3.1,13,10625981,diploid,other,pilot,0,BOT,TGTCCAGAGCCTCCAGGCTTTGTAGCCCCCTGGCTCGGGTGCCTGCAGCCCCTCAGCCTC[T/C]GTGTGTTGTTGACGCTGTAACACCGCTCTAATGACTTCTCTGAGGGGTGTTTCTGCAGGT,ACCTGCAGAAACACCCCTCAGAGAAGTCATTAGAGCGGTGTTACAGCGTCAACAACACAC[A/G]GAGGCTGAGGGGCTGCAGGCACCCGAGCCAGGGGGCTACAAAGCC…
DU301502_402.1-0_T_F_1560846665,DU301502_402.1,TOP,[A/G],0063692331,CAACTGTCGATGGCTTCACAAATCATTTTTGTAACTGCTTTGCCCTGAGA,,,3.1,15,73444713,diploid,other,pilot,0,TOP,NNNNCTTTGTCAACTGTCGATGGCTTCACAAATCATTTTTGTAACTGCTTTGCCCTGAGA[A/G]GAGCTGCAGAGCTGAAAATCAGAATTCTTTATGGAATCAATGGGTTCCTGGAAAGTTGCA,NNNNCTTTGTCAACTGTCGATGGCTTCACAAATCATTTTTGTAACTGCTTTGCCCTGAGA[A/G]GAGCTGCAGAGCTGAAAATCAGAATTCTTTATGGAATCAATGGGT…
DU301854_372.1-0_B_R_1560782440,DU301854_372.1,BOT,[T/C],0019621461,GTCTTCACGCAACTATTTTAAAATAAATACAGTTCAACTTACTGGACTAC,,,3.1,4,23958565,diploid,other,pilot,0,BOT,GGAAACACTGGTCTTCACGCAACTATTTTAAAATAAATACAGTTCAACTTACTGGACTAC[T/C]GTAGGAAAGGGAGAGAAGGAATGTAAAGTAAGATTATGTNNNNNNNNNNNNNNNNNNNNN,NNNNNNNNNNNNNNNNNNNNNACATAATCTTACTTTACATTCCTTCTCTCCCTTTCCTAC[A/G]GTAGTCCAGTAAGTTGAACTGTATTTATTTTAAAATAGTTGCGTGA…
DU302760_528.1-0_B_F_1560814770,DU302760_528.1,BOT,[T/C],0054665390,TTAAATGTAAGAAACTCAACATTCAGAAAACTACACTACAGAGACCTGAT,,,3.1,23,11553748,diploid,other,pilot,0,BOT,ACCACTGGTATTAAATGTAAGAAACTCAACATTCAGAAAACTACACTACAGAGACCTGAT[T/C]TAATTTTTCAAAATAATTTTGCATGAGCTGCTTTTTGAGTTGGCAAAAGCCCAGCTATTG,CAATAGCTGGGCTTTTGCCAACTCAAAAAGCAGCTCATGCAAAATTATTTTGAAAAATTA[A/G]ATCAGGTCTCTGTAGTGTAGTTTTCTGAATGTTGAGTTTCTTACA…
DU303045_96.1-0_B_F_1560810814,DU303045_96.1,BOT,[T/C],0021678478,GATCTGGTCTGGGGAGGCTACAGTCTCTTCTCTTCTCCTCTCAGGGTCCC,,,3.1,17,60772035,diploid,other,pilot,0,BOT,CCCGTCCCGTGATCTGGTCTGGGGAGGCTACAGTCTCTTCTCTTCTCCTCTCAGGGTCCC[T/C]GCACTCCCAGTGAAGAACTTGAATGGTACAGGGCCAGTCCACCCGGCCCTGGCAGGTGAG,CTCACCTGCCAGGGCCGGGTGGACTGGCCCTGTACCATTCAAGTTCTTCACTGGGAGTGC[A/G]GGGACCCTGAGAGGAGAAGAGAAGAGACTGTAGCCTCCCCAGACCAG…
DU303358_330.1-0_B_F_1560843052,DU303358_330.1,BOT,[T/C],0030789356,GGTTTATGGGGTTCTTCTCTAGTATCCAAACCATTTCCCAACAGATCATC,,,3.1,12,11847184,diploid,other,pilot,0,BOT,TCATTCTGATGGTTTATGGGGTTCTTCTCTAGTATCCAAACCATTTCCCAACAGATCATC[T/C]TTGAAGCAACTAATTCTTAAATTTTCAAGTAGCGAGTGATTTAAGCCTTTGAGACTTTTG,CAAAAGTCTCAAAGGCTTAAATCACTCGCTACTTGAAAATTTAAGAATTAGTTGCTTCAA[A/G]GATGATCTGTTGGGAAATGGTTTGGATACTAGAGAAGAACCCCAT…
DU304162_428.1-0_T_R_1560834261,DU304162_428.1,TOP,[A/C],0052620423,CAGTGTCTTGCTGAGCTCAATTACAGCCCATCAGGAATCCAGACAGGTTA,,,3.1,18,27993056,diploid,other,pilot,0,BOT,AAGCTTTATTGTGATGGCTTTCCTGTCTGTGTCTGTCTTTGTTTTTATTTTTGTGTTATT[T/G]TAACCTGTCTGGATTCCTGATGGGCTGTAATTGAGCTCAGCAAGACACTGATAATGGTTT,AAACCATTATCAGTGTCTTGCTGAGCTCAATTACAGCCCATCAGGAATCCAGACAGGTTA[A/C]AATAACACAAAAATAAAAACAAAGACAGACACAGACAGGAAAGCC…
DU304462_307.1-0_B_F_1560847676,DU304462_307.1,BOT,[T/C],0017804385,AATCAGTATCAGAATCTCTGTTCGTCTTACAGCTGGCTTATACTCAGGTA,,,3.1,15,15304342,diploid,other,pilot,0,TOP,TTCGATGGTGATGCACCCACACCCGAAGGTAAGGACCACCCCCAGTTTACACATCACTGT[A/G]TACCTGAGTATAAGCCAGCTGTAAGACGAACAGAGATTCTGATACTGATTTCTCATAACT,TTCGATGGTGATGCACCCACACCCGAAGGTAAGGACCACCCCCAGTTTACACATCACTGT[A/G]TACCTGAGTATAAGCCAGCTGTAAGACGAACAGAGATTCTGATAC…
DU305004_417.1-0_T_R_1560820803,DU305004_417.1,TOP,[A/G],0063754369,GTAAAGTCCCTCCTAACCTGCCAGTCACCCTTATCCCTAAGAGAACAAAA,,,3.1,4,70754178,diploid,other,pilot,0,BOT,CCTCTATCCTGTGTGTGGGTGAAGTTTTATATCTAGAGGCAGCTATCTTAGAATTCCGGT[T/C]TTTTGTTCTCTTAGGGATAAGGGTGACTGGCAGGTTAGGAGGGACTTTACCCCTGGTTTT,AAAACCAGGGGTAAAGTCCCTCCTAACCTGCCAGTCACCCTTATCCCTAAGAGAACAAAA[A/G]ACCGGAATTCTAAGATAGCTGCCTCTAGATATAAAACTTCACCCAC…
DU305739_410.1-0_T_R_1560759833,DU305739_410.1,TOP,[A/G],0055745405,TCTCCTTAATACCTTTCTACCTCCCCGTCTCTCTGTGCATACATCTCTGT,,,3.1,2,94075848,diploid,other,pilot,0,BOT,AGAAAAAAACACCCTGCTACCCCTGCCCATTTTCCACAGGGCTGCATTAATTTCAAGGTT[T/C]ACAGAGATGTATGCACAGAGAGACGGGGAGGTAGAAAGGTATTAAGGAGAGGAGTTGACA,TGTCAACTCCTCTCCTTAATACCTTTCTACCTCCCCGTCTCTCTGTGCATACATCTCTGT[A/G]AACCTTGAAATTAATGCAGCCCTGTGGAAAATGGGCAGGGGTAGCA…
DU306244_235.1-0_B_R_1560844122,DU306244_235.1,BOT,[T/C],0022720337,AGGGTACCATCCACAACCCAAGGGCCAGAAGAAGGTCAGGAGCACAGAGC,,,3.1,9,34905335,diploid,other,pilot,0,TOP,AACGGCCTAMGATGAGAGCCAGGGCATAGGTGGGAGACRCTCAGGCCCTTCGTGGGAGAC[A/G]GCTCTGTGCTCCTGACCTTCTTCTGGCCCTTGGGTTGTGGATGGTACCCTTCTAGCCCCA,AACGGCCTAMGATGAGAGCCAGGGCATAGGTGGGAGACRCTCAGGCCCTTCGTGGGAGAC[A/G]GCTCTGTGCTCCTGACCTTCTTCTGGCCCTTGGGTTGTGGATGGTA…
DU306458_319.1-0_T_F_1560818223,DU306458_319.1,TOP,[A/G],0051801310,TGCCAGAGTCTTTCAATCTGTCTCCATTCTGAAATGATTGATCCCCCTCA,,,3.1,23,53357812,diploid,other,pilot,0,BOT,TGTTAACAGTTGTGCTACTAGCAACCTGGTTCTTAGGTGTACATGTGTATATACTGTAAG[T/C]TGAGGGGGATCAATCATTTCAGAATGGAGACAGATTGAAAGACTCTGGCAAGTGGCAGAT,ATCTGCCACTTGCCAGAGTCTTTCAATCTGTCTCCATTCTGAAATGATTGATCCCCCTCA[A/G]CTTACAGTATATACACATGTACACCTAAGAACCAGGTTGCTAGTA…
DU307202_445.1-0_B_R_1560812544,DU307202_445.1,BOT,[T/C],0043789329,AACCCTTAATTAGTTTACTGATAACAGACTAAAGCAAGATCTCAAGAGAA,,,3.1,14,56792565,diploid,other,pilot,0,TOP,NNNNNNNNNNNNNNNNNNNNNNNNNNNNNNNNNNNNNNNNNNNNNNNNNGCCTTAAAAGC[A/G]TTCTCTTGAGATCTTGCTTTAGTCTGTTATCAGTAAACTAATTAAGGGTTTTGGGGAGGG,NNNNNNNNNNNNNNNNNNNNNNNNNNNNNNNNNNNNNNNNNNNNNNNNNGCCTTAAAAGC[A/G]TTCTCTTGAGATCTTGCTTTAGTCTGTTATCAGTAAACTAATTAA…
DU308137_502.1-0_T_R_1560747413,DU308137_502.1,TOP,[A/G],0025767404,GCTGCAGCGAAGCCCCAGCACAGCCAGAGGAAGAAAGAAGGAGTGAAGAC,,,3.1,7,98953667,diploid,other,pilot,0,BOT,GTTTGGCAGCCTCCCTGAACAATGTGTCTTGGAGCCTGCTCCGCAACATCGCGCGGAGAT[T/C]GTCTTCACTCCTTCTTTCTTCCTCTGGCTGTGCTGGGGCTTCGCTGCAGCGCACGggatc,gatccCGTGCGCTGCAGCGAAGCCCCAGCACAGCCAGAGGAAGAAAGAAGGAGTGAAGAC[A/G]ATCTCCGCGCGATGTTGCGGAGCAGGCTCCAAGACACATTGTTCAG…
DU310703_497.1-0_T_R_1560847463,DU310703_497.1,TOP,[A/G],0069663351,CAGATCTTCTCCAGGATTCTTGCCATCAGGGGAGTCGTCTCTCTGATGAC,,,3.1,12,75121332,diploid,other,pilot,0,BOT,TGGCACTGGACACGCCGAGGTGGATGGGCTTGTTACGTGCAGTCAGAGCAACACTGACCT[T/C]GTCATCAGAGAGACGACTCCCCTGATGGCAAGAATCCTGGAGAAGATCTGAAATCAACCC,GGGTTGATTTCAGATCTTCTCCAGGATTCTTGCCATCAGGGGAGTCGTCTCTCTGATGAC[A/G]AGGTCAGTGTTGCTCTGACTGCACGTAACAAGCCCATCCACCTCG…
DU310747_445.1-0_T_F_1560774115,DU310747_445.1,TOP,[A/G],0064702318,CAACCTCTTGAAATTGTAGCTTCACATTGATTCTAATGCTGATGTATGAC,,,3.1,10,39999592,diploid,other,pilot,0,TOP,TGGCAAATTGCAACCTCTTGAAATTGTAGCTTCACATTGATTCTAATGCTGATGTATGAC[A/G]TTTCACTCTTGTATGGAAAACTTAACAGCATGCAAATAAATAAACAGTGACAACTGCAGA,TGGCAAATTGCAACCTCTTGAAATTGTAGCTTCACATTGATTCTAATGCTGATGTATGAC[A/G]TTTCACTCTTGTATGGAAAACTTAACAGCATGCAAATAAATAAAC…
DU310869_621.1-0_T_F_1560830613,DU310869_621.1,TOP,[A/G],0058713317,CCCACCAACAAGTCCACGAATCCCTCACTATCCAAACTGTCTGCTCTCCA,,,3.1,25,39682347,diploid,other,pilot,0,TOP,ATGATGGAATCCCACCAACAAGTCCACGAATCCCTCACTATCCAAACTGTCTGCTCTCCA[A/G]ACTCGAGTNNNNNNNNNNNNNNNNNNNNNNNNNNNNNTTGTATCAGGGTCTTATGAAGAT,ATGATGGAATCCCACCAACAAGTCCACGAATCCCTCACTATCCAAACTGTCTGCTCTCCA[A/G]ACTCGAGTNNNNNNNNNNNNNNNNNNNNNNNNNNNNNTTGTATCA…
DU311220_385.1-0_T_R_1560845677,DU311220_385.1,TOP,[A/G],0030652329,TAAGCGGTAGGCACACAATTGTAAAATAAAATGGAAAGCTTGGGGATGCC,,,3.1,12,44145869,diploid,other,pilot,0,BOT,CTGAGCCTAGGAAAAGTGCCACCGTAAACAGCAGCATTCCTCCAAACACCTCAAGTCACT[T/C]GGCATCCCCAAGCTTTCCATTTTATTTTACAATTGTGTGCCTACCGCTTAACACAGAAAG,CTTTCTGTGTTAAGCGGTAGGCACACAATTGTAAAATAAAATGGAAAGCTTGGGGATGCC[A/G]AGTGACTTGAGGTGTTTGGAGGAATGCTGCTGTTTACGGTGGCAC…
DU311321_620.1_ilmnrep1-0_T_R_2747564812,DU311321_620.1,TOP,[C/G],0040640376,GGGATGGACAAAGATAACTCTATGGCTCCAACTTTGATGAGGATAATGTC,0018600404,GGGATGGACAAAGATAACTCTATGGCTCCAACTTTGATGAGGATAATGTG,3.1,1,167816974,diploid,other,pilot,0,BOT,TCAAAGTCAAANTTATTTTCTTTCTTCTAAACTCTTTCTTGACTTTTTCTTTCTGTTACT[C/G]ACATTATCCTCATCAAAGTTGGAGCCATAGAGTTATCTTTGTCCATCCCCTCTCCCCCTT,AAGGGGGAGAGGGGATGGACAAAGATAACTCTATGGCTCCA…
DU312778_339.1-0_B_F_1560821898,DU312778_339.1,BOT,[T/C],0033765452,GTCCTAACCCAGGACTCAGAATTTCTAAATCCCTGCAAGTTCTAGAATAT,,,3.1,11,39548737,diploid,other,pilot,0,BOT,GGAAGTCTGGGTCCTAACCCAGGACTCAGAATTTCTAAATCCCTGCAAGTTCTAGAATAT[T/C]ACCAAGGTGTAGGTTCCAGCCTTCTAGAAATGCTGAAATTAAAAAATTCCTGAACTCCCG,CGGGAGTTCAGGAATTTTTTAATTTCAGCATTTCTAGAAGGCTGGAACCTACACCTTGGT[A/G]ATATTCTAGAACTTGCAGGGATTTAGAAATTCTGAGTCCTGGGTT…
DU312779_499.1-0_T_R_1560747601,DU312779_499.1,TOP,[A/C],0054664385,TTTTGGTTGAGTATTTTTATGACTTGGCAGTCCAGTTGTCATCACTGGAG,,,3.1,7,3486317,diploid,other,pilot,0,BOT,TAAAGTAAATTATCTGTTTCTGGTAAGTTGCACCATGTCATACATTATTCAAGCTTAGGC[T/G]CTCCAGTGATGACAACTGGACTGCCAAGTCATAAAAATACTCAACCAAAACACTGCTACC,GGTAGCAGTGTTTTGGTTGAGTATTTTTATGACTTGGCAGTCCAGTTGTCATCACTGGAG[A/C]GCCTAAGCTTGAATAATGTATGACATGGTGCAACTTACCAGAAACAG…
DU313102_671.1-0_B_F_1560816726,DU313102_671.1,BOT,[T/C],0043716489,CCTTCGTTAGACACAGGCAAGTGAACTGTGGTTGCTTTCCATTGCCTACT,,,3.1,23,17168371,diploid,other,pilot,0,BOT,GCTGTCAGCACCTTCGTTAGACACAGGCAAGTGAACTGTGGTTGCTTTCCATTGCCTACT[T/C]TACCCACTACAGCCAGATTCATCTCCCTCAAGTTTCTTTTTGCTAATTTTGGCTGCGTTC,GAACGCAGCCAAAATTAGCAAAAAGAAACTTGAGGGAGATGAATCTGGCTGTAGTGGGTA[A/G]AGTAGGCAATGGAAAGCAACCACAGTTCACTTGCCTGTGTCTAAC…
DU314213_585.1-0_B_R_1560768390,DU314213_585.1,BOT,[T/C],0064670488,GCACAGAGAAAAGACAGGGGAGAAACTAAGCACATGATTCTGCTCACTAT,,,3.1,2,86465561,diploid,other,pilot,0,BOT,TTTTCTGTGAGCACAGAGAAAAGACAGGGGAGAAACTAAGCACATGATTCTGCTCACTAT[T/C]TCTCTGGGTCAGGGCTGCTTTCCCAGCCTTAAGCNNNNNNNNNNNNNNNNNNNNNNNNNN,NNNNNNNNNNNNNNNNNNNNNNNNNNGCTTAAGGCTGGGAAAGCAGCCCTGACCCAGAGA[A/G]ATAGTGAGCAGAATCATGTGCTTAGTTTCTCCCCTGTCTTTTCTCT…
DU314655_578.1-0_B_F_1560841200,DU314655_578.1,BOT,[T/C],0018655473,AAGAGACACCAGGAGCCTCCAAGCAGACCAAACAAGGCTCCAATGTGGCA,,,3.1,12,27048203,diploid,other,pilot,0,TOP,CTCCTCACACCCCAGCTCATGGGCCCCTCGGGGGTCCTATGTCTCTAGTGTGTCTGAGAA[A/G]TGCCACATTGGAGCCTTGTTTGGTCTGCTTGGAGGCTCCTGGTGTCTCTTCAGGTNGGTT,CTCCTCACACCCCAGCTCATGGGCCCCTCGGGGGTCCTATGTCTCTAGTGTGTCTGAGAA[A/G]TGCCACATTGGAGCCTTGTTTGGTCTGCTTGGAGGCTCCTGGTGT…
DU315253_522.1-0_T_R_1560761899,DU315253_522.1,TOP,[A/G],0044695444,ATTTCCTTTTCAGCATTGTATTCTGTGTTGGCCAGAGTTACAAGTTTGGG,,,3.1,2,117537624,diploid,other,pilot,0,TOP,GCCCTGACACATTTCCTTTTCAGCATTGTATTCTGTGTTGGCCAGAGTTACAAGTTTGGG[A/G]AGAGGATTTCATGTCATTTCTTCCAACTCTGGAAACAATTCTACTGGGAGGCTCAACAGT,GCCCTGACACATTTCCTTTTCAGCATTGTATTCTGTGTTGGCCAGAGTTACAAGTTTGGG[A/G]AGAGGATTTCATGTCATTTCTTCCAACTCTGGAAACAATTCTACT…
DU316241_501.1-0_B_F_1560750604,DU316241_501.1,BOT,[T/C],0074615461,GACCGTAGCTATGATATTAGAACAACAGTAGTGAGGCTCCTCCCAGGACA,,,3.1,8,77439224,diploid,other,pilot,0,TOP,CAACACTAAGATGGATCTGAATTTCTTAGTCTCACATTATCTTGAGATTTCTCTTCTTCC[A/G]TGTCCTGGGAGGAGCCTCACTACTGTTGTTCTAATATCATAGCTACGGTCATCTCCTTTC,CAACACTAAGATGGATCTGAATTTCTTAGTCTCACATTATCTTGAGATTTCTCTTCTTCC[A/G]TGTCCTGGGAGGAGCCTCACTACTGTTGTTCTAATATCATAGCTAC…
DU316524_436.1-0_B_R_1560732024,DU316524_436.1,BOT,[T/C],0067645408,CATGCACACTTGCAAGCTTTTGCTCATTTAAACGCAGAACAGAGTATTAA,,,3.1,1,187366467,diploid,other,pilot,0,TOP,GGTAGGTGTGGGACCAGGTGACCTTCTCATGGGTCAACACTGAGAAGGCTGACTGATGTA[A/G]TTAATACTCTGTTCTGCGTTTAAATGAGCAAAAGCTTGCAAGTGTGCATGTCTTAGCCTT,GGTAGGTGTGGGACCAGGTGACCTTCTCATGGGTCAACACTGAGAAGGCTGACTGATGTA[A/G]TTAATACTCTGTTCTGCGTTTAAATGAGCAAAAGCTTGCAAGTGT…
DU317751_332.1-0_T_R_1560739899,DU317751_332.1,TOP,[A/G],0032753455,CTGAAATATCAATCTGCTTGGACTTGGGTGATGAGTCAGTCATGATTGCA,,,3.1,1,101679484,diploid,other,pilot,0,TOP,AGGGCAGCATCTGAAATATCAATCTGCTTGGACTTGGGTGATGAGTCAGTCATGATTGCA[A/G]TCGGATCACTTGGACTGACTTTTTGGCCCTGGATATTAGCTGTCAATGGCTTTGGCCTCA,AGGGCAGCATCTGAAATATCAATCTGCTTGGACTTGGGTGATGAGTCAGTCATGATTGCA[A/G]TCGGATCACTTGGACTGACTTTTTGGCCCTGGATATTAGCTGTCA…
DU317902_536.1-0_B_F_1560749900,DU317902_536.1,BOT,[T/C],0020611509,ACATGGCAAGTTTTCTGTACTTCAAGCAATTCCTCTGCAAAATCTGGATA,,,3.1,8,10705915,diploid,other,pilot,0,BOT,AGAATTCAAAACATGGCAAGTTTTCTGTACTTCAAGCAATTCCTCTGCAAAATCTGGATA[T/C]GGGCATAGGAACTATGGATATTTCTTTTAATATGACAGACAATTTAATGTTAACATTTGC,GCAAATGTTAACATTAAATTGTCTGTCATATTAAAAGAAATATCCATAGTTCCTATGCCC[A/G]TATCCAGATTTTGCAGAGGAATTGCTTGAAGTACAGAAAACTTGCC…
DU318192_461.1-0_T_F_1560747315,DU318192_461.1,TOP,[A/C],0013667463,TGCCCCTCGACTTTGCTGCTGCTAATCACATCCTTCACAGATGAGACCAG,,,3.1,7,8127620,diploid,other,pilot,0,BOT,GTGCTGGGACCCTTCTGACCCTGGGTGTGCTGAGACGAGCAGGACCCAGCTCTGGATCTC[T/G]CTGGTCTCATCTGTGAAGGATGTGATTAGCAGCAGCAAAGTCGAGGGGCAAACAGNNNNN,NNNNNCTGTTTGCCCCTCGACTTTGCTGCTGCTAATCACATCCTTCACAGATGAGACCAG[A/C]GAGATCCAGAGCTGGGTCCTGCTCGTCTCAGCACACCCAGGGTCAGA…
DU319462_515.1-0_T_F_1560765555,DU319462_515.1,TOP,[A/G],0046758377,TTCAGAATCTAAAATAATCTGTGACTCCCTTGTTTAGTATACCTTTTGCT,,,3.1,2,30589213,diploid,other,pilot,0,TOP,AGATGAAGGTTTCAGAATCTAAAATAATCTGTGACTCCCTTGTTTAGTATACCTTTTGCT[A/G]TTATTACCCTGAGATACTTGTAAAAGATAAGTTTCTTTTAGAGAAAAACTACAGTATATT,AGATGAAGGTTTCAGAATCTAAAATAATCTGTGACTCCCTTGTTTAGTATACCTTTTGCT[A/G]TTATTACCCTGAGATACTTGTAAAAGATAAGTTTCTTTTAGAGAAA…
DU319941_738.1-0_T_F_1560820725,DU319941_738.1,TOP,[A/G],0060753370,CCCTCCAACTGGCAGAAACTGAAAACTGCTGAACAAGTTGGCCAGAAAGT,,,3.1,26,23511643,diploid,other,pilot,0,TOP,CCCTGGAGTCCCCTCCAACTGGCAGAAACTGAAAACTGCTGAACAAGTTGGCCAGAAAGT[A/G]TCCAACCTGTTGCATAATCCAGACTTCAAAACCCAGACACCAGTCTCTCCTCACACCAGT,CCCTGGAGTCCCCTCCAACTGGCAGAAACTGAAAACTGCTGAACAAGTTGGCCAGAAAGT[A/G]TCCAACCTGTTGCATAATCCAGACTTCAAAACCCAGACACCAGTC…
DU321274_257.1-0_T_F_1560740009,DU321274_257.1,TOP,[A/G],0029737459,ACCTCCCACTTAATATCTAAGGTAAGAGGCAGAAGATATCTAAATCTACT,,,3.1,7,11275378,diploid,other,pilot,0,TOP,AGTTGGTAATACCTCCCACTTAATATCTAAGGTAAGAGGCAGAAGATATCTAAATCTACT[A/G]TTGTCCTGCTTTCTCTTCTCGGTGGCCTCTAGGCTATAAGCCACCTCTGCTTTGGAGGTA,AGTTGGTAATACCTCCCACTTAATATCTAAGGTAAGAGGCAGAAGATATCTAAATCTACT[A/G]TTGTCCTGCTTTCTCTTCTCGGTGGCCTCTAGGCTATAAGCCACCT…
DU322052_334.1-0_T_F_1560832397,DU322052_334.1,TOP,[A/G],0030704446,GAAGATGGCCAAATCACGTTAACTTCTTAGGTCTCTGTTTCTTTAGTGTG,,,3.1,16,32982579,diploid,other,pilot,0,BOT,GTTATTTCATTAACCCTCACCAGCAGGGTACCTGAGAGGACAAAGTGCATTAGTCTGATA[T/C]CACACTAAAGAAACAGAGACCTAAGAAGTTAACGTGATTTGGCCATCTTCAATCAGTGAA,TTCACTGATTGAAGATGGCCAAATCACGTTAACTTCTTAGGTCTCTGTTTCTTTAGTGTG[A/G]TATCAGACTAATGCACTTTGTCCTCTCAGGTACCCTGCTGGTGAG…
DU322639_600.1-0_B_F_1560835490,DU322639_600.1,BOT,[T/G],0030743362,AGCTGCCCTGCCCTTCACACAGTCCATCATCTCTCAGGTGCTTTCAGGGA,,,3.1,X,53231464,diploid,other,pilot,0,BOT,CACTGACAACAGCTGCCCTGCCCTTCACACAGTCCATCATCTCTCAGGTGCTTTCAGGGA[T/G]CCCCAGGGCCCAGCTGTTATTGGAGGGCAGTGCCTCCCTGGCACCCCCAATTCTGAGCCT,AGGCTCAGAATTGGGGGTGCCAGGGAGGCACTGCCCTCCAATAACAGCTGGGCCCTGGGG[A/C]TCCCTGAAAGCACCTGAGAGATGATGGACTGTGTGAAGGGCAGGGC…
DU323092_497.1-0_T_F_1560771699,DU323092_497.1,TOP,[A/G],0051678356,CAAAATGGCTAGAATTAGAGAAATGGAGGAAGTTTAAGGAGAGCCAGTGA,,,3.1,10,39008703,diploid,other,pilot,0,TOP,GCAGATCTTCCAAAATGGCTAGAATTAGAGAAATGGAGGAAGTTTAAGGAGAGCCAGTGA[A/G]CAGGTTCTTAGTAAACAAGACTTCTTATTCACtattattaaattaattttaaagaattta,GCAGATCTTCCAAAATGGCTAGAATTAGAGAAATGGAGGAAGTTTAAGGAGAGCCAGTGA[A/G]CAGGTTCTTAGTAAACAAGACTTCTTATTCACtattattaaatta…
DU323749_234.1-0_T_R_1560780683,DU323749_234.1,TOP,[A/C],0051622483,TAAGAAAAGGAGTGGCTTCACAAAGAGATAAGGGGAAAAAAGTTGCCAAC,,,3.1,4,17357587,diploid,other,pilot,0,BOT,TTTCTCAGGATATAAATATCAGGGAAATGGTTTTGCTTATAGAACAGAACTGTGTGAAAG[T/G]GTTGGCAACTTTTTTCCCCTTATCTCTTTGTGAAGCCACTCCTTTTCTTACATATTCATT,AATGAATATGTAAGAAAAGGAGTGGCTTCACAAAGAGATAAGGGGAAAAAAGTTGCCAAC[A/C]CTTTCACACAGTTCTGTTCTATAAGCAAAACCATTTCCCTGATATT…
DU324205_588.1-0_B_F_1560760306,DU324205_588.1,BOT,[T/C],0054615471,AAGAATTGACTTTATCATTTGAGATGCCCAAAGGCCTAGTATTATTCTTA,,,3.1,2,232771356,diploid,other,pilot,0,BOT,ATCATGGGTAAAGAATTGACTTTATCATTTGAGATGCCCAAAGGCCTAGTATTATTCTTA[T/C]ACGATAAAGAATTTAGGAACAGTTAATTAGAATTTGAGTGAGTTGAGTGTTTGTATCCTG,CAGGATACAAACACTCAACTCACTCAAATTCTAATTAACTGTTCCTAAATTCTTTATCGT[A/G]TAAGAATAATACTAGGCCTTTGGGCATCTCAAATGATAAAGTCAA…
DU324670_456.1-0_T_F_1560809925,DU324670_456.1,TOP,[A/G],0016637453,TTAATAAGCATGTGACCCAAACCTTCTGCGTGAGGTCAGCCTCGAGAAAC,,,3.1,17,10169226,diploid,other,pilot,0,BOT,AGTGTTTCGAGCTGACAGTCTTTTCCAGTTTGGGAAGACGACAGCAGGACCCACACCTGA[T/C]GTTTCTCGAGGCTGACCTCACGCAGAAGGTTTGGGTCACATGCTTATTAACTCCTGTGAT,ATCACAGGAGTTAATAAGCATGTGACCCAAACCTTCTGCGTGAGGTCAGCCTCGAGAAAC[A/G]TCAGGTGTGGGTCCTGCTGTCGTCTTCCCAAACTGGAAAAGACTG…
DU324734_381.1-0_B_R_1560797868,DU324734_381.1,BOT,[T/C],0054621328,TTGACCTCGCAACCGAAAGGTAAAAGGTACCCACTTCAAGATCACATGTT,,,3.1,3,98818184,diploid,other,pilot,0,TOP,TAGTTTGAGAGTAAATGAAAACACTAGGTTTTATTTCACTTTTTTCTCAATATAATCACT[A/G]AACATGTGATCTTGAAGTGGGTACCTTTTACCTTTCGGTTGCGAGGTCAACATGAGTTGA,TAGTTTGAGAGTAAATGAAAACACTAGGTTTTATTTCACTTTTTTCTCAATATAATCACT[A/G]AACATGTGATCTTGAAGTGGGTACCTTTTACCTTTCGGTTGCGAGG…
DU325267_788.1_IlmnRep1-0_B_R_2747564813,DU325267_788.1,BOT,[T/A],0073665433,AAAAGTAATATATAATATATCAAAGTCTATGGCATATGGCAAGCACTTAT,0010632484,AAAAGTAATATATAATATATCAAAGTCTATGGCATATGGCAAGCACTTAA,3.1,6,2049348,diploid,other,pilot,0,TOP,AGTTGTGATTTNCTAGAGTAATCCATAAACATAATATCATAAAAGGCAAAAGTTGTTTTT[A/T]TAAGTGCTTGCCATATGCCATAGACTTTGATATATTATATATTACTTTTGTAGTCTGTCA,AGTTGTGATTTNCTAGAGTAATCCATAAACATAATATCATAAA…
DU325612_517.1-0_T_F_1560834741,DU325612_517.1,TOP,[A/G],0067682316,CTGACTTCCCCTAGTCTTTGGACAAGGAGGGCTAAGGGAGCCATCTACCT,,,3.1,18,25519688,diploid,other,pilot,0,BOT,AGACTGACCATCGGTGGGGAGGGGGCTGGCATCCAAAGGAATGAAGACTGAGCCTAGACA[T/C]AGGTAGATGGCTCCCTTAGCCCTCCTTGTCCAAAGACTAGGGGAAGTCAGAGGCATTTTA,TAAAATGCCTCTGACTTCCCCTAGTCTTTGGACAAGGAGGGCTAAGGGAGCCATCTACCT[A/G]TGTCTAGGCTCAGTCTTCATTCCTTTGGATGCCAGCCCCCTCCCC…
DU326439_276.1-0_B_R_1560785552,DU326439_276.1,BOT,[T/C],0050626443,TGCTACAGCAACGTCACCGAGTGCAGGATGCCAGGTGCAGAAAGGTGTGC,,,3.1,3,103655615,diploid,other,pilot,0,TOP,CACTTTTCTGAAAGTTTCAATGATAAAATCCACTACTTCTATTTTTAACTAAAAATATAA[A/G]GCACACCTTTCTGCACCTGGCATCCTGCACTCGGTGACGTTGCTGTAGCACAGGCCTCCT,CACTTTTCTGAAAGTTTCAATGATAAAATCCACTACTTCTATTTTTAACTAAAAATATAA[A/G]GCACACCTTTCTGCACCTGGCATCCTGCACTCGGTGACGTTGCTG…
DU326572_241.1-0_B_F_1560822790,DU326572_241.1,BOT,[T/C],0026609468,TAACTCCTCCAGAAAATTAGATTTTGAGGACTGAGTGGAGACGGAATGCT,,,3.1,11,59195782,diploid,other,pilot,0,TOP,TACCGAGTGTGAGAGAAAGTCTAAGATCGCTTCCCTGAAGCAGAGGGACAGGTTCTCATT[A/G]AGCATTCCGTCTCCACTCAGTCCTCAAAATCTAATTTTCTGGAGGAGTTAGGAAAAGGAC,TACCGAGTGTGAGAGAAAGTCTAAGATCGCTTCCCTGAAGCAGAGGGACAGGTTCTCATT[A/G]AGCATTCCGTCTCCACTCAGTCCTCAAAATCTAATTTTCTGGAGG…
DU326574_557.1-0_T_F_1560765937,DU326574_557.1,TOP,[A/G],0058764481,GAGCCACAAGAAAAGGTATTCTAAACCAAGAAATGCTCCTTAGTTCCATA,,,3.1,2,12492887,diploid,other,pilot,0,BOT,ATTGCTCCTACTTAATTTTACCGCAACATTCTTACACATGAAGGGAAACCTTTATCAGGC[T/C]TATGGAACTAAGGAGCATTTCTTGGTTTAGAATACCTTTTCTTGTGGCTCACCCATTTTC,GAAAATGGGTGAGCCACAAGAAAAGGTATTCTAAACCAAGAAATGCTCCTTAGTTCCATA[A/G]GCCTGATAAAGGTTTCCCTTCATGTGTAAGAATGTTGCGGTAAAAT…
DU328546_113.1-0_B_F_1560827230,DU328546_113.1,BOT,[T/C],0010678404,GGGAAAACAGTCAGTAGACTGATTTCACCCAGCAAAGACGAAAACAGGAT,,,3.1,24,33740824,diploid,other,pilot,0,BOT,TAGCATATGAGGGAAAACAGTCAGTAGACTGATTTCACCCAGCAAAGACGAAAACAGGAT[T/C]GCTATAAGAGAAGGAGAAGGGggacttccctggtggtccagcggttaagactgttctccc,gggagaacagtcttaaccgctggaccaccagggaagtccCCCTTCTCCTTCTCTTATAGC[A/G]ATCCTGTTTTCGTCTTTGCTGGGTGAAATCAGTCTACTGACTGTT…
DU328870_688.1-0_B_R_1560771360,DU328870_688.1,BOT,[T/G],0043696374,GGTAATCTCTTCTAACTAAATGCAGGTTTGCTTTGGATTGAAGGTCTGCT,,,3.1,10,18607317,diploid,other,pilot,0,TOP,GAAACATAGTTGCCATTTTAATGATTTCATTGTAGTTTCCAAATTTCACTAAGAGTGATG[A/C]AGCAGACCTTCAATCCAAAGCAAACCTGCATTTAGTTAGAAGAGATTACCAAGCTCATCA,GAAACATAGTTGCCATTTTAATGATTTCATTGTAGTTTCCAAATTTCACTAAGAGTGATG[A/C]AGCAGACCTTCAATCCAAAGCAAACCTGCATTTAGTTAGAAGAGA…
DU328974_182.1-0_B_F_1560791230,DU328974_182.1,BOT,[T/C],0055605484,GAGAGTCTGGAAGTGGAGGTAAAGATACATGTACAGTGGTTTATCAGTAT,,,3.1,3,188362240,diploid,other,pilot,0,TOP,CTCTGAAATATTGCTAATGAGAGGTACCACTGAACGCACCATTGTACTGTGCTGTACTGG[A/G]ATACTGATAAACCACTGTACATGTATCTTTACCTCCACTTCCAGACTCTCTATGCTTAAT,CTCTGAAATATTGCTAATGAGAGGTACCACTGAACGCACCATTGTACTGTGCTGTACTGG[A/G]ATACTGATAAACCACTGTACATGTATCTTTACCTCCACTTCCAGA…
DU329154_467.1-0_T_F_1560847057,DU329154_467.1,TOP,[A/G],0051642441,AGGTGTATTAAAAAACTGAAGTATTCTGTGAAATGCAGACAGAATGGCAC,,,3.1,9,5581026,diploid,other,pilot,0,TOP,TATTTGGAATAGGTGTATTAAAAAACTGAAGTATTCTGTGAAATGCAGACAGAATGGCAC[A/G]TTTCTTATCTTGCAGTAAGATACTTTCTACCTCTGTTTTGAATAAAAATTTGCATGTCCT,TATTTGGAATAGGTGTATTAAAAAACTGAAGTATTCTGTGAAATGCAGACAGAATGGCAC[A/G]TTTCTTATCTTGCAGTAAGATACTTTCTACCTCTGTTTTGAATAAAA…
DU330249_253.1-0_B_F_1560830154,DU330249_253.1,BOT,[T/C],0049645448,AATGAAAAGCAACAACTAGAAGAATAATGACATGTTTGAGGTCATGACAA,,,3.1,25,21208138,diploid,other,pilot,0,TOP,ACTGTTCACTACTGTCTATAAAGATCTAAGTAACAAAAGAGAGTATTCAAAAATTTTGAC[A/G]TTGTCATGACCTCAAACATGTCATTATTCTTCTAGTTGTTGCTTTTCATTGTATCCATAA,ACTGTTCACTACTGTCTATAAAGATCTAAGTAACAAAAGAGAGTATTCAAAAATTTTGAC[A/G]TTGTCATGACCTCAAACATGTCATTATTCTTCTAGTTGTTGCTTT…
DU330424_111.1-0_B_R_1560837292,DU330424_111.1,BOT,[T/C],0045774421,AGGTTAGCACGGGATAGTATATGGCTTTCCTCTTCAGTTGGTTAGTTTTA,,,3.1,X,30191668,diploid,other,pilot,0,BOT,GTTACAGTCTAGGTTAGCACGGGATAGTATATGGCTTTCCTCTTCAGTTGGTTAGTTTTA[T/C]AATTCTTTATGCACTTGAAAATCACAGTTATTTAAAGTGTTAATAAATGGCGTATTTTAA,TTAAAATACGCCATTTATTAACACTTTAAATAACTGTGATTTTCAAGTGCATAAAGAATT[A/G]TAAAACTAACCAACTGAAGAGGAAAGCCATATACTATCCCGTGCTA…
DU331440_219.1-0_T_R_1560790713,DU331440_219.1,TOP,[A/C],0046643347,TCTGGCCTTATATATATAAACGAGGTCAGTGTGATGAGGAACATTTCCCG,,,3.1,3,47530798,diploid,other,pilot,0,BOT,ACTTCCTATGTTCTAAATTCAATAATGTAGAGATCGCAACTAGGAGGTAAATTTGCTGTC[T/G]CGGGAAATGTTCCTCATCACACTGACCTCGTTTATATATATAAGGCCAGACCTTCTATCT,AGATAGAAGGTCTGGCCTTATATATATAAACGAGGTCAGTGTGATGAGGAACATTTCCCG[A/C]GACAGCAAATTTACCTCCTAGTTGCGATCTCTACATTATTGAATTT…
DU332460_334.1_ilmnrep1-0_T_F_2747564814,DU332460_334.1,TOP,[C/G],0010732509,TGACAGATCTCCTGTAGGTTAAGTGTTCCTTAGGAAAAGAGAAAATTTGC,0073726352,TGACAGATCTCCTGTAGGTTAAGTGTTCCTTAGGAAAAGAGAAAATTTGG,3.1,1,85089367,diploid,other,pilot,0,BOT,ATGACAAAATANGCATTAACTAAAAGCCTTATTCCTTAAAAGTTCATATTTTAAAATTCC[C/G]CAAATTTTCTCTTTTCCTAAGGAACACTTAACCTACAGGAGATCTGTCAACCTACAAACA,TGTTTGTAGGTTGACAGATCTCCTGTAGGTTAAGTGTTCCTT…
DU332555_203.1-0_T_F_1560795827,DU332555_203.1,TOP,[A/G],0060753455,GGCTTTGTGCCAGGCTAGAGGGTTCTTTGATTTCTTTGCTTTTCAACATG,,,3.1,3,16801749,diploid,other,pilot,0,BOT,AGCAAGATCAAACGTGAGGCCAGGGACCAGAAGACAGAAACAAAGAGGGAAGAAAGGCTT[T/C]CATGTTGAAAAGCAAAGAAATCAAAGAACCCTCTAGCCTGGCACAAAGCCTCCTGACAAG,CTTGTCAGGAGGCTTTGTGCCAGGCTAGAGGGTTCTTTGATTTCTTTGCTTTTCAACATG[A/G]AAGCCTTTCTTCCCTCTTTGTTTCTGTCTTCTGGTCCCTGGCCTCA…
DU332657_184.1-0_T_R_1560842999,DU332657_184.1,TOP,[A/G],0064618501,AGTTTACTAGATTCTGGGGAGTATCATCAATGTACCATGGTCCTAAAACA,,,3.1,12,75894592,diploid,other,pilot,0,BOT,TCACTTAATCCTGAAGGCTCATTCTATAAGAGCTGTTTACAATTATATCAAAAACCTATA[T/C]TGTTTTAGGACCATGGTACATTGATGATACTCCCCAGAATCTAGTAAACTTTAAGTCTTA,TAAGACTTAAAGTTTACTAGATTCTGGGGAGTATCATCAATGTACCATGGTCCTAAAACA[A/G]TATAGGTTTTTGATATAATTGTAAACAGCTCTTATAGAATGAGCC…
DU333142_227.1-0_T_R_1560805285,DU333142_227.1,TOP,[A/G],0035794454,AGGGCTCTGTACTTTGTCTGACGCCATTCTCTCGCATCCAAAGGTGTGCC,,,3.1,13,38083183,diploid,other,pilot,0,BOT,TGGGCAGTGACTGGGACNTCAGGAGACAGGAGATTCAGTTCTAGGAGCCCAGCCTTGCCA[T/C]GGCACACCTTTGGATGCGAGAGAATGGCGTCAGACAAAGTACAGAGCCCTGCTCTGGGAC,GTCCCAGAGCAGGGCTCTGTACTTTGTCTGACGCCATTCTCTCGCATCCAAAGGTGTGCC[A/G]TGGCAAGGCTGGGCTCCTAGAACTGAATCTCCTGTCTCCTGANGT…
DU336093_342.1-0_T_F_1560804737,DU336093_342.1,TOP,[A/C],0014797441,AGGCCTGGAACATCCTAGGCATCCTCAGGGCCCTTTGGCTCAGGCACATT,,,3.1,13,21159094,diploid,other,pilot,0,TOP,GATGTAATTCAGGCCTGGAACATCCTAGGCATCCTCAGGGCCCTTTGGCTCAGGCACATT[A/C]TCCTCATGCCCAGGACCTCTCTGAGCCCAAGGAAGGGACACCCAGACAGAGGTCACACCA,GATGTAATTCAGGCCTGGAACATCCTAGGCATCCTCAGGGCCCTTTGGCTCAGGCACATT[A/C]TCCTCATGCCCAGGACCTCTCTGAGCCCAAGGAAGGGACACCCAG…
DU336267_141.1-0_T_R_1560809509,DU336267_141.1,TOP,[A/C],0029662438,TAAATGGACATGACTTCTCTGTGGTCTTTGTCAGAAACTGGTCTGAAGAC,,,3.1,17,45833686,diploid,other,pilot,0,TOP,ACCTGAGGTTTAAATGGACATGACTTCTCTGTGGTCTTTGTCAGAAACTGGTCTGAAGAC[A/C]GAGTCACAGTGAGTTAGAGAGGGAACCCAGGCCTGGAGCTGCTAGCATCTTCCCACAGGT,ACCTGAGGTTTAAATGGACATGACTTCTCTGTGGTCTTTGTCAGAAACTGGTCTGAAGAC[A/C]GAGTCACAGTGAGTTAGAGAGGGAACCCAGGCCTGGAGCTGCTAG…
DU337465_337.1-0_B_F_1560756254,DU337465_337.1,BOT,[T/C],0049716346,CTTCCAGAGAAGTGATCCTAGGAGTGTTCCCATGCATACAAAATGCAAAA,,,3.1,6,105739776,diploid,other,pilot,0,TOP,CAGATGTTTCACTTTTCTNGGTTTCCATTGTTTCAGTGAAATCCTTACGCTATGAAGGCT[A/G]TTTTGCATTTTGTATGCATGGGAACACTCCTAGGATCACTTCTCTGGAAGAAGTGTCACG,CAGATGTTTCACTTTTCTNGGTTTCCATTGTTTCAGTGAAATCCTTACGCTATGAAGGCT[A/G]TTTTGCATTTTGTATGCATGGGAACACTCCTAGGATCACTTCTCT…
DU340136_162.1-0_T_R_1560835519,DU340136_162.1,TOP,[A/G],0022714391,ACTTTATTCTCACTTGCTAAGTTTTCATGACCCTAAATTCTATTTCCACT,,,3.1,18,53259877,diploid,other,pilot,0,BOT,CAGACTAAGTTAATCTTTCTCAGGCAACATCTTTTAAAGAGAATGATGCTACACAAACTT[T/C]AGTGGAAATAGAATTTAGGGTCATGAAAACTTAGCAAGTGAGAATAAAGTGAAAGAAATG,CATTTCTTTCACTTTATTCTCACTTGCTAAGTTTTCATGACCCTAAATTCTATTTCCACT[A/G]AAGTTTGTGTAGCATCATTCTCTTTAAAAGATGTTGCCTGAGAAA…
DU340323_402.1-0_T_R_1560846343,DU340323_402.1,TOP,[A/G],0069754400,GGAGGTTATGTTTTGCAAACTCAGGAGCGTGAAAAGCTGTAATACTTCAC,,,3.1,15,33083179,diploid,other,pilot,0,TOP,GGGACAAATGGGAGGTTATGTTTTGCAAACTCAGGAGCGTGAAAAGCTGTAATACTTCAC[A/G]GAAACAAATCTAATGGTTGAAATAGAACATGATACTAAAGAAGCCCATTGTTCGGAGCTT,GGGACAAATGGGAGGTTATGTTTTGCAAACTCAGGAGCGTGAAAAGCTGTAATACTTCAC[A/G]GAAACAAATCTAATGGTTGAAATAGAACATGATACTAAAGAAGCC…
DU342117_350.1-0_B_F_1560733008,DU342117_350.1,BOT,[T/C],0038720386,GGTCTCTGCTGAGTAATAAAATTGCAGGTACTTTTTCACTCCTTGACTAA,,,3.1,1,273690320,diploid,other,pilot,0,BOT,TCTCTAAACGGGTCTCTGCTGAGTAATAAAATTGCAGGTACTTTTTCACTCCTTGACTAA[T/C]TTTCTGTTGCTTTCAGGTGAGCTGTGCAGAATCCCTGCGAGGCACCTTCAGATTTAAAAA,TTTTTAAATCTGAAGGTGCCTCGCAGGGATTCTGCACAGCTCACCTGAAAGCAACAGAAA[A/G]TTAGTCAAGGAGTGAAAAAGTACCTGCAATTTTATTACTCAGCAG…
DU344050_171.1-0_T_F_1560737895,DU344050_171.1,TOP,[A/G],0012774336,GCGTTCAGTAGCCTTGGGATAAAAGTTGAGAGCTATACTTGGAATGGGGA,,,3.1,1,96806235,diploid,other,pilot,0,BOT,TCATGCCCTGAAGGATCCGACCCTTCTCTGGCACAAAACCTTCAGCATTAATATTTCCCT[T/C]TCCCCATTCCAAGTATAGCTCTCAACTTTTATCCCAAGGCTACTGAACGCATGATTTAAA,TTTAAATCATGCGTTCAGTAGCCTTGGGATAAAAGTTGAGAGCTATACTTGGAATGGGGA[A/G]AGGGAAATATTAATGCTGAAGGTTTTGTGCCAGAGAAGGGTCGGAT…
DU345394_399.1-0_T_F_1560831247,DU345394_399.1,TOP,[A/C],0016788432,AACCCAACCATGTTCCTTCTGGCTCCTTCTCATGCCACTTCCCAATGTCC,,,3.1,18,60904691,diploid,other,pilot,0,BOT,CCTTCACCTCCACCTGTATGGCATGATGGAGGAGTTCAGCCACACAGGAACCCAGTAAGT[T/G]GGACATTGGGAAGTGGCATGAGAAGGAGCCAGAAGGAACATGGTTGGGTTGATGGAGCAC,GTGCTCCATCAACCCAACCATGTTCCTTCTGGCTCCTTCTCATGCCACTTCCCAATGTCC[A/C]ACTTACTGGGTTCCTGTGTGGCTGAACTCCTCCATCATGCCATAC…
DU345490_529.1-0_T_F_1560782831,DU345490_529.1,TOP,[A/G],0018735447,TGACAGGGAGAGAAGCCCAGTGATACTGGGTTAAAAAGTGAAGGAGAGAT,,,3.1,4,99926381,diploid,other,pilot,0,BOT,NNNNNNNNNNNNNNNNNNNNNNTGTCCAATTTTGAGGCCACTCACACGGCTGTCCTTCCA[T/C]ATCTCTCCTTCACTTTTTAACCCAGTATCACTGGGCTTCTCTCCCTGTCACTCCCTATCA,TGATAGGGAGTGACAGGGAGAGAAGCCCAGTGATACTGGGTTAAAAAGTGAAGGAGAGAT[A/G]TGGAAGGACAGCCGTGTGAGTGGCCTCAAAATTGGACANNNNNNNN…
DU348827_210.1-0_B_F_1560735512,DU348827_210.1,BOT,[T/C],0056755352,AGGGCTCTTGGGTTTTATGACCTTAATACCAATCTGTGTTTTCCCCAAAT,,,3.1,1,263074281,diploid,other,pilot,0,TOP,CACCCTGAGTGGGAGGTGAGTTTCTTCCACTAAACCCTGCCCTTCATTTGGGAGGGTGTC[A/G]ATTTGGGGAAAACACAGATTGGTATTAAGGTCATAAAACCCAAGAGCCCTTCCAGCCAGC,CACCCTGAGTGGGAGGTGAGTTTCTTCCACTAAACCCTGCCCTTCATTTGGGAGGGTGTC[A/G]ATTTGGGGAAAACACAGATTGGTATTAAGGTCATAAAACCCAAGA…
DU351298_316.1-0_B_R_1560732930,DU351298_316.1,BOT,[T/G],0056735504,TTTGCATCTCAGTTCAAAATTCCAGTTGCCAAGGAGAGCAAGTTTGTCCA,,,3.1,1,69741133,diploid,other,pilot,0,BOT,TCCCTATCTCTTTGCATCTCAGTTCAAAATTCCAGTTGCCAAGGAGAGCAAGTTTGTCCA[T/G]TTTGGGTCAGATATCCACACCTGCGTCACTCAGCCATGCAGTTTAGACTACAAGTTACAT,ATGTAACTTGTAGTCTAAACTGCATGGCTGAGTGACGCAGGTGTGGATATCTGACCCAAA[A/C]TGGACAAACTTGCTCTCCTTGGCAACTGGAATTTTGAACTGAGATG…
DU352664_372.1-0_B_R_1560775878,DU352664_372.1,BOT,[T/G],0010807385,TACGGAGGACCCTGGCTGCAGCTCCTCAGCTGCTGTTTGGAAGTGGATTA,,,3.1,9,89101161,diploid,other,pilot,0,TOP,CTTGGGAACTGTTCCTAACTGATGTTGATGGTGGGGTTGTCCACGGCCCAGCCCTGCTGG[A/C]TAATCCACTTCCAAACAGCAGCTGAGGAGCTGCAGCCAGGGTCCTCCGTACAGACCCTTA,CTTGGGAACTGTTCCTAACTGATGTTGATGGTGGGGTTGTCCACGGCCCAGCCCTGCTGG[A/C]TAATCCACTTCCAAACAGCAGCTGAGGAGCTGCAGCCAGGGTCCTC…
DU352764_273.1-0_T_R_1560839559,DU352764_273.1,TOP,[A/G],0013614376,CTAATTATTGCTTTAGTGTTCTCATATCTTCTAATCTTCTCCCAGTCTCC,,,3.1,15,50813916,diploid,other,pilot,0,BOT,ACCTCATTTATAATAGTTATTAGAAAGTTAACTGATGACAATGTGGAAAACAGATTTAAA[T/C]GGAGACTGGGAGAAGATTAGAAGATATGAGAACACTAAAGCAATAATTAGGATATTACTG,CAGTAATATCCTAATTATTGCTTTAGTGTTCTCATATCTTCTAATCTTCTCCCAGTCTCC[A/G]TTTAAATCTGTTTTCCACATTGTCATCAGTTAACTTTCTAATAAC…
DU352981_312.1-0_T_R_1560811281,DU352981_312.1,TOP,[A/G],0065731470,GTGATTGATATAAGCAAATTATTGATATTTCAGCCCTAAGGCAGGGCATC,,,3.1,17,27991407,diploid,other,pilot,0,TOP,CTTATACTTAGTGATTGATATAAGCAAATTATTGATATTTCAGCCCTAAGGCAGGGCATC[A/G]TCTTATCCTGCCTGTTCCATTCCTAATTATCCTAANNNNNNNNNNNNNNNNNNNNNNNNN,CTTATACTTAGTGATTGATATAAGCAAATTATTGATATTTCAGCCCTAAGGCAGGGCATC[A/G]TCTTATCCTGCCTGTTCCATTCCTAATTATCCTAANNNNNNNNNN…
DU353714_367.1-0_T_R_1560822321,DU353714_367.1,TOP,[A/G],0029784330,GCATATTAAGGAAGCTAAGAAAATACTACTTTCAAGCAAATACACAACTG,,,3.1,11,61430572,diploid,other,pilot,0,TOP,GTGAATAAGAGCATATTAAGGAAGCTAAGAAAATACTACTTTCAAGCAAATACACAACTG[A/G]TTTATTTTGCATCAGATGACATGAATATGTTGAACAGCTTTCAGTCGAANNNNNNNNNNN,GTGAATAAGAGCATATTAAGGAAGCTAAGAAAATACTACTTTCAAGCAAATACACAACTG[A/G]TTTATTTTGCATCAGATGACATGAATATGTTGAACAGCTTTCAGT…
DU354639_611.1-0_B_R_1560738734,DU354639_611.1,BOT,[T/C],0028673505,AAAATCAAACAGATCAGGGAAAATTGCTGTGTGGTTGATTGCCACATGCA,,,3.1,1,128835155,diploid,other,pilot,0,BOT,TTGGCATCAGAAAATCAAACAGATCAGGGAAAATTGCTGTGTGGTTGATTGCCACATGCA[T/C]TGACTCATCACATTTATTTTTGTGACAGTCCATGTCAGTTAATTAGGAAAGATTGTTTTT,AAAAACAATCTTTCCTAATTAACTGACATGGACTGTCACAAAAATAAATGTGATGAGTCA[A/G]TGCATGTGGCAATCAACCACACAGCAATTTTCCCTGATCTGTTTG…
DU356381_461.1-0_T_R_1560839859,DU356381_461.1,TOP,[A/C],0019738441,ATTTCTATTTATCTCCAAGCATTTCCTTAGAATGCAGATCTAAAAGAATA,,,3.1,12,72012399,diploid,other,pilot,0,TOP,AGCTAATTTTATTTCTATTTATCTCCAAGCATTTCCTTAGAATGCAGATCTAAAAGAATA[A/C]ATTTCCTTGTAGCTCATGCCACGTTCCCAGACCCATCTGGANTCTANGAGATGATATAGG,AGCTAATTTTATTTCTATTTATCTCCAAGCATTTCCTTAGAATGCAGATCTAAAAGAATA[A/C]ATTTCCTTGTAGCTCATGCCACGTTCCCAGACCCATCTGGANTCT…
DU356800_583.1-0_T_F_1560791847,DU356800_583.1,TOP,[A/C],0053787448,AGAGCAACCCCTTGAGGACAATCTCCTTGCTACATCTGTAATGAGAGTTG,,,3.1,3,147859545,diploid,other,pilot,0,BOT,TATGAGGAGGATAGAAGGGAAAAGGAGATAGAGCATCCCTTAAAAGGTCAAGCAGAGGGT[T/G]CAACTCTCATTACAGATGTAGCAAGGAGATTGTCCTCAAGGGGTTGCTCTACAAAGAACC,GGTTCTTTGTAGAGCAACCCCTTGAGGACAATCTCCTTGCTACATCTGTAATGAGAGTTG[A/C]ACCCTCTGCTTGACCTTTTAAGGGATGCTCTATCTCCTTTTCCCT…
DU357209_487.1-0_T_R_1560776235,DU357209_487.1,TOP,[A/C],0017763434,TTCCTTGAAAGTCTCCGGTCACTGGACTCTGTGGGAAGGTCTTCTCAACT,,,3.1,9,1450539,diploid,other,pilot,0,BOT,GGGACTGTCAGAGGGAAGGGGCCTCAGGAGGCCAAGTAGAAGAAACTCCTGGAGAGGCCG[T/G]AGTTGAGAAGACCTTCCCACAGAGTCCAGTGACCGGAGACTTTCAAGGAAATGGAGGTCA,TGACCTCCATTTCCTTGAAAGTCTCCGGTCACTGGACTCTGTGGGAAGGTCTTCTCAACT[A/C]CGGCCTCTCCAGGAGTTTCTTCTACTTGGCCTCCTGAGGCCCCTTCC…
DU358217_394.1_ilmnrep1-0_T_R_2747564815,DU358217_394.1,TOP,[A/T],0030642390,TAATTTTATCTCTGGCCTAATTTGAGAAGCTCATGCAGTTGGATATACAA,0050672441,TAATTTTATCTCTGGCCTAATTTGAGAAGCTCATGCAGTTGGATATACAT,3.1,3,151570716,diploid,other,pilot,0,TOP,CTCAAAACACATAATTTTATCTCTGGCCTAATTTGAGAAGCTCATGCAGTTGGATATACA[A/T]CTTTTNNNNNNNNNNNNNNNNNNNNNNNNNNNNCTCCTTTGTTTCTCCNTTACCTAAATG,CTCAAAACACATAATTTTATCTCTGGCCTAATTTGAGAAGC…
DU358338_506.1-0_T_F_1560755947,DU358338_506.1,TOP,[A/G],0022743461,ATGAGCCAAGAACTGAAGTCTGCAATGAAGGAGTGATGACAGCATAAGGA,,,3.1,20,29103396,diploid,other,pilot,0,TOP,ATGGAAACTAATGAGCCAAGAACTGAAGTCTGCAATGAAGGAGTGATGACAGCATAAGGA[A/G]AGGGAGCTTCAGAACTTGGCATGTTCTGATCTGTTCTATTGCAAAGACACAAAGGCACAT,ATGGAAACTAATGAGCCAAGAACTGAAGTCTGCAATGAAGGAGTGATGACAGCATAAGGA[A/G]AGGGAGCTTCAGAACTTGGCATGTTCTGATCTGTTCTATTGCAAA…
DU359121_709.1-0_T_F_1560782229,DU359121_709.1,TOP,[A/G],0017600335,AGCCCAAATGGCATTACTCATTAAAAAGATGTCAGATAAATAGGACATCA,,,3.1,5,24693499,diploid,other,pilot,0,BOT,GACTAGTTAGAAGACTCATTCTTTTTATTCTTTAAAGTCTCAAAATCTTAATTTGCTTCA[T/C]TGATGTCCTATTTATCTGACATCTTTTTAATGAGTAATGCCATTTGGGCTGTGGCTGCTG,CAGCAGCCACAGCCCAAATGGCATTACTCATTAAAAAGATGTCAGATAAATAGGACATCA[A/G]TGAAGCAAATTAAGATTTTGAGACTTTAAAGAATAAAAAGAATGAG…
DU359171_258.1-0_B_R_1560841970,DU359171_258.1,BOT,[T/G],0027689362,GAAGCTCAAAGATCACAGGTTGCACCTGAAAATATCTGGAAGGAAGAGAG,,,3.1,12,4470292,diploid,other,pilot,0,TOP,GCTGGGGTTTTGCTGACTATTGTGCAGCTGAACTCATTTGGAGAGTGCTGCTGCTAACTC[A/C]CTCTCTTCCTTCCAGATATTTTCAGGTGCAACCTGTGATCTTTGAGCTTCCGTTGGTCAC,GCTGGGGTTTTGCTGACTATTGTGCAGCTGAACTCATTTGGAGAGTGCTGCTGCTAACTC[A/C]CTCTCTTCCTTCCAGATATTTTCAGGTGCAACCTGTGATCTTTGAG…
DU359708_155.1-0_B_F_1560757504,DU359708_155.1,BOT,[T/C],0023637490,TAGGTTGAATGGAGGAAGAAGCCACGCAAACAGAGGCTGGTCACACGAGA,,,3.1,2,246990951,diploid,other,pilot,0,TOP,GGCCTCTGAGATGTCGCACGCCTGTGGCTCCAGCCCTCCCGGGTCCCGTGCAGACCACCC[A/G]TCTCGTGTGACCAGCCTCTGTTTGCGTGGCTTCTTCCTCCATTCAACCTAAGCTGCCTTC,GGCCTCTGAGATGTCGCACGCCTGTGGCTCCAGCCCTCCCGGGTCCCGTGCAGACCACCC[A/G]TCTCGTGTGACCAGCCTCTGTTTGCGTGGCTTCTTCCTCCATTCA…
DU360028_244.1-0_T_F_1560759955,DU360028_244.1,TOP,[A/G],0057662474,TTGAGGGTCTCTGCACATAGGGAGAGACAGAGGGGAAGATACACCCAGCT,,,3.1,2,27629998,diploid,other,pilot,0,BOT,AGCACTCTTTTGGGTGTTCCATGCCTAGTGCAGGGCTGCAGCGACAGTCTAGTGGGAGCA[T/C]AGCTGGGTGTATCTTCCCCTCTGTCTCTCCCTATGTGCAGAGACCCTCAAGGTGGCCTTG,CAAGGCCACCTTGAGGGTCTCTGCACATAGGGAGAGACAGAGGGGAAGATACACCCAGCT[A/G]TGCTCCCACTAGACTGTCGCTGCAGCCCTGCACTAGGCATGGAACA…
DU360304_324.1-0_B_F_1560847856,DU360304_324.1,BOT,[T/A],0052641350,GCTAGAAGGAAAACAGGGACTTAGAGATGTCAGGTAACAGTCTCAGGAGT,0016688373,GCTAGAAGGAAAACAGGGACTTAGAGATGTCAGGTAACAGTCTCAGGAGA,3.1,3,36527598,diploid,other,pilot,0,TOP,TTTTAATTTTCCTGTGCTGGACAAAAACTATAAAATAAAAGCTGCTTCTGAACTGTATAC[A/T]CTCCTGAGACTGTTACCTGACATCTCTAAGTCCCTGTTTTCCTTCTAGCAGTATTTCCCC,TTTTAATTTTCCTGTGCTGGACAAAAACTATAAAATAAAAGCTGCTTCTGA…
DU360920_246.1-0_B_F_1560806204,DU360920_246.1,BOT,[T/C],0051660425,GGGTGTTAGGAAAATTTTCCAGGTTCATGTCTCTGGAAGCTGATGACACC,,,3.1,13,71902939,diploid,other,pilot,0,BOT,CACGCCTCTGGGGTGTTAGGAAAATTTTCCAGGTTCATGTCTCTGGAAGCTGATGACACC[T/C]GGGATGNNNNNNNNNNNNNNNNNNNCCGGGATGGTGCCCAGATCAGATCTCCATTACACA,TGTGTAATGGAGATCTGATCTGGGCACCATCCCGGNNNNNNNNNNNNNNNNNNNCATCCC[A/G]GGTGTCATCAGCTTCCAGAGACATGAACCTGGAAAATTTTCCTAA…
DU362488_275.1-0_B_F_1560832204,DU362488_275.1,BOT,[T/C],0018720431,TGGGAAACACTGAGCGCAGCAGTGGGGTTTGGGTGATCTCATGGGTTGGA,,,3.1,18,18739547,diploid,other,pilot,0,BOT,GGGCTGCTGCTGGGAAACACTGAGCGCAGCAGTGGGGTTTGGGTGATCTCATGGGTTGGA[T/C]GGTANNNNNNNNNNNNNNNNNNNNNNNNNNNNNNNNNNNNNNNNNNNNNNNNNNNNNNNN,NNNNNNNNNNNNNNNNNNNNNNNNNNNNNNNNNNNNNNNNNNNNNNNNNNNNNNNNTACC[A/G]TCCAACCCATGAGATCACCCAAACCCCACTGCTGCGCTCAGTGTT…
DU362773_332.1-0_B_F_1560783674,DU362773_332.1,BOT,[T/C],0049801323,CAGTTAGGAATAAAAGGCAAAAGAATTGGAGTGAAACAACTGAGATAAGC,,,3.1,4,91276412,diploid,other,pilot,0,BOT,TTTTTCATTTCAGTTAGGAATAAAAGGCAAAAGAATTGGAGTGAAACAACTGAGATAAGC[T/C]GAAACAAAAATGAGGAAAAGGTATATATGTAAATTAAGAACACACTTATTACTAGCNNNN,NNNNGCTAGTAATAAGTGTGTTCTTAATTTACATATATACCTTTTCCTCATTTTTGTTTC[A/G]GCTTATCTCAGTTGTTTCACTCCAATTCTTTTGCCTTTTATTCCTA…
DU362898_292.1-0_B_F_1560842596,DU362898_292.1,BOT,[T/C],0065743393,TTAGTGGATAGGGAGTGGTGAGGAGGACCCTTTGTCCTTGGCCTTGGTTC,,,3.1,X,4942959,diploid,other,pilot,0,TOP,NNNNNNNNNNNNNNNNNNNNNNNNNNNAAGACCTCAAGAGGCTTCTCTCTGTCCTTCCCA[A/G]GAACCAAGGCCAAGGACAAAGGGTCCTCCTCACCACTCCCTATCCACTAACACTGCTTTC,NNNNNNNNNNNNNNNNNNNNNNNNNNNAAGACCTCAAGAGGCTTCTCTCTGTCCTTCCCA[A/G]GAACCAAGGCCAAGGACAAAGGGTCCTCCTCACCACTCCCTATCCAC…
DU363389_530.1-0_T_F_1560816085,DU363389_530.1,TOP,[A/G],0057697490,CCCAAGGCAGAGTTTCATCAGGCTAAGGAATCAGGCAGGTGCTCAGAGCC,,,3.1,14,25367529,diploid,other,pilot,0,TOP,CTCCCTCCCTCCCAAGGCAGAGTTTCATCAGGCTAAGGAATCAGGCAGGTGCTCAGAGCC[A/G]GCACACACATGCAGCCTGCCAGCCTGGAGAAGGCTGTCTTTCTTGGGGAAGCCACCACTG,CTCCCTCCCTCCCAAGGCAGAGTTTCATCAGGCTAAGGAATCAGGCAGGTGCTCAGAGCC[A/G]GCACACACATGCAGCCTGCCAGCCTGGAGAAGGCTGTCTTTCTTG…
DU364592_286.1-0_B_R_1560837474,DU364592_286.1,BOT,[T/C],0020624494,ATATATTTAACTGCTGTAGTGAGTGAGCCAGACTAGAAGCAAAGAAATTA,,,3.1,X,119816059,diploid,other,pilot,0,TOP,NNNNNNNNNNNNNNNNNNNNNNNNNNNNNNNNNNNNNNNNNNNNNNACTGCCTTGTTTTC[A/G]TAATTTCTTTGCTTCTAGTCTGGCTCACTCACTACAGCAGTTAAATATATGTGGTAAACA,NNNNNNNNNNNNNNNNNNNNNNNNNNNNNNNNNNNNNNNNNNNNNNACTGCCTTGTTTTC[A/G]TAATTTCTTTGCTTCTAGTCTGGCTCACTCACTACAGCAGTTAAA…
DU364675_634.1-0_T_R_1560747195,DU364675_634.1,TOP,[A/G],0072652304,TTAGCACTTGCACTATATGTATTGATTGATTGCCCCCCTAATATGCGCTA,,,3.1,7,37905087,diploid,other,pilot,0,BOT,GGTTCTGCTTTGGAGGGAACCCCATCAAAGATAGGAGGAAAGTCCCAGAGAGTATATGTG[T/C]TAGCGCATATTAGGGGGGCAATCAATCAATACATATAGTGCAAGTGCTAATTTTTAGAAA,TTTCTAAAAATTAGCACTTGCACTATATGTATTGATTGATTGCCCCCCTAATATGCGCTA[A/G]CACATATACTCTCTGGGACTTTCCTCCTATCTTTGATGGGGTTCCC…
DU364754_308.1-0_T_F_1560771437,DU364754_308.1,TOP,[A/G],0015682409,GACATTCACATTTAGATGTAAGCTACACGACAAATGAGGATGCAGAAAAT,,,3.1,9,93724659,diploid,other,pilot,0,BOT,GAAGTTGACATGGATCTCTCTGCAATGGAGTAAGTTAGTTACTTAAATTGAAAGATGCAG[T/C]ATTTTCTGCATCCTCATTTGTCGTGTAGCTTACATCTAAATGTGAATGTCCTGAAATTAG,CTAATTTCAGGACATTCACATTTAGATGTAAGCTACACGACAAATGAGGATGCAGAAAAT[A/G]CTGCATCTTTCAATTTAAGTAACTAACTTACTCCATTGCAGAGAGA…
DU365365_347.1_ilmndup1-0_B_R_2602619496,DU365365_347.1,BOT,[T/G],0051751470,CTCTAGTTGCCTGCCCCTTGATTCTTTGATTCCCTGCAGGTGTTTTTACT,,,3.1,X,93153613,diploid,other,pilot,0,TOP,AAAGGCAGAAANATAGATGAGAGTTCTTGATTCAGGACCCAGTATATGATGGGTTTCACT[A/C]AGTAAAAACACCTGCAGGGAATCAAAGAATCAAGGGGCAGGCAACTAGAGCTTCTTTTAG,AAAGGCAGAAANATAGATGAGAGTTCTTGATTCAGGACCCAGTATATGATGGGTTTCACT[A/C]AGTAAAAACACCTGCAGGGAATCAAAGAATCAAGGGG…
DU366503_110.1-0_T_R_1560821499,DU366503_110.1,TOP,[A/G],0052711492,GATATAAGGGTGCTGGAAGATGAGAGCCAAGGATGAAAAATTAATTAGGG,,,3.1,24,23776632,diploid,other,pilot,0,TOP,GAGACAGTGAGATATAAGGGTGCTGGAAGATGAGAGCCAAGGATGAAAAATTAATTAGGG[A/G]AATAAGCTGTCCAGGAAGGANNNNNNNNNNNNNNNNNNNNNNNNNNNNNNNNNNNNNNNN,GAGACAGTGAGATATAAGGGTGCTGGAAGATGAGAGCCAAGGATGAAAAATTAATTAGGG[A/G]AATAAGCTGTCCAGGAAGGANNNNNNNNNNNNNNNNNNNNNNNNN…
DU366895_507.1-0_T_F_1560790075,DU366895_507.1,TOP,[A/G],0040754486,TTTGTAAATAGATGAGATTGAAAAGGAAGCCCGGGTCCTGCTCGTTGACA,,,3.1,3,222138737,diploid,other,pilot,0,TOP,TGGAGGCACATTTGTAAATAGATGAGATTGAAAAGGAAGCCCGGGTCCTGCTCGTTGACA[A/G]ACCAATGCCTCTCTGCAGGCTGTCGAAACACGTGCGGCCCTGCCTGGATTTACAGCCATC,TGGAGGCACATTTGTAAATAGATGAGATTGAAAAGGAAGCCCGGGTCCTGCTCGTTGACA[A/G]ACCAATGCCTCTCTGCAGGCTGTCGAAACACGTGCGGCCCTGCCT…
DU367350_210.1-0_B_R_1560755520,DU367350_210.1,BOT,[T/C],0042749440,CATCTGTTTCTATTTAGAGGCAGTGGGACCCAGCCTGGATCTCCCAGTTC,,,3.1,2,185974821,diploid,other,pilot,0,BOT,AGACAGAGGACATCTGTTTCTATTTAGAGGCAGTGGGACCCAGCCTGGATCTCCCAGTTC[T/C]CAGAACTAGTGTCCCAACTGAGTAGGGTCAACCAGATCAGGGGACAGCAAGACCCCTGTC,GACAGGGGTCTTGCTGTCCCCTGATCTGGTTGACCCTACTCAGTTGGGACACTAGTTCTG[A/G]GAACTGGGAGATCCAGGCTGGGTCCCACTGCCTCTAAATAGAAAC…
DU369175_467.1-0_T_F_1560782427,DU369175_467.1,TOP,[A/G],0039722432,CATCATTTTGTTCCTCACATACTCAATGAAGCATGAATCATAGGCTCATC,,,3.1,4,73699694,diploid,other,pilot,0,TOP,GCTGTGGAAACATCATTTTGTTCCTCACATACTCAATGAAGCATGAATCATAGGCTCATC[A/G]TTTTAGGTTATAGTAACTGAGGACANNNNNNNNNNNNNNNNNNNNNNNNNNNNNNNNNNN,GCTGTGGAAACATCATTTTGTTCCTCACATACTCAATGAAGCATGAATCATAGGCTCATC[A/G]TTTTAGGTTATAGTAACTGAGGACANNNNNNNNNNNNNNNNNNNNN…
DU370089_301.1-0_T_F_1560782909,DU370089_301.1,TOP,[A/G],0020679361,ATTTAAAGCCTAGGTCACGCAATAAGTATTTGACACTGCACTTTTCAGGT,,,3.1,4,105042554,diploid,other,pilot,0,TOP,TAATGTACATATTTAAAGCCTAGGTCACGCAATAAGTATTTGACACTGCACTTTTCAGGT[A/G]ACTCTGAAACCATAGAAAACCCAGATACATATCGGTTGGATAGTTTAATGTAATAAAATG,TAATGTACATATTTAAAGCCTAGGTCACGCAATAAGTATTTGACACTGCACTTTTCAGGT[A/G]ACTCTGAAACCATAGAAAACCCAGATACATATCGGTTGGATAGTT…
DU370509_408.1_ilmndup1-0_T_F_2747356024,DU370509_408.1,TOP,[A/G],0044710332,CATTCAGTCTGGTGCTTGGTGATTCAGGAGTGTTGTCTGTCACAAAGGCA,,,3.1,24,1012093,diploid,other,pilot,0,BOT,AACCCAAATGANGTCAGTCTCCTGCCGAGGGGCTGACTGTCTTCAGAAATTCTCCCAGCC[T/C]TGCCTTTGTGACAGACAACACTCCTGAATCACCAAGCACCAGACTGAATGCCGACACAGT,ACTGTGTCGGCATTCAGTCTGGTGCTTGGTGATTCAGGAGTGTTGTCTGTCACAAAGGCA[A/G]GGCTGGGAGAATTTCTGAAGACAGTCAGCCCCTCGGC…
DU370938_485.1-0_T_F_1560847025,DU370938_485.1,TOP,[C/G],0018726366,AAAGACACAAACTGCAGTCAGGACTTTGTCTGCTTCTGTCCTCATTTCTC,0055626357,AAAGACACAAACTGCAGTCAGGACTTTGTCTGCTTCTGTCCTCATTTCTG,3.1,3,46325712,diploid,other,pilot,0,TOP,TATCTTGAAAGAAAGACACAAACTGCAGTCAGGACTTTGTCTGCTTCTGTCCTCATTTCT[C/G]TCTGCAGGGAGGTCTCTTTTCTCTCAAATTCGTTCCAAAATAAAAtcatcatctccctaa,TATCTTGAAAGAAAGACACAAACTGCAGTCAGGACTTTGTCTGCTTCTGTC…
DU371005_182.1-0_B_F_1560823018,DU371005_182.1,BOT,[T/C],0028751481,TGTTGGTTGGAAAGCCAGACACGCTTGAACAAAAGCAGCTGTGATAGCAG,,,3.1,11,36132948,diploid,other,pilot,0,BOT,TCCAGGCAGATGTTGGTTGGAAAGCCAGACACGCTTGAACAAAAGCAGCTGTGATAGCAG[T/C]GTTTCTCTAAAGTGTTTGGGGAGAGGACACTTGTCCCTGTCTGCCCTTGGAGCAGCATTT,AAATGCTGCTCCAAGGGCAGACAGGGACAAGTGTCCTCTCCCCAAACACTTTAGAGAAAC[A/G]CTGCTATCACAGCTGCTTTTGTTCAAGCGTGTCTGGCTTTCCAAC…
DU372397_441.1-0_T_R_1560844041,DU372397_441.1,TOP,[A/G],0058759408,AAAATGTTGCAAAGTCCATTTCACTTTCACTGGGACAGACACAAGCAGCA,,,3.1,15,76496373,diploid,other,pilot,0,BOT,AAAGAGAGAGAGAGAAAACTGCAGATTAGGTAAGGATTGTTTAAAGTGAAAAAAATAAAT[T/C]TGCTGCTTGTGTCTGTCCCAGTGAAAGTGAAATGGACTTTGCAACATTTTGATTCTCACT,AGTGAGAATCAAAATGTTGCAAAGTCCATTTCACTTTCACTGGGACAGACACAAGCAGCA[A/G]ATTTATTTTTTTCACTTTAAACAATCCTTACCTAATCTGCAGTTT…
DU372455_541.1-0_T_F_1560839177,DU372455_541.1,TOP,[A/G],0016692469,GAGCAAATTCAAGGGGCTACTTGGTAGCCTTGGTCATTACAGTACAGCAT,,,3.1,X,58000213,diploid,other,pilot,0,BOT,AACATGCATGAATTTTTTCCCAACAGCTTTTAGATCACGCATCTGAAAGATAAAAAACAA[T/C]ATGCTGTACTGTAATGACCAAGGCTACCAAGTAGCCCCTTGAATTTGCTCAAATTTTTTT,AAAAAAATTTGAGCAAATTCAAGGGGCTACTTGGTAGCCTTGGTCATTACAGTACAGCAT[A/G]TTGTTTTTTATCTTTCAGATGCGTGATCTAAAAGCTGTTGGGAAAA…
DU372582_268.1-0_T_F_1560775413,DU372582_268.1,TOP,[A/G],0074674433,GTCACAGATTCAGAAATGAAGCACAGTAGTTGTGAGCCAGGAATGCCGCA,,,3.1,9,94201721,diploid,other,pilot,0,BOT,ATTTTTCCAGGAATAAAGCAGGATACAAGGGACATTAAGAAGTTTCACAGATGCTTACCA[T/C]TGCGGCATTCCTGGCTCACAACTACTGTGCTTCATTTCTGAATCTGTGACCAAAGGTTTC,GAAACCTTTGGTCACAGATTCAGAAATGAAGCACAGTAGTTGTGAGCCAGGAATGCCGCA[A/G]TGGTAAGCATCTGTGAAACTTCTTAATGTCCCTTGTATCCTGCTTT…
DU373335_329.1-0_B_R_1560760516,DU373335_329.1,BOT,[T/C],0016615397,ATACCATCACCTACAGTCTGGTCACAGGGCCTCTTCAGCTCAACTCTAAA,,,3.1,2,37353417,diploid,other,pilot,0,BOT,ATTTCTAGTAATACCATCACCTACAGTCTGGTCACAGGGCCTCTTCAGCTCAACTCTAAA[T/C]TGAAAGAAATGTTGCCAATGATGAGTCAGAGATAGCTATCAGGAAAGATGGAAAAGGACT,AGTCCTTTTCCATCTTTCCTGATAGCTATCTCTGACTCATCATTGGCAACATTTCTTTCA[A/G]TTTAGAGTTGAGCTGAAGAGGCCCTGTGACCAGACTGTAGGTGATG…
DU373461_120.1-0_T_F_1560789217,DU373461_120.1,TOP,[A/C],0043788327,ACTTTTTCCACAGGCTACCTCCTTTCTCACATCTCTGCTTGATTTTGTCT,,,3.1,5,66211201,diploid,other,pilot,0,TOP,GGACTTGCTGACTTTTTCCACAGGCTACCTCCTTTCTCACATCTCTGCTTGATTTTGTCT[A/C]CCCTCCTCCAGCGGTCATTTCGGGAACTNNNNNNNNNNNNNNNNNNNNNNNNNNNNNNNN,GGACTTGCTGACTTTTTCCACAGGCTACCTCCTTTCTCACATCTCTGCTTGATTTTGTCT[A/C]CCCTCCTCCAGCGGTCATTTCGGGAACTNNNNNNNNNNNNNNNNNN…
DU373830_532.1_ilmndup1-0_B_R_2602619500,DU373830_532.1,BOT,[T/C],0036619370,CACAGTGTGAATAAGCAAAGCAGCTCTTCTTAACCTTCCCGCTCTCCTGC,,,3.1,0,0,diploid,other,pilot,0,BOT,CCAACACAGCCACAGTGTGAATAAGCAAAGCAGCTCTTCTTAACCTTCCCGCTCTCCTGC[T/C]GGAGGGGTGCCGTGACTGCCTGGAAATTACCGATGGGAAAATGGAGGCNGGGAGTGGTTA,TAACCACTCCCNGCCTCCATTTTCCCATCGGTAATTTCCAGGCAGTCACGGCACCCCTCC[A/G]GCAGGAGAGCGGGAAGGTTAAGAAGAGCTGCTTTGCTTATTCAC…
DU373896_534.1-0_B_F_1560785810,DU373896_534.1,BOT,[T/G],0033614484,AGAACCAGACTCCTCTGGATCCGGAAGCTGTCTCCATCTCCTGGACTGGA,,,3.1,3,130667605,diploid,other,pilot,0,BOT,CCATGAAAACAGAACCAGACTCCTCTGGATCCGGAAGCTGTCTCCATCTCCTGGACTGGA[T/G]GGATAGAGACCAGGGGAGAGTCTCGCAGTGAAAGGGGGCAGAGCCAGGAGAAGAGGTAGG,CCTACCTCTTCTCCTGGCTCTGCCCCCTTTCACTGCGAGACTCTCCCCTGGTCTCTATCC[A/C]TCCAGTCCAGGAGATGGAGACAGCTTCCGGATCCAGAGGAGTCTG…
DU376221_309.1-0_B_R_1560779678,DU376221_309.1,BOT,[T/C],0064742392,TGTCCCATCCTTCAGCTCTTGGGCAATGGAAGGAAGATGGAGAAGCTTGC,,,3.1,4,76597855,diploid,other,pilot,0,TOP,CTCAGGGAGGGTTTGCAACCTTGGGAGGTGTGGCAGGGACTTCTGCTGAGAATGGAGGAA[A/G]GCAAGCTTCTCCATCTTCCTTCCATTGCCCAAGAGCTGAAGGATGGGACAGCACTGAGCT,CTCAGGGAGGGTTTGCAACCTTGGGAGGTGTGGCAGGGACTTCTGCTGAGAATGGAGGAA[A/G]GCAAGCTTCTCCATCTTCCTTCCATTGCCCAAGAGCTGAAGGATGG…
DU377445_470.1-0_B_R_1560844458,DU377445_470.1,BOT,[T/C],0016646392,TGTTCTTGCCTGAGAGAGGGAGATTTAGGGAGAACCACAGATAGTTTTTC,,,3.1,7,26452668,diploid,other,pilot,0,TOP,ACTCATTGTGTACATCCTCTACTATCATCAGTGAATAATTATAGAACTGCTCTGGAGCAT[A/G]GAAAAACTATCTGTGGTTCTCCCTAAATCTCCCTCTCTCAGGCAAGAACAGACTGTCAGA,ACTCATTGTGTACATCCTCTACTATCATCAGTGAATAATTATAGAACTGCTCTGGAGCAT[A/G]GAAAAACTATCTGTGGTTCTCCCTAAATCTCCCTCTCTCAGGCAAG…
DU378652_409.1-0_B_F_1560736590,DU378652_409.1,BOT,[T/G],0022790369,CTAAAGTCCAGAGACCAGCATCACCCATCATATTTGATCATGTGAGTCAG,,,3.1,1,254731369,diploid,other,pilot,0,BOT,GATGCAGATTCTAAAGTCCAGAGACCAGCATCACCCATCATATTTGATCATGTGAGTCAG[T/G]AAGTTTCCTGTTTTAATTGGGTTTTGATCCCTTGTGACCTAAGAGTCCTAGTTATGCAAT,ATTGCATAACTAGGACTCTTAGGTCACAAGGGATCAAAACCCAATTAAAACAGGAAACTT[A/C]CTGACTCACATGATCAAATATGATGGGTGATGCTGGTCTCTGGAC…
DU378819_632.1-0_T_R_1560809265,DU378819_632.1,TOP,[A/G],0014767413,ATGAGGCCGGTGTTCAGGGAGACATAAAGTTTTGCACTGAAGAAAAATAC,,,3.1,17,22259322,diploid,other,pilot,0,TOP,AAGGTGCCCCATGAGGCCGGTGTTCAGGGAGACATAAAGTTTTGCACTGAAGAAAAATAC[A/G]TTTCCACTGAGCAGTATGAAGATATTAAAATAAAAAATCCCCCAAATGAGGAAACTTTCT,AAGGTGCCCCATGAGGCCGGTGTTCAGGGAGACATAAAGTTTTGCACTGAAGAAAAATAC[A/G]TTTCCACTGAGCAGTATGAAGATATTAAAATAAAAAATCCCCCAA…
DU379505_529.1-0_B_F_1560732622,DU379505_529.1,BOT,[T/G],0049772490,ATTTGCCTATTGCCCAAAGAAGATCTCCAAAGAAGGCTTGGAAGGGGTGT,,,3.1,1,23952498,diploid,other,pilot,0,BOT,TACTCTAGGGATTTGCCTATTGCCCAAAGAAGATCTCCAAAGAAGGCTTGGAAGGGGTGT[T/G]TTATAATGGGAAAGAAGATTAAAACCTTTATATTTATCCCTTAAATATCACTTCTTTTTT,AAAAAAGAAGTGATATTTAAGGGATAAATATAAAGGTTTTAATCTTCTTTCCCATTATAA[A/C]ACACCCCTTCCAAGCCTTCTTTGGAGATCTTCTTTGGGCAATAGGC…
DU380983_440.1-0_T_F_1560806503,DU380983_440.1,TOP,[A/G],0069640434,TGAATCCGTGATAGTCTTTAGCAACCAATGTCTTATGTATCATCACGAGC,,,3.1,21,28222567,diploid,other,pilot,0,TOP,CGATTAAGAGTGAATCCGTGATAGTCTTTAGCAACCAATGTCTTATGTATCATCACGAGC[A/G]TTAACTATTCACCTGCCTCTGAGTGTATCTGTGTAGGATTTGACCCAAGGAGCAGATGGT,CGATTAAGAGTGAATCCGTGATAGTCTTTAGCAACCAATGTCTTATGTATCATCACGAGC[A/G]TTAACTATTCACCTGCCTCTGAGTGTATCTGTGTAGGATTTGACC…
DU381007_457.1-0_T_F_1560823069,DU381007_457.1,TOP,[A/G],0036664446,ACTGAATGAAACACGTAACTGATTTACACTCTGCCGCATCACCTCTTCTA,,,3.1,26,4563882,diploid,other,pilot,0,TOP,TCCGTGAATCACTGAATGAAACACGTAACTGATTTACACTCTGCCGCATCACCTCTTCTA[A/G]CCACAAGGACACCGCGCAGCCCCTTGGCAGCCACCCACAGGTGTCTGCTCATGTTANNNN,TCCGTGAATCACTGAATGAAACACGTAACTGATTTACACTCTGCCGCATCACCTCTTCTA[A/G]CCACAAGGACACCGCGCAGCCCCTTGGCAGCCACCCACAGGTGTCT…
DU381045_479.1-0_B_F_1560817052,DU381045_479.1,BOT,[T/C],0023740440,CTGTCTGTTTATCTCTCCTTTGTGGGTGGAGAGGCTGACCCATTTGCAAG,,,3.1,14,61164458,diploid,other,pilot,0,BOT,GTCCATCGACCTGTCTGTTTATCTCTCCTTTGTGGGTGGAGAGGCTGACCCATTTGCAAG[T/C]AGATTTCAGACCTCCGGGCCCTTTACCCCCNNNNNNNNNNNNNNNNNNNNNNNNNNNNNN,NNNNNNNNNNNNNNNNNNNNNNNNNNNNNNGGGGGTAAAGGGCCCGGAGGTCTGAAATCT[A/G]CTTGCAAATGGGTCAGCCTCTCCACCCACAAAGGAGAGATAAACA…
DU381131_150.1-0_T_F_1560756589,DU381131_150.1,TOP,[A/G],0061632475,AACGCAATGGTCGGTTTCATTCAGCTATTACCTACAATGGATCAAAATGC,,,3.1,6,113327578,diploid,other,pilot,0,TOP,CCTTGCAGAGAACGCAATGGTCGGTTTCATTCAGCTATTACCTACAATGGATCAAAATGC[A/G]GTGTGGTGACTTTATTCCCAATCCCAGTTTGCCAGAGTGGCTCTACGAGAAACCAGGACA,CCTTGCAGAGAACGCAATGGTCGGTTTCATTCAGCTATTACCTACAATGGATCAAAATGC[A/G]GTGTGGTGACTTTATTCCCAATCCCAGTTTGCCAGAGTGGCTCTA…
DU381336_257.1-0_T_R_1560831583,DU381336_257.1,TOP,[A/C],0047605414,TAAGGGAATTTGGCTTGTTCAAGAACAATGAGTTTGGCTTTCAAATAAGG,,,3.1,16,27543304,diploid,other,pilot,0,BOT,GAAAAATGATCAGAGATGTGTATCAACAAGCAAATAACCATGCAAACAAGAGTTACTAAA[T/G]CCTTATTTGAAAGCCAAACTCATTGTTCTTGAACAAGCCAAATTCCCTTACACAGACCCA,TGGGTCTGTGTAAGGGAATTTGGCTTGTTCAAGAACAATGAGTTTGGCTTTCAAATAAGG[A/C]TTTAGTAACTCTTGTTTGCATGGTTATTTGCTTGTTGATACACAT…
DU381600_656.1-0_B_F_1560819446,DU381600_656.1,BOT,[T/C],0048793451,AACACATGAAGTAGAAATTAATTTTGCCCATCTTCAAGGAGCTTATAATC,,,3.1,11,4526071,diploid,other,pilot,0,TOP,AACTTAGCACATGGTAATTTATCAAAAATAGTTTTGACTGTGTTTATGGAATGGATAAAT[A/G]GATTATAAGCTCCTTGAAGATGGGCAAAATTAATTTCTACTTCATGTGTTTCTCTCAAGA,AACTTAGCACATGGTAATTTATCAAAAATAGTTTTGACTGTGTTTATGGAATGGATAAAT[A/G]GATTATAAGCTCCTTGAAGATGGGCAAAATTAATTTCTACTTCATG…
DU382130_195.1-0_T_F_1560833265,DU382130_195.1,TOP,[A/C],0058770449,CCCCTTCAGCACTCACTCTGGCCCTCCCACCTGATACTAACATTTACCAG,,,3.1,25,1822482,diploid,other,pilot,0,TOP,TGCACACTGTCCCCTTCAGCACTCACTCTGGCCCTCCCACCTGATACTAACATTTACCAG[A/C]ACAGACGGCCCCATTCAGACTGCTGGGCAGGGATGTGCCATCCACCTTCAGGGAGGTTGT,TGCACACTGTCCCCTTCAGCACTCACTCTGGCCCTCCCACCTGATACTAACATTTACCAG[A/C]ACAGACGGCCCCATTCAGACTGCTGGGCAGGGATGTGCCATCCACC…
DU382400_167.1-0_B_F_1560820296,DU382400_167.1,BOT,[T/C],0022704489,AATGAATACCCTGATTGTACTGTAGAGTACTGTAGAGAAGAACTATGAAA,,,3.1,11,48421434,diploid,other,pilot,0,BOT,CACATACTGAAATGAATACCCTGATTGTACTGTAGAGTACTGTAGAGAAGAACTATGAAA[T/C]GAAAATTAATTTCCTCCTCTAATGGAAGTACAGGTAAATCTTAAAACAATTTGTATTTGA,TCAAATACAAATTGTTTTAAGATTTACCTGTACTTCCATTAGAGGAGGAAATTAATTTTC[A/G]TTTCATAGTTCTTCTCTACAGTACTCTACAGTACAATCAGGGTAT…
DU382510_248.1-0_B_F_1560846414,DU382510_248.1,BOT,[T/C],0015751383,GGTAGACTTAAGTATAATACAACAACCGAAGTGACCCTGAAGGCAGACGT,,,3.1,2,235508043,diploid,other,pilot,0,BOT,GGTCTTTCTGGGTAGACTTAAGTATAATACAACAACCGAAGTGACCCTGAAGGCAGACGT[T/C]CCTCAGAGTCATAGACAGCTGGCTTCTCAGAGACACTCCCCAACTCACCACGTGCAGCAT,ATGCTGCACGTGGTGAGTTGGGGAGTGTCTCTGAGAAGCCAGCTGTCTATGACTCTGAGG[A/G]ACGTCTGCCTTCAGGGTCACTTCGGTTGTTGTATTATACTTAAGT…
DU383209_637.1-0_B_R_1560845384,DU383209_637.1,BOT,[T/C],0014643337,ATGCCCTTTGTCAATTCCTGGGGAAGGGTGATGACATTTTCAGGAAGCTC,,,3.1,2,3275593,diploid,other,pilot,0,TOP,CCCATGAGCTCTGGAAGAGCCAGAGCAGGCTTTGGAGTTCACTGGACCCTGAATCCATGT[A/G]GAGCTTCCTGAAAATGTCATCACCCTTCCCCAGGAATTGACAAAGGGCATCTGACACCAT,CCCATGAGCTCTGGAAGAGCCAGAGCAGGCTTTGGAGTTCACTGGACCCTGAATCCATGT[A/G]GAGCTTCCTGAAAATGTCATCACCCTTCCCCAGGAATTGACAAAGGG…
DU383316_402.1_ilmndup1-0_T_F_2747356025,DU383316_402.1,TOP,[A/G],0013621326,TTGGTGCATGTTCAATATCTTAACTTGGGAGCCCCTCCTACATGTCACCT,,,3.1,X,34170740,diploid,other,pilot,0,BOT,TTGTCTAATGGNACCTGTACATTTTCATTTCACAGATGAAAATGTTCTATTATTTTCAGT[T/C]AGGTGACATGTAGGAGGGGCTCCCAAGTTAAGATATTGAACATGCACCAAAAAGAAAGAA,TTCTTTCTTTTTGGTGCATGTTCAATATCTTAACTTGGGAGCCCCTCCTACATGTCACCT[A/G]ACTGAAAATAATAGAACATTTTCATCTGTGAAATGAA…
DU383863_376.1-0_T_F_1560845611,DU383863_376.1,TOP,[A/G],0047743432,TGCTTCACGGCCTGTTGGACACACTGAAGTCTCCATCCCCCTGAGGAGCC,,,3.1,21,39815659,diploid,other,pilot,0,TOP,CTCCATGAGCTGCTTCACGGCCTGTTGGACACACTGAAGTCTCCATCCCCCTGAGGAGCC[A/G]CCAGTCACTGTCCTGGAGCTGAGTGCTGCTTGTGTAGGCCAGCAGGGCTCAGGCAAGTCA,CTCCATGAGCTGCTTCACGGCCTGTTGGACACACTGAAGTCTCCATCCCCCTGAGGAGCC[A/G]CCAGTCACTGTCCTGGAGCTGAGTGCTGCTTGTGTAGGCCAGCAG…
DU384041_287.1-0_T_R_1560790851,DU384041_287.1,TOP,[A/G],0037787412,AACTAAGGGTTCCCCAGGAAGAATACCTTATAAAGGTAAAACCGTGGTGA,,,3.1,3,213067348,diploid,other,pilot,0,TOP,ATAGAGCGAGAACTAAGGGTTCCCCAGGAAGAATACCTTATAAAGGTAAAACCGTGGTGA[A/G]AACCAAAGGCATCTTTTGTTTCTGTAAAACGGTAAGAGTGAAGAAATGTATGGCCTGTAC,ATAGAGCGAGAACTAAGGGTTCCCCAGGAAGAATACCTTATAAAGGTAAAACCGTGGTGA[A/G]AACCAAAGGCATCTTTTGTTTCTGTAAAACGGTAAGAGTGAAGAA…
DU385524_354.1-0_B_F_1560756072,DU385524_354.1,BOT,[T/C],0012775419,GAGGGAAAGTTTGGGGCAATTGTACAGGGAGCATACCTGTAGCTGCTAAA,,,3.1,6,83436990,diploid,other,pilot,0,BOT,ATTTGAATATGAGGGAAAGTTTGGGGCAATTGTACAGGGAGCATACCTGTAGCTGCTAAA[T/C]AAAGACACAGTGACAAAATTCATACCACAGATTGTGATTTCTGTAGATATTCAGAGATGG,CCATCTCTGAATATCTACAGAAATCACAATCTGTGGTATGAATTTTGTCACTGTGTCTTT[A/G]TTTAGCAGCTACAGGTATGCTCCCTGTACAATTGCCCCAAACTTTC…
DU388165_333.1-0_T_R_1560779413,DU388165_333.1,TOP,[A/G],0039644450,CTGAGTGAGCTTTTAGTTACCTCTGTGGCATCTATCTTGGCTATCCAAAG,,,3.1,4,9368909,diploid,other,pilot,0,BOT,CACCATCAAAGAAAGCCTGCAGACAGGCTACAATAAAGAGAAACCAAAGGCAGCCCACCT[T/C]CTTTGGATAGCCAAGATAGATGCCACAGAGGTAACTAAAAGCTCACTCAGACTCATGAGC,GCTCATGAGTCTGAGTGAGCTTTTAGTTACCTCTGTGGCATCTATCTTGGCTATCCAAAG[A/G]AGGTGGGCTGCCTTTGGTTTCTCTTTATTGTAGCCTGTCTGCAGGCT…
DU388282_94.1-0_B_F_1560846278,DU388282_94.1,BOT,[T/C],0074714475,CAGTCTGGGCCACCAGGGAACCACCCCAGGAGGACTCACATGCACAGACA,,,3.1,10,30934700,diploid,other,pilot,0,BOT,ggattctttacagtctgggccaccagggaaCCACCCCAGGAGGACTCACATGCACAGACA[T/C]CTGCAGAAACACTGGTTCTCGTcactggtcctctactcagtggcgctttgggatcacctg,caggtgatcccaaagcgccactgagtagaggaccagtgACGAGAACCAGTGTTTCTGCAG[A/G]TGTCTGTGCATGTGAGTCCTCCTGGGGTGGttccctggtggcccaga…
DU388321_396.1-0_T_F_1560845281,DU388321_396.1,TOP,[A/G],0057741412,TGGGCAAATCACCCTTCCCAGCACAAAAACAAAACAAATAAGCAAACAAG,,,3.1,9,87863057,diploid,other,pilot,0,TOP,CATTTCTTGCTGGGCAAATCACCCTTCCCAGCACAAAAACAAAACAAATAAGCAAACAAG[A/G]AAAACATGATGTTTTTTCTTTTAACCTTCAACAGTCATTGATCCTCAGTTATAGACATGA,CATTTCTTGCTGGGCAAATCACCCTTCCCAGCACAAAAACAAAACAAATAAGCAAACAAG[A/G]AAAACATGATGTTTTTTCTTTTAACCTTCAACAGTCATTGATCCTC…
DU388965_586.1-0_B_F_1560831596,DU388965_586.1,BOT,[T/C],0017680433,TCCAAATTATTTTCCTAACTTCTGTTTACACCCCAGCTTTGTTACAGTGC,,,3.1,25,6062511,diploid,other,pilot,0,BOT,GAAAGAGTTTTCCAAATTATTTTCCTAACTTCTGTTTACACCCCAGCTTTGTTACAGTGC[T/C]CCAGAGCACATACACTCAGACCAGTATTCCAAGGAGCTTACCTTCCTCTGTTAAATGTTG,CAACATTTAACAGAGGAAGGTAAGCTCCTTGGAATACTGGTCTGAGTGTATGTGCTCTGG[A/G]GCACTGTAACAAAGCTGGGGTGTAAACAGAAGTTAGGAAAATAATT…
DU390992_212.1-0_T_R_1560733763,DU390992_212.1,TOP,[A/G],0065606444,ATTTCCAACGAATGTGTGCTTTAAAATTAGGTTGTTCACCTTTTACATGC,,,3.1,1,101012030,diploid,other,pilot,0,BOT,TTGGTACTCAAAAGACATTAAGAACAATTAGAGAAACACTCAGTTGTATGGAGTCTTGTA[T/C]GCATGTAAAAGGTGAACAACCTAATTTTAAAGCACACATTCGTTGGAAATTTTTGCATCT,AGATGCAAAAATTTCCAACGAATGTGTGCTTTAAAATTAGGTTGTTCACCTTTTACATGC[A/G]TACAAGACTCCATACAACTGAGTGTTTCTCTAATTGTTCTTAATG…
DU393582_347.1-0_T_R_1560731649,DU393582_347.1,TOP,[A/G],0036790480,CTCCAAAAGGCAGTTCCCCACTGCCAATCATGGGCAAGAGCTTCTGAAGG,,,3.1,1,5605415,diploid,other,pilot,0,TOP,GCAGGCTCATCTCCAAAAGGCAGTTCCCCACTGCCAATCATGGGCAAGAGCTTCTGAAGG[A/G]GAGTTTCAGGGGTGTATAGGAGAGAGAGGGCTGCATGCAGAGCAGCACAGAGAGCTCAGA,GCAGGCTCATCTCCAAAAGGCAGTTCCCCACTGCCAATCATGGGCAAGAGCTTCTGAAGG[A/G]GAGTTTCAGGGGTGTATAGGAGAGAGAGGGCTGCATGCAGAGCAGCA…
DU394256_257.1-0_B_R_1560802318,DU394256_257.1,BOT,[T/G],0040629336,GCCCAGGCTGTGTATTTACTGCCAGCCATCTGTATTATTTATGTGTCTGG,,,3.1,22,41733705,diploid,other,pilot,0,TOP,TTCTGTGATTCCGCTTCATCAGATATGGCATTAAAAACTACAGCACTGGATTTTGTTCTT[A/C]CCAGACACATAAATAATACAGATGGCTGGCAGTAAATACACAGCCTGGGCTTTAGTCTAA,TTCTGTGATTCCGCTTCATCAGATATGGCATTAAAAACTACAGCACTGGATTTTGTTCTT[A/C]CCAGACACATAAATAATACAGATGGCTGGCAGTAAATACACAGCC…
DU394537_289.1-0_T_R_1560797697,DU394537_289.1,TOP,[A/G],0022605448,GCCATTGCTCTAAATTATACTAAATACAGAACGAGGGACTATTGAACTAC,,,3.1,3,181879470,diploid,other,pilot,0,BOT,TAACTCCTTCTAATCCATTATGTGTTCAGTTAAAATTGTTTCTTCCAAGAATCCTCCATA[T/C]GTAGTTCAATAGTCCCTCGTTCTGTATTTAGTATAATTTAGAGCAATGGCCAATTAAGTA,TACTTAATTGGCCATTGCTCTAAATTATACTAAATACAGAACGAGGGACTATTGAACTAC[A/G]TATGGAGGATTCTTGGAAGAAACAATTTTAACTGAACACATAATG…
DU395740_415.1-0_T_R_1560733837,DU395740_415.1,TOP,[A/C],0022720492,GCATGATTGGACTCTACACTGTAAAACTGTCAGCCCTCTCTTTGGTTACT,,,3.1,1,54730309,diploid,other,pilot,0,BOT,TTTATTAATGAATCAATTAAACTAGATAATTATTAAGGACTTCCTACCTTCTGTGTTCTG[T/G]AGTAACCAAAGAGAGGGCTGACAGTTTTACAGTGTAGAGTCCAATCATGCATAGAATGTA,TACATTCTATGCATGATTGGACTCTACACTGTAAAACTGTCAGCCCTCTCTTTGGTTACT[A/C]CAGAACACAGAAGGTAGGAAGTCCTTAATAATTATCTAGTTTAATT…
DU396708_413.1-0_T_R_1560835265,DU396708_413.1,TOP,[A/G],0056796352,TCTTTTTCTCTCCAAATATTGATTCAGGGGTACTGCTGTTGAAAGGAATC,,,3.1,18,67020106,diploid,other,pilot,0,TOP,ATTCTGCTTTTCTTTTTCTCTCCAAATATTGATTCAGGGGTACTGCTGTTGAAAGGAATC[A/G]TTGATATTTTCAGCATTAACTCAAGTTAATGCGGGTTATTCCATATTTAAGCTCATATTC,ATTCTGCTTTTCTTTTTCTCTCCAAATATTGATTCAGGGGTACTGCTGTTGAAAGGAATC[A/G]TTGATATTTTCAGCATTAACTCAAGTTAATGCGGGTTATTCCATA…
DU396916_412.1-0_T_F_1560817693,DU396916_412.1,TOP,[A/G],0063670409,GGAGTAGAGTAGTGCCCTAGTACTGGAGTAAGAGGAGGCATTAAACTCTT,,,3.1,23,4621350,diploid,other,pilot,0,BOT,TCAGTCAGTGTGACAAGAATATATTTAATCTCCAAAACTTCAGAGAAGAGAATTTGCTTC[T/C]AAGAGTTTAATGCCTCCTCTTACTCCAGTACTAGGGCACTACTCTACTCCTTGGTAAAAG,CTTTTACCAAGGAGTAGAGTAGTGCCCTAGTACTGGAGTAAGAGGAGGCATTAAACTCTT[A/G]GAAGCAAATTCTCTTCTCTGAAGTTTTGGAGATTAAATATATTCTT…
DU397126_450.1-0_B_F_1560810408,DU397126_450.1,BOT,[T/G],0019693357,AGGTGGGCGTGACTAGAATAGCTTCTTCTGCTGATTGGGTTATTGAGAGC,,,3.1,14,38330512,diploid,other,pilot,0,TOP,CACCAGAGCGGACGGAAACTGAAAACGAAAACGCCCAGGCGCAGTGATGAACGCGCGTTC[A/C]GCTCTCAATAACCCAATCAGCAGAAGAAGCTATTCTAGTCACGCCCACCTACCCTGCTCT,CACCAGAGCGGACGGAAACTGAAAACGAAAACGCCCAGGCGCAGTGATGAACGCGCGTTC[A/C]GCTCTCAATAACCCAATCAGCAGAAGAAGCTATTCTAGTCACGCC…
DU397156_121.1-0_T_R_1560790797,DU397156_121.1,TOP,[A/G],0045661432,TTTCCTGATTTGGAAAAATGGCAGTATGTAAGAGACATCTCATGAGGTTC,,,3.1,3,149111545,diploid,other,pilot,0,TOP,aggtgggtTGTTTCCTGATTTGGAAAAATGGCAGTATGTAAGAGACATCTCATGAGGTTC[A/G]GANCCTCTGATCCTATGAAATTCTATCCTGTGGAAGAGAGGTCTTAGGAGGTCCTGTGAG,aggtgggtTGTTTCCTGATTTGGAAAAATGGCAGTATGTAAGAGACATCTCATGAGGTTC[A/G]GANCCTCTGATCCTATGAAATTCTATCCTGTGGAAGAGAGGTCTT…
DU398082_567.1-0_T_R_1560846919,DU398082_567.1,TOP,[A/G],0054600335,AACACAAATTTCTAAAATCCTACTAAAGAAGTATGTGTATGTGTGGGTGT,,,3.1,7,48962917,diploid,other,pilot,0,BOT,TACATCTGAGTTTTTTAAAGATATATTTGCCAAAATTCAAAGCAGTTAAACTCACATAAA[T/C]ACACCCACACATACACATACTTCTTTAGTAGGATTTTAGAAATTTGTGTTCAATTACTCA,TGAGTAATTGAACACAAATTTCTAAAATCCTACTAAAGAAGTATGTGTATGTGTGGGTGT[A/G]TTTATGTGAGTTTAACTGCTTTGAATTTTGGCAAATATATCTTTAA…
DU398618_415.1-0_T_R_1560774629,DU398618_415.1,TOP,[A/G],0024669334,CTCTCATGGTAGGAACACCAACACAAATGATGTATACACACTCAGATCAC,,,3.1,4,5848441,diploid,other,pilot,0,TOP,AAAGTCATCCCTCTCATGGTAGGAACACCAACACAAATGATGTATACACACTCAGATCAC[A/G]AAGGAAAGCAAAAGGTTATACAACAGTTTGAATTCCCTGGAAGGTGGAATCCACTCCTAA,AAAGTCATCCCTCTCATGGTAGGAACACCAACACAAATGATGTATACACACTCAGATCAC[A/G]AAGGAAAGCAAAAGGTTATACAACAGTTTGAATTCCCTGGAAGGTGG…
DU400167_253.1-0_T_R_1560741711,DU400167_253.1,TOP,[A/C],0055744425,GTGGCCTTTCCTTTTCAGCCTTCCAAAGCAATGTGACCCTGTCATCCAGT,,,3.1,1,13358209,diploid,other,pilot,0,TOP,GCCACATTTGGTGGCCTTTCCTTTTCAGCCTTCCAAAGCAATGTGACCCTGTCATCCAGT[A/C]CTCTTTCAAGCGCTCTTCTCTCTGCTTTCCCAAAGCAGAGCTCTTTGGGTTCTTTGTGTG,GCCACATTTGGTGGCCTTTCCTTTTCAGCCTTCCAAAGCAATGTGACCCTGTCATCCAGT[A/C]CTCTTTCAAGCGCTCTTCTCTCTGCTTTCCCAAAGCAGAGCTCTTT…
DU400474_555.1-0_B_R_1560847824,DU400474_555.1,BOT,[T/C],0038637443,TTCAAATGCAGATACCCTTTTTGATATAATGGATATGTGACTCACTCATG,,,3.1,X,132209936,diploid,other,pilot,0,TOP,TTTCTTGTACTCTGATATGGGTAGAAACTACATCTCAGTTCCAAATGAATACAAATTTCT[A/G]CATGAGTGAGTCACATATCCATTATATCAAAAAGGGTATCTGCATTTGAAATATTCCCTT,TTTCTTGTACTCTGATATGGGTAGAAACTACATCTCAGTTCCAAATGAATACAAATTTCT[A/G]CATGAGTGAGTCACATATCCATTATATCAAAAAGGGTATCTGCAT…
DU400878_520.1-0_B_R_1560843660,DU400878_520.1,BOT,[T/C],0028761385,TGCCTTGCTTTTGCAGTGGAAAAACAAAAATACTCTGTTCAGATGATTAG,,,3.1,X,73847207,diploid,other,pilot,0,TOP,TTCACAATAGGAGTAGCTAATGAATCAATAATGGTTTCTTCTTTGTCAAGAGCCATAATT[A/G]CTAATCATCTGAACAGAGTATTTTTGTTTTTCCACTGCAAAAGCAAGGCATCAGACAAAA,TTCACAATAGGAGTAGCTAATGAATCAATAATGGTTTCTTCTTTGTCAAGAGCCATAATT[A/G]CTAATCATCTGAACAGAGTATTTTTGTTTTTCCACTGCAAAAGCAA…
DU404011_458.1-0_T_R_1560837705,DU404011_458.1,TOP,[A/G],0043726312,TATTGCATGCCCTCCAGTTTCCAAATATCCTAGCCTTTCTACCCACATCC,,,3.1,18,54252674,diploid,other,pilot,0,BOT,TAGTAGAGAACCAGATTAAGGAGAAGGGTTTGGAATCTGAGGAGGGGTTCATGCAGATTT[T/C]GGATGTGGGTAGAAAGGCTAGGATATTTGGAAACTGGAGGGCATGCAATACACGTGAAGC,GCTTCACGTGTATTGCATGCCCTCCAGTTTCCAAATATCCTAGCCTTTCTACCCACATCC[A/G]AAATCTGCATGAACCCCTCCTCAGATTCCAAACCCTTCTCCTTAA…
DU404838_401.1-0_T_F_1560805211,DU404838_401.1,TOP,[A/G],0025637486,CATTCCCCTGCCTCAATTCTTTCCTGAATCTGCTTTTAACACTGAAACCT,,,3.1,13,18470257,diploid,other,pilot,0,BOT,TGAACCAGACAGCCGGCTGACTGGGAACAGGTAGGTGAATGGGATAGGATACAGAGGAGG[T/C]AGGTTTCAGTGTTAAAAGCAGATTCAGGAAAGAATTGAGGCAGGGGAATGCACCATCTGG,CCAGATGGTGCATTCCCCTGCCTCAATTCTTTCCTGAATCTGCTTTTAACACTGAAACCT[A/G]CCTCCTCTGTATCCTATCCCATTCACCTACCTGTTCCCAGTCAGC…
DU405213_575.1-0_T_R_1560833467,DU405213_575.1,TOP,[A/G],0023682391,GTCTACTAAACATTTGCTTTGTGACTACACACTAGCAATACATTTTCCAA,,,3.1,25,21525255,diploid,other,pilot,0,BOT,TGTGAGGCCTTATATATAGATTTCCTGAATCAACAACCTTCACTTTTTTACACTTTGGCC[T/C]TTGGAAAATGTATTGCTAGTGTGTAGTCACAAAGCAAATGTTTAGTAGACCATGATATGA,TCATATCATGGTCTACTAAACATTTGCTTTGTGACTACACACTAGCAATACATTTTCCAA[A/G]GGCCAAAGTGTAAAAAAGTGAAGGTTGTTGATTCAGGAAATCTAT…
DU407749_370.1-0_T_F_1560847281,DU407749_370.1,TOP,[A/C],0033654389,CCAGTTTGCAGATATCAGATTATACCCCTTGCATCCAAGGGGGATGCTTA,,,3.1,5,73080038,diploid,other,pilot,0,BOT,TCTTGGGTGGTGCTACTGTCAGACTCCAAATGTACTATAAACATAACTCAAAGATCTGAG[T/G]TAAGCATCCCCCTTGGATGCAAGGGGTATAATCTGATATCTGCAAACTGGAAAGAATGCC,GGCATTCTTTCCAGTTTGCAGATATCAGATTATACCCCTTGCATCCAAGGGGGATGCTTA[A/C]CTCAGATCTTTGAGTTATGTTTATAGTACATTTGGAGTCTGACAGT…
DU408683_297.1-0_T_R_1560781309,DU408683_297.1,TOP,[A/C],0012662446,CACCTTTCGGCATGGTTCTGGGAGGTAAATGGTCCAATTAGTGAGCCAGC,,,3.1,4,4266518,diploid,other,pilot,0,TOP,AGTGGATGAGCACCTTTCGGCATGGTTCTGGGAGGTAAATGGTCCAATTAGTGAGCCAGC[A/C]TTTGACTGCCNATGGTNAAGNATGCGCTGACCTTTCTGGCATGACGATTTCCCACCTCCT,AGTGGATGAGCACCTTTCGGCATGGTTCTGGGAGGTAAATGGTCCAATTAGTGAGCCAGC[A/C]TTTGACTGCCNATGGTNAAGNATGCGCTGACCTTTCTGGCATGACGA…
DU408817_431.1-0_T_F_1560796235,DU408817_431.1,TOP,[A/G],0015764435,TCTTCAGAACTAAATAAATACTGTTTTCCCTGTCTCTCATAAATCCTGGG,,,3.1,3,205405234,diploid,other,pilot,0,BOT,CCCACTACATTGCATCATCTCAGAGTATTTTTGTTCTTTCATTGACATCTTATCCACTCT[T/C]CCCAGGATTTATGAGAGACAGGGAAAACAGTATTTATTTAGTTCTGAAGAAGTGCCAGTG,CACTGGCACTTCTTCAGAACTAAATAAATACTGTTTTCCCTGTCTCTCATAAATCCTGGG[A/G]AGAGTGGATAAGATGTCAATGAAAGAACAAAAATACTCTGAGATG…
DU410105_528.1-0_B_F_1560835594,DU410105_528.1,BOT,[T/C],0027774498,TAAGTAGGGTGGGAGGCAGCAGGATCTGGGTGGTCTGAGGGAAGAAGCCA,,,3.1,18,29087961,diploid,other,pilot,0,BOT,CAGTGAAACCTAAGTAGGGTGGGAGGCAGCAGGATCTGGGTGGTCTGAGGGAAGAAGCCA[T/C]GCCAGGGAAGGCCAGAGAGAGCCCCTATGAGTGGTGACCTGCCTGTGACCACCTGGAGTC,GACTCCAGGTGGTCACAGGCAGGTCACCACTCATAGGGGCTCTCTCTGGCCTTCCCTGGC[A/G]TGGCTTCTTCCCTCAGACCACCCAGATCCTGCTGCCTCCCACCCT…
DU410344_269.1-0_T_F_1560770027,DU410344_269.1,TOP,[A/G],0045793416,CCCAGGACCTGGAAGTCTAATCTCTCATGCCAGCGCTCATGTGGCTGTCA,,,3.1,10,2499392,diploid,other,pilot,0,BOT,AGAAGAAGAATAAGTTCAGTAAAGGTAAAGAAAAATCAGCCCAAGTTTTTTAACAAACTA[T/C]TGACAGCCACATGAGCGCTGGCATGAGAGATTAGACTTCCAGGTCCTGGGTCATGAAGTC,GACTTCATGACCCAGGACCTGGAAGTCTAATCTCTCATGCCAGCGCTCATGTGGCTGTCA[A/G]TAGTTTGTTAAAAAACTTGGGCTGATTTTTCTTTACCTTTACTGAA…
DU410594_255.1-0_T_F_1560769687,DU410594_255.1,TOP,[A/G],0038689412,ATTTTCTTTGTTTTACTTTCTTCTCCAAAGAAGCAGAAGTGCTGAAAGCA,,,3.1,10,3472575,diploid,other,pilot,0,TOP,AAGAATCTTAATTTTCTTTGTTTTACTTTCTTCTCCAAAGAAGCAGAAGTGCTGAAAGCA[A/G]AACTTTGCAGGATAAAGTTTCTTGTTTTCTTACAACTTACTTGCATAGTACTTTAAATGG,AAGAATCTTAATTTTCTTTGTTTTACTTTCTTCTCCAAAGAAGCAGAAGTGCTGAAAGCA[A/G]AACTTTGCAGGATAAAGTTTCTTGTTTTCTTACAACTTACTTGCAT…
DU411145_363.1-0_B_F_1560809298,DU411145_363.1,BOT,[T/C],0043800415,GAACGCTAACAATATCCCCAGTGATTTCAGATTTATGGCGGCCTGGGCAT,,,3.1,14,41274118,diploid,other,pilot,0,BOT,AATACTTGCTGAACGCTAACAATATCCCCAGTGATTTCAGATTTATGGCGGCCTGGGCAT[T/C]GCCAGGAGTGTGGCACTCCAGCCTTCCCGGCTCCCCCGAGCCTCCAGTCGCTCCTCTCTC,GAGAGAGGAGCGACTGGAGGCTCGGGGGAGCCGGGAAGGCTGGAGTGCCACACTCCTGGC[A/G]ATGCCCAGGCCGCCATAAATCTGAAATCACTGGGGATATTGTTAG…
DU411204_551.1-0_B_F_1560749674,DU411204_551.1,BOT,[T/C],0015667508,GCACAGAAGCGGTTGTGACAAACTTCAGCCTTGAAATACGGCCTTAAAGT,,,3.1,8,13698060,diploid,other,pilot,0,TOP,acagataacaaactAACCAAGAATCATCTGCTAAACGATAGCCGTCAGGTTTTTCCCTGA[A/G]ACTTTAAGGCCGTATTTCAAGGCTGAAGTTTGTCACAACCGCTTCTGTGCTCAGAGTTTT,acagataacaaactAACCAAGAATCATCTGCTAAACGATAGCCGTCAGGTTTTTCCCTGA[A/G]ACTTTAAGGCCGTATTTCAAGGCTGAAGTTTGTCACAACCGCTTCT…
DU411403_398.1-0_B_F_1560808050,DU411403_398.1,BOT,[T/C],0041763392,GAACCAAGTGTGCTTCTTCCCCATGGACGCAGAAGCAGGCTGGTGTGCAA,,,3.1,13,41314389,diploid,other,pilot,0,TOP,TCACCCTCCCACTCCCTTATGGTCCCTGCTGGGCTGATCCATCGCTTTCCACACCCTGTC[A/G]TTGCACACCAGCCTGCTTCTGCGTCCATGGGGAAGAAGCACACTTGGTTCCCGTCCCCTT,TCACCCTCCCACTCCCTTATGGTCCCTGCTGGGCTGATCCATCGCTTTCCACACCCTGTC[A/G]TTGCACACCAGCCTGCTTCTGCGTCCATGGGGAAGAAGCACACTT…
DU411432_523.1-0_T_R_1560824917,DU411432_523.1,TOP,[A/C],0047621448,ATAGAAGAAAAGCTTTTGTTCTCCTGTGAAAGGGTTTTCAGGCTTCAGCA,,,3.1,19,56956148,diploid,other,pilot,0,TOP,ATCGCTCATTATAGAAGAAAAGCTTTTGTTCTCCTGTGAAAGGGTTTTCAGGCTTCAGCA[A/C]TCAGAAGGGGAGGTAGACAGTCCTGTATCCTGGGAGTCACCTTGGTGGAGGGCAGAGAAC,ATCGCTCATTATAGAAGAAAAGCTTTTGTTCTCCTGTGAAAGGGTTTTCAGGCTTCAGCA[A/C]TCAGAAGGGGAGGTAGACAGTCCTGTATCCTGGGAGTCACCTTGG…
DU412523_531.1-0_T_F_1560734589,DU412523_531.1,TOP,[A/G],0036690391,GGCTCGCAATTAGGAAAACTGACACCTGTCCAGCAAGCCTTGTTCTGTTT,,,3.1,1,116100525,diploid,other,pilot,0,BOT,ACCCTGTGTTGGTTCATCTCCAGCTCCTGGAGAATCCAGAAGTGATGAGGCATCACATAG[T/C]AAACAGAACAAGGCTTGCTGGACAGGTGTCAGTTTTCCTAATTGCGAGCCAACTGTCTTC,GAAGACAGTTGGCTCGCAATTAGGAAAACTGACACCTGTCCAGCAAGCCTTGTTCTGTTT[A/G]CTATGTGATGCCTCATCACTTCTGGATTCTCCAGGAGCTGGAGAT…
DU412874_517.1-0_B_F_1560760506,DU412874_517.1,BOT,[T/C],0054794302,GTATACCAGACTTTAGACAAGTTTCTGGCATTTGCCTTGTTATATAATTG,,,3.1,2,115176660,diploid,other,pilot,0,TOP,ATTTAGTTTTGTTCTAAGAAAGAACAATTCAAAAGGTAAGCTTATTGCCTAGTTAGTAAA[A/G]CAATTATATAACAAGGCAAATGCCAGAAACTTGTCTAAAGTCTGGTATACAGTAGTGCTC,ATTTAGTTTTGTTCTAAGAAAGAACAATTCAAAAGGTAAGCTTATTGCCTAGTTAGTAAA[A/G]CAATTATATAACAAGGCAAATGCCAGAAACTTGTCTAAAGTCTGG…
DU413072_230.1-0_T_R_1560751477,DU413072_230.1,TOP,[A/G],0035755437,ATCCATACAAAACAAAAATATCTTTACATTCTACAGTAATAAGTGGGCTT,,,3.1,6,86848459,diploid,other,pilot,0,BOT,GAGCAATTTCCCCCCTGGAATATCTGGAAAATTAGAAAAGCNNNNNNNTCAACTGTAATA[T/C]AAGCCCACTTATTACTGTAGAATGTAAAGATATTTTTGTTTTGTATGGATATACTGGTGG,CCACCAGTATATCCATACAAAACAAAAATATCTTTACATTCTACAGTAATAAGTGGGCTT[A/G]TATTACAGTTGANNNNNNNGCTTTTCTAATTTTCCAGATATTCCAG…
DU413316_575.1-0_B_F_1560800144,DU413316_575.1,BOT,[T/C],0031665481,GAAGAGCAAAGTTAAGTCAAAAGTGAAACAAAGACATGAAATAACTAACA,,,3.1,22,13089948,diploid,other,pilot,0,TOP,CAAGGACTATACAACTGACTTTTTAAAGAATATTCGTGTTTCCAACCAAAAATAATCAAG[A/G]TGTTAGTTATTTCATGTCTTTGTTTCACTTTTGACTTAACTTTGCTCTTCAAAGACTTTC,CAAGGACTATACAACTGACTTTTTAAAGAATATTCGTGTTTCCAACCAAAAATAATCAAG[A/G]TGTTAGTTATTTCATGTCTTTGTTTCACTTTTGACTTAACTTTGC…
DU413994_539.1-0_T_F_1560804831,DU413994_539.1,TOP,[A/G],0016631482,GGAAAGATAAAAGCTGTCAGATAGCTCTTGTGCATTTTGGATGAGTGAAC,,,3.1,22,4709000,diploid,other,pilot,0,TOP,GGCAGGGCCGGGAAAGATAAAAGCTGTCAGATAGCTCTTGTGCATTTTGGATGAGTGAAC[A/G]TTGTGTAGGTCACGTAGANNNNNNNNNNNNNNNNNNNNNNNNNNNNNNNNNNNNNNNNNN,GGCAGGGCCGGGAAAGATAAAAGCTGTCAGATAGCTCTTGTGCATTTTGGATGAGTGAAC[A/G]TTGTGTAGGTCACGTAGANNNNNNNNNNNNNNNNNNNNNNNNNNNN…
DU414375_444.1-0_T_R_1560847567,DU414375_444.1,TOP,[A/G],0046652324,GAGGATTTCTCATCCAATTCCTAAAGATGTTTGCCCTAATCAGAAACAAC,,,3.1,15,23935021,diploid,other,pilot,0,TOP,TGTTAGGGGAGAGGATTTCTCATCCAATTCCTAAAGATGTTTGCCCTAATCAGAAACAAC[A/G]GCCATATGTCTTACTCAGATTCTAATAAATCAGGCCTGCTGCAGATgtaaggaactttaa,TGTTAGGGGAGAGGATTTCTCATCCAATTCCTAAAGATGTTTGCCCTAATCAGAAACAAC[A/G]GCCATATGTCTTACTCAGATTCTAATAAATCAGGCCTGCTGCAGA…
DU415336_399.1-0_B_F_1560747498,DU415336_399.1,BOT,[T/G],0018612406,GCGCACACACACACAGAACCTACACCTGCTGCTCTGACTGGACTGGATAT,,,3.1,0,0,diploid,other,pilot,0,TOP,NNNNNNNNNNNNNNNNCCAGTTCCCAAGTGGGACTTTATAGGCTTTTCACCGCCCCCCCC[A/C]ATATCCAGTCCAGTCAGAGCAGCAGGTGTAGGTTCTGTGTGTGTGTGCGCGCGCGCCCAG,NNNNNNNNNNNNNNNNCCAGTTCCCAAGTGGGACTTTATAGGCTTTTCACCGCCCCCCCC[A/C]ATATCCAGTCCAGTCAGAGCAGCAGGTGTAGGTTCTGTGTGTGTGTGCGCGCG…
DU416019_285.1-0_B_F_1560845044,DU416019_285.1,BOT,[T/C],0049617428,GTAGCTGCCTTGGCAAAGTCTGTGTGTTTTTCTCCTGGCTGTTTCAATTA,,,3.1,X,61619312,diploid,other,pilot,0,BOT,CAACCCCAGTGTAGCTGCCTTGGCAAAGTCTGTGTGTTTTTCTCCTGGCTGTTTCAATTA[T/C]TTATCCCATGACAATGTTGGCAGGCCTAGTGACTGAGCACAGCCTTGATCATGAGAGAGG,CCTCTCTCATGATCAAGGCTGTGCTCAGTCACTAGGCCTGCCAACATTGTCATGGGATAA[A/G]TAATTGAAACAGCCAGGAGAAAAACACACAGACTTTGCCAAGGCAG…
DU417100_360.1-0_B_F_1560826030,DU417100_360.1,BOT,[T/C],0037616326,TTATAGATTGATGTTAAATTTAAGGATGCCAACCTCACTGGCTGGCCCAG,,,3.1,24,14043458,diploid,other,pilot,0,BOT,GAAAATGAAATTATAGATTGATGTTAAATTTAAGGATGCCAACCTCACTGGCTGGCCCAG[T/C]AGACAACCTCAAGTTGCCAAAGTATCTAAGCATTAATTCCCTTTTCAGGAGAGAACATAT,ATATGTTCTCTCCTGAAAAGGGAATTAATGCTTAGATACTTTGGCAACTTGAGGTTGTCT[A/G]CTGGGCCAGCCAGTGAGGTTGGCATCCTTAAATTTAACATCAATC…
DU417675_79.1-0_T_R_1560819393,DU417675_79.1,TOP,[A/G],0041749418,GAGGAACACCTAAGCCTGACTGTCCTGAGACCCTGAGGTCCAAGGACTCC,,,3.1,11,19595571,diploid,other,pilot,0,TOP,AAACACTTGCGAGGAACACCTAAGCCTGACTGTCCTGAGACCCTGAGGTCCAAGGACTCC[A/G]TGTCCAGGAAGGGCTNNNNNNNNNNNNNNNNAGGAAGGGCTTCCTGGGAGAGAGCAGGCA,AAACACTTGCGAGGAACACCTAAGCCTGACTGTCCTGAGACCCTGAGGTCCAAGGACTCC[A/G]TGTCCAGGAAGGGCTNNNNNNNNNNNNNNNNAGGAAGGGCTTCCTGG…
DU419036_181.1-0_B_R_1560746104,DU419036_181.1,BOT,[T/C],0045637358,ATTGTCTGTTCTCTCAGGCGGCTCTTGCTGGCAGATTCTATGTACAATCA,,,3.1,8,19298073,diploid,other,pilot,0,TOP,CGGGCAGAGGGGAGCTCCTCCCCCAGCATTCTCATCCACAGTGAAAGAGAATTGCCCTCT[A/G]TGATTGTACATAGAATCTGCCAGCAAGAGCCGCCTGAGAGAACAGACAATGGAGCTCTAT,CGGGCAGAGGGGAGCTCCTCCCCCAGCATTCTCATCCACAGTGAAAGAGAATTGCCCTCT[A/G]TGATTGTACATAGAATCTGCCAGCAAGAGCCGCCTGAGAGAACAGA…
DU420047_267.1-0_B_F_1560790002,DU420047_267.1,BOT,[T/C],0042762457,TTACAGAGGCAGTAATTGGGGGCTGGCACACAGAAGGTGCTCACTCAACA,,,3.1,5,12589441,diploid,other,pilot,0,BOT,TGATTGCAAATTACAGAGGCAGTAATTGGGGGCTGGCACACAGAAGGTGCTCACTCAACA[T/C]GGGCGGCATGAATGGGCAGACAACTGGATAAACAGGGCCCAGTGGCTGCTGGCACCTCCA,TGGAGGTGCCAGCAGCCACTGGGCCCTGTTTATCCAGTTGTCTGCCCATTCATGCCGCCC[A/G]TGTTGAGTGAGCACCTTCTGTGTGCCAGCCCCCAATTACTGCCTCT…
DU420655_308.1-0_B_R_1560843510,DU420655_308.1,BOT,[T/C],0043603375,GGATTTGCATCAGGGAGAGACGAATTCTGTTCTCCCACAACTGCAGTGGG,,,3.1,12,52707392,diploid,other,pilot,0,TOP,TGGTTNCTGANACCCANGNCNCCAACTNNNACTTGGGAAGTACCCCCCACTCCCCACATT[A/G]CCCACTGCAGTTGTGGGAGAACAGAATTCGTCTCTCCCTGATGCAAATCCCCAGCCTCAA,TGGTTNCTGANACCCANGNCNCCAACTNNNACTTGGGAAGTACCCCCCACTCCCCACATT[A/G]CCCACTGCAGTTGTGGGAGAACAGAATTCGTCTCTCCCTGATGCA…
DU422248_448.1-0_T_F_1560766719,DU422248_448.1,TOP,[A/G],0030808435,ACAAACATTTTTTGCAATCTGCAGCAGTTTAGGGACTACGAACATTTTGC,,,3.1,2,66320518,diploid,other,pilot,0,BOT,GACACTGGATTGCCTGCCACAGGTTTTGGAGCTCTCTTTACTAGACACCCACCAGATTGG[T/C]GCAAAATGTTCGTAGTCCCTAAACTGCTGCAGATTGCAAAAAATGTTTGTTAATAGTTCA,TGAACTATTAACAAACATTTTTTGCAATCTGCAGCAGTTTAGGGACTACGAACATTTTGC[A/G]CCAATCTGGTGGGTGTCTAGTAAAGAGAGCTCCAAAACCTGTGGCA…
DU423183_275.1-0_B_F_1560827956,DU423183_275.1,BOT,[T/G],0063608404,TTTTGGGTATTTGGGAGAAATGAGGTTTTTAAACCATCTCTTCAGTTTCA,,,3.1,19,55917740,diploid,other,pilot,0,TOP,TTACTTTACAAGGAAGAAGGGAGAATGTTCTAAAAAAATATTTTTGGTGTTAGAGATACG[A/C]TGAAACTGAAGAGATGGTTTAAAAACCTCATTTCTCCCAAATACCCAAAAGGCGGAGGTT,TTACTTTACAAGGAAGAAGGGAGAATGTTCTAAAAAAATATTTTTGGTGTTAGAGATACG[A/C]TGAAACTGAAGAGATGGTTTAAAAACCTCATTTCTCCCAAATACC…
DU424479_328.1-0_T_F_1560840683,DU424479_328.1,TOP,[A/G],0042683334,GCTGTCAAAGACTCAGACACAGAAACATTTGGACAAGTAAACAACTGCAA,,,3.1,12,370387,diploid,other,pilot,0,TOP,CATACTAAATGCTGTCAAAGACTCAGACACAGAAACATTTGGACAAGTAAACAACTGCAA[A/G]GAGTAACTTCAGAAAGAACACTTTGTTGAATACAAATTGCAACAAGTATTTAAAAAGTGA,CATACTAAATGCTGTCAAAGACTCAGACACAGAAACATTTGGACAAGTAAACAACTGCAA[A/G]GAGTAACTTCAGAAAGAACACTTTGTTGAATACAAATTGCAACAAGT…
DU425259_620.1-0_B_F_1560791722,DU425259_620.1,BOT,[T/C],0028800462,CATAAAGAAACTATAAACAAGGAGTTTCCAGATTCAGTAGGAACTCTGCT,,,3.1,3,21793535,diploid,other,pilot,0,TOP,NNNNNNNNNNNNNNNGGCACAGGCCTGAGTGAAGAGTGATTTTTGGCCTTTCAGTGAGGT[A/G]AGCAGAGTTCCTACTGAATCTGGAAACTCCTTGTTTATAGTTTCTTTATGACTTCTCTCT,NNNNNNNNNNNNNNNGGCACAGGCCTGAGTGAAGAGTGATTTTTGGCCTTTCAGTGAGGT[A/G]AGCAGAGTTCCTACTGAATCTGGAAACTCCTTGTTTATAGTTTCTT…
DU425376_119.1-0_T_R_1560785625,DU425376_119.1,TOP,[A/G],0045680444,GTGAGAAAGACAAACATCTCTGCCAGGAAGGGGTGGAGGGTGGTGTTCAG,,,3.1,5,40614409,diploid,other,pilot,0,BOT,cagNaaagaccctgcttcacTTCCCCCAAACACGGCGAGCACAGGCCACCCCACCTCCTG[T/C]CTGAACACCACCCTCCACCCCTTCCTGGCAGAGATGTTTGTCTTTCTCACTTTAAATTCA,TGAATTTAAAGTGAGAAAGACAAACATCTCTGCCAGGAAGGGGTGGAGGGTGGTGTTCAG[A/G]CAGGAGGTGGGGTGGCCTGTGCTCGCCGTGTTTGGGGGAAgtgaag…
DU425414_134.1-0_T_R_1560780123,DU425414_134.1,TOP,[A/C],0060794480,TGTGATTCTGAGCACTGAAAACATTATGGTTAGTTAAATGGATCCTGAGC,,,3.1,9,41081901,diploid,other,pilot,0,TOP,NNGAGAAGAATGTGATTCTGAGCACTGAAAACATTATGGTTAGTTAAATGGATCCTGAGC[A/C]CAGTTTTATTTGAAAATCAGAAAGATAAATGGATGTGGCTCTTTTTTAATGTCTTCAATG,NNGAGAAGAATGTGATTCTGAGCACTGAAAACATTATGGTTAGTTAAATGGATCCTGAGC[A/C]CAGTTTTATTTGAAAATCAGAAAGATAAATGGATGTGGCTCTTTTT…
DU425907_184.1-0_T_R_1560761549,DU425907_184.1,TOP,[A/G],0022611509,GACCTCTGTACCCCTTGTTAGAACACCCATCCAGGGCCAGCCTTACCTAG,,,3.1,2,49841409,diploid,other,pilot,0,TOP,GAACACCTCTGACCTCTGTACCCCTTGTTAGAACACCCATCCAGGGCCAGCCTTACCTAG[A/G]AAAGGTTCCCAGGGCTGGAGGGGAAGGGGGATCTGTCCTACTGCTTCTGAGTGTCTGAAG,GAACACCTCTGACCTCTGTACCCCTTGTTAGAACACCCATCCAGGGCCAGCCTTACCTAG[A/G]AAAGGTTCCCAGGGCTGGAGGGGAAGGGGGATCTGTCCTACTGCTT…
DU426135_199.1-0_B_F_1560844278,DU426135_199.1,BOT,[T/G],0051652383,ATTGAGTTACTTGCAAACATCTGAGAGCTACCATCAGACCCCAGTTTTGG,,,3.1,15,44258125,diploid,other,pilot,0,TOP,AATGGCAAAAGGCACCTGGAATTTTGGCTCTGAATTTAAATGCAGAAATATGAGAAAGAA[A/C]CCAAAACTGGGGTCTGATGGTAGCTCTCAGATGTTTGCAAGTAACTCAATCAGGAAGTAC,AATGGCAAAAGGCACCTGGAATTTTGGCTCTGAATTTAAATGCAGAAATATGAGAAAGAA[A/C]CCAAAACTGGGGTCTGATGGTAGCTCTCAGATGTTTGCAAGTAAC…
DU426312_454.1-0_B_F_1560846206,DU426312_454.1,BOT,[T/C],0029705317,AACCAATTTGTGATTACTAGAGCCTCTGCCGAAAAAGTGGAGCGTGAAAC,,,3.1,15,44119026,diploid,other,pilot,0,BOT,GCTGTGAGAAAACCAATTTGTGATTACTAGAGCCTCTGCCGAAAAAGTGGAGCGTGAAAC[T/C]GTGAAATCGGAATTTCACACACATAATAAAGAAATTTCATCATCAAATGGTTGTAACCAG,CTGGTTACAACCATTTGATGATGAAATTTCTTTATTATGTGTGTGAAATTCCGATTTCAC[A/G]GTTTCACGCTCCACTTTTTCGGCAGAGGCTCTAGTAATCACAAAT…
DU426825_402.1-0_T_R_1560832299,DU426825_402.1,TOP,[A/G],0037714377,TCTAGACCACGATGCTTCCAATAACGGGTGCATCACACAGTAATTAAAAC,,,3.1,25,43906473,diploid,other,pilot,0,TOP,GTAGCATTGCTCTAGACCACGATGCTTCCAATAACGGGTGCATCACACAGTAATTAAAAC[A/G]CCTTAGCTTTCAAACCACGGAGCTTGTCAGAGACCTGGAGAATGGGTCAGTTTCATAACA,GTAGCATTGCTCTAGACCACGATGCTTCCAATAACGGGTGCATCACACAGTAATTAAAAC[A/G]CCTTAGCTTTCAAACCACGGAGCTTGTCAGAGACCTGGAGAATGG…
DU427730_369.1-0_T_R_1560775613,DU427730_369.1,TOP,[A/G],0048658385,CACTTGGCTAAGTTGGTCTCCTGGCACCTGACTTCCAACACCAGCTGGGA,,,3.1,9,34588616,diploid,other,pilot,0,TOP,CCACTCAGGACACTTGGCTAAGTTGGTCTCCTGGCACCTGACTTCCAACACCAGCTGGGA[A/G]AGGCAGACTTCCCCAGTCTCCCTCAGGGTCTCATCACNNNNNNNNNNNNNNNNNNNNNNN,CCACTCAGGACACTTGGCTAAGTTGGTCTCCTGGCACCTGACTTCCAACACCAGCTGGGA[A/G]AGGCAGACTTCCCCAGTCTCCCTCAGGGTCTCATCACNNNNNNNNN…
DU427993_302.1-0_T_R_1560739587,DU427993_302.1,TOP,[A/G],0064743412,GTGGAGCAGCAGCTCTCTCACCCCATGAAAACCGAACAGCTGATTATACC,,,3.1,1,98778433,diploid,other,pilot,0,BOT,ACTAGAAGAATAATAAACTAAAAAAAGGGAAATGAGACCACCTTGTCACTAAGGTACTAA[T/C]GGTATAATCAGCTGTTCGGTTTTCATGGGGTGAGAGAGCTGCTGCTCCACTGATCTTCTG,CAGAAGATCAGTGGAGCAGCAGCTCTCTCACCCCATGAAAACCGAACAGCTGATTATACC[A/G]TTAGTACCTTAGTGACAAGGTGGTCTCATTTCCCTTTTTTTAGTTT…
DU428219_359.1-0_T_R_1560749769,DU428219_359.1,TOP,[A/G],0065765446,CAATGTGACTCATTGGCAGCTGGTGCCTGGTTTCTGGAACACGGTCTCCC,,,3.1,0,0,diploid,other,pilot,0,BOT,ACCTTTCAGGATTAGCCTGAAAAGCCCTCTATTAAATGTGACGAGGCAGACGGCTGCGCA[T/C]GGGAGACCGTGTTCCAGAAACCAGGCACCAGCTGCCAATGAGTCACATTGCTCTGTCTTT,AAAGACAGAGCAATGTGACTCATTGGCAGCTGGTGCCTGGTTTCTGGAACACGGTCTCCC[A/G]TGCGCAGCCGTCTGCCTCGTCACATTTAATAGAGGGCTTTTCAGGCTAATCCT…
DU428697_498.1-0_B_F_1560837598,DU428697_498.1,BOT,[T/C],0047736307,TGCTTACCTGCAGACTGCTTTAGAGGTAACACTGTTTTCCTCTGAATCCA,,,3.1,X,123619008,diploid,other,pilot,0,TOP,TAAGTCTAACTAAATTAACTCAGCTAGCAAACTATTTTTTAAAAATGCTATGTGTGTAAG[A/G]TGGATTCAGAGGAAAACAGTGTTACCTCTAAAGCAGTCTGCAGGTAAGCATGTTATATCA,TAAGTCTAACTAAATTAACTCAGCTAGCAAACTATTTTTTAAAAATGCTATGTGTGTAAG[A/G]TGGATTCAGAGGAAAACAGTGTTACCTCTAAAGCAGTCTGCAGGT…
DU429227_451-0_B_R_1544532538,DU429227_451,BOT,[T/G],0036615396,AAGAGTGTTGGAGAGGAGAAGAAACTCATGCAGAGTTTTTTTGGGGGGGT,,,3.1,X,12250201,diploid,other,pilot,0,TOP,TTTCTGATTTTAACTTTACTAATATCTACATGATATTGCCTGTGCCTTCCTTCCCTTCAG[A/C]ACCCCCCCAAAAAAACTCTGCATGAGTTTCTTCTCCTCTCCAACACTCTTCTGCCCCCAA,TTTCTGATTTTAACTTTACTAATATCTACATGATATTGCCTGTGCCTTCCTTCCCTTCAG[A/C]ACCCCCCCAAAAAAACTCTGCATGAGTTTCTTCTCCTCTCCAACACTCTT…
DU429798_148.1-0_T_F_1560833109,DU429798_148.1,TOP,[A/G],0058640498,TAGGTATTTATATTTTACCTGGATACTGTCTTCAGAGCAACAGAGAAGGA,,,3.1,25,20008090,diploid,other,pilot,0,BOT,TCTGGCTTCACATCCTTTCCTCTGAGCTGTGAGCAGTTCATGCCTGCCTTACTTCCTGTG[T/C]TCCTTCTCTGTTGCTCTGAAGACAGTATCCAGGTAAAATATAAATACCTATAGTGGCACT,AGTGCCACTATAGGTATTTATATTTTACCTGGATACTGTCTTCAGAGCAACAGAGAAGGA[A/G]CACAGGAAGTAAGGCAGGCATGAACTGCTCACAGCTCAGAGGAAA…
DU430803_572.1-0_B_F_1560752398,DU430803_572.1,BOT,[T/C],0025677388,TCCTTACTATATTAATGACAATTCATAACAGGTAAAAGAAAGAGTACCAC,,,3.1,6,85220165,diploid,other,pilot,0,BOT,TATATTTCTTTCCTTACTATATTAATGACAATTCATAACAGGTAAAAGAAAGAGTACCAC[T/C]TTTCTACAGAAGTTTTTNNNNNNNNNNNNNNNNNNNNNNNNNNNNNNNNNNNNNNNNNNN,NNNNNNNNNNNNNNNNNNNNNNNNNNNNNNNNNNNNNNNNNNNAAAAACTTCTGTAGAAA[A/G]GTGGTACTCTTTCTTTTACCTGTTATGAATTGTCATTAATATAGTA…
DU433863_261.1-0_B_F_1560821668,DU433863_261.1,BOT,[T/C],0037603390,TGTTTTTGCCTCCTGGCATCCACTGGAAGTTGAGTGATCAAGGCTGAGGA,,,3.1,11,15503138,diploid,other,pilot,0,BOT,GCACTCACTGTGTTTTTGCCTCCTGGCATCCACTGGAAGTTGAGTGATCAAGGCTGAGGA[T/C]TGGAGGAAGGAAGGAGGGGCAAGGGAGACTGTTGGACCTGGCACAAGAGTCAACGAGTGC,GCACTCGTTGACTCTTGTGCCAGGTCCAACAGTCTCCCTTGCCCCTCCTTCCTTCCTCCA[A/G]TCCTCAGCCTTGATCACTCAACTTCCAGTGGATGCCAGGAGGCAA…
DU434120_194.1-0_B_F_1560770684,DU434120_194.1,BOT,[T/C],0010687509,TCTTGCTGCAGGACAGAGAGTAGAAACATTTTTGAAGGAAGCATTCACTA,,,3.1,10,85580441,diploid,other,pilot,0,BOT,CATGTGGAATTCTTGCTGCAGGACAGAGAGTAGAAACATTTTTGAAGGAAGCATTCACTA[T/C]GTGGGATGCAGAAATCTGACAGGATCACTAGNTGGAGAAAATGTAGTTTGGTTCAGAATT,AATTCTGAACCAAACTACATTTTCTCCANCTAGTGATCCTGTCAGATTTCTGCATCCCAC[A/G]TAGTGAATGCTTCCTTCAAAAATGTTTCTACTCTCTGTCCTGCAG…
DU434490_494.1-0_T_R_1560838495,DU434490_494.1,TOP,[A/G],0042704433,TCTTTGGGTCCTGACATTTATCAATACAGAATGTGTTCCCTAGAAAACCA,,,3.1,18,34771347,diploid,other,pilot,0,TOP,TTAAATTTGTTCTTTGGGTCCTGACATTTATCAATACAGAATGTGTTCCCTAGAAAACCA[A/G]TGTCAGCACTTCCAGACCCAGCAGCACTGAATAGTTCCATTTTGCTCTGGAGCACTTGTT,TTAAATTTGTTCTTTGGGTCCTGACATTTATCAATACAGAATGTGTTCCCTAGAAAACCA[A/G]TGTCAGCACTTCCAGACCCAGCAGCACTGAATAGTTCCATTTTGC…
DU434608_157.1-0_T_F_1560746213,DU434608_157.1,TOP,[A/C],0059621380,CCATTTACAGGCATTAAGTGAACGCACACACATTCACACAGGCACACAGG,,,3.1,0,0,diploid,other,pilot,0,BOT,CTCGTCTCTAACCCCACAGAGATGAATAAGTGCGGTTCGCTTGTTAGCCTTTCTGCACGT[T/G]CCTGTGTGCCTGTGTGAATGTGTGTGCGTTCACTTAATGCCTGTAAATGGAGGTGAGACT,AGTCTCACCTCCATTTACAGGCATTAAGTGAACGCACACACATTCACACAGGCACACAGG[A/C]ACGTGCAGAAAGGCTAACAAGCGAACCGCACTTATTCATCTCTGTGGGGTTAG…
DU435115_188.1-0_B_F_1560837672,DU435115_188.1,BOT,[T/G],0054770459,CAAGACCTCATTAAGAAGATAAAGGAACAGGATGTAGTGATTGACTAAAT,,,3.1,X,79200276,diploid,other,pilot,0,BOT,TAGATGGGATCAAGACCTCATTAAGAAGATAAAGGAACAGGATGTAGTGATTGACTAAAT[T/G]CAAGACATAGGAGCCAGGAAAAAGTTAAGGATCTATGAATCTATAAAAATAttaactagc,gctagttaaTATTTTTATAGATTCATAGATCCTTAACTTTTTCCTGGCTCCTATGTCTTG[A/C]ATTTAGTCAATCACTACATCCTGTTCCTTTATCTTCTTAATGAGGT…
DU435204_267.1-0_T_R_1560729285,DU435204_267.1,TOP,[A/G],0021643304,CAGTACGGCGAGGAAAACATCTGTTCAGATGTCCCAGCAGCAAATACCGG,,,3.1,1,262766374,diploid,other,pilot,0,TOP,AAGGCCTCAGCAGTACGGCGAGGAAAACATCTGTTCAGATGTCCCAGCAGCAAATACCGG[A/G]AGCCAGTCATACGGGGGCCTCGTCTGAGGATACAGACGTGTCCCGGGTAACCCCACAGCT,AAGGCCTCAGCAGTACGGCGAGGAAAACATCTGTTCAGATGTCCCAGCAGCAAATACCGG[A/G]AGCCAGTCATACGGGGGCCTCGTCTGAGGATACAGACGTGTCCCG…
DU435573_466.1-0_T_F_1560804559,DU435573_466.1,TOP,[A/G],0047740489,GCCTGGTCTGATATAGGATGTATGTGATGGAAGAAGACAACCCAGGGAGA,,,3.1,13,30047921,diploid,other,pilot,0,BOT,CTACAGCTACTCTATAGTCCATGGCAGATAAAACTTCCTCGGAGGCAGGTGGCAACAAGA[T/C]TCTCCCTGGGTTGTCTTCTTCCATCACATACATCCTATATCAGACCAGGCCTAGAGGCAG,CTGCCTCTAGGCCTGGTCTGATATAGGATGTATGTGATGGAAGAAGACAACCCAGGGAGA[A/G]TCTTGTTGCCACCTGCCTCCGAGGAAGTTTTATCTGCCATGGACT…
DU436516_315.1_ilmndup1-0_T_R_2747356026,DU436516_315.1,TOP,[A/G],0027738398,TGCCCGGCTGAGGAAGCAGAACAGCAAAAACGCACAAACAAATCAGTCCC,,,3.1,15,80629672,diploid,other,pilot,0,BOT,NNNNNNNNNNNNNNNNNNNNNNNNNNNNNNNNNNNNNNNNNNNNNGTCGCCTTGAACACA[T/C]GGGACTGATTTGTTTGTGCGTTTTTGCTGTTCTGCTTCCTCAGCCGGGCAGACTTCTCCG,CGGAGAAGTCTGCCCGGCTGAGGAAGCAGAACAGCAAAAACGCACAAACAAATCAGTCCC[A/G]TGTGTTCAAGGCGACNNNNNNNNNNNNNNNNNNNNN…
DU436983_464.1-0_T_F_1560750601,DU436983_464.1,TOP,[A/C],0055790409,AGTGGAATTCACTTGCGCTACCATGACTGCAACATAAAGTATCTGACCAA,,,3.1,6,27454024,diploid,other,pilot,0,BOT,CAAATTGCCACACTCTGTTGGTTGTAGTTCTCATAATTCAGGTGAAACTATAGCTACTAT[T/G]TTGGTCAGATACTTTATGTTGCAGTCATGGTAGCGCAAGTGAATTCCACTTTACACATAT,ATATGTGTAAAGTGGAATTCACTTGCGCTACCATGACTGCAACATAAAGTATCTGACCAA[A/C]ATAGTAGCTATAGTTTCACCTGAATTATGAGAACTACAACCAACAG…
DU438000_178.1-0_B_F_1560838236,DU438000_178.1,BOT,[T/C],0034632309,ACATTATCAGCATCGCCTTTTGTGGTGCTGCCTTTGGTCCAGGACTCAAG,,,3.1,18,6929200,diploid,other,pilot,0,BOT,TGCCAGCCCCACATTATCAGCATCGCCTTTTGTGGTGCTGCCTTTGGTCCAGGACTCAAG[T/C]CCCAGGGCCCTGTCCTGGGCTGTAACCCGCTCCTACCGAGACTGTGCTGTAGGGATCCCA,TGGGATCCCTACAGCACAGTCTCGGTAGGAGCGGGTTACAGCCCAGGACAGGGCCCTGGG[A/G]CTTGAGTCCTGGACCAAAGGCAGCACCACAAAAGGCGATGCTGATA…
DU438038_308.1-0_T_R_1560751097,DU438038_308.1,TOP,[A/G],0016706369,CATGCCCACATTCTATCAAAAAAAGGAAGGTAGAAACAAGAAACAACTTA,,,3.1,8,3137071,diploid,other,pilot,0,BOT,CTAAGTTCTGAGGAATCTGGAAGAGAAAAACGAAAATCACCACAATTCTAAGAAGCTGGA[T/C]TAAGTTGTTTCTTGTTTCTACCTTCCTTTTTTTGATAGAATGTGGGCATGTGCAGTCCCA,TGGGACTGCACATGCCCACATTCTATCAAAAAAAGGAAGGTAGAAACAAGAAACAACTTA[A/G]TCCAGCTTCTTAGAATTGTGGTGATTTTCGTTTTTCTCTTCCAGATT…
DU438489_342.1-0_T_R_1560837883,DU438489_342.1,TOP,[A/G],0025654347,AATGGGAAATGGCTACTTAACCCAGAAGATTTTTGCTGCAGATCTTCACA,,,3.1,18,4109438,diploid,other,pilot,0,TOP,TCCAAAAATGAATGGGAAATGGCTACTTAACCCAGAAGATTTTTGCTGCAGATCTTCACA[A/G]TCAACAAAAGGTGAACAGCCACAAGCCATGTCTGTGTGAATATAGAATATATCTCTCAAT,TCCAAAAATGAATGGGAAATGGCTACTTAACCCAGAAGATTTTTGCTGCAGATCTTCACA[A/G]TCAACAAAAGGTGAACAGCCACAAGCCATGTCTGTGTGAATATAGA…
DU438537_625.1-0_B_F_1560795906,DU438537_625.1,BOT,[T/C],0029737338,AGGCAGCTGCTACTGTGTGATTACATGAAGCTCAGAGTAAGTTAAGAAAA,,,3.1,3,201968085,diploid,other,pilot,0,TOP,AGTACTTTGCTGAGAAAAGATAATTTTATGTGCTAAAAGTTTCTAAAGGGGGAAATTTAT[A/G]TTTTCTTAACTTACTCTGAGCTTCATGTAATCACACAGTAGCAGCTGCCTCATCATGTAA,AGTACTTTGCTGAGAAAAGATAATTTTATGTGCTAAAAGTTTCTAAAGGGGGAAATTTAT[A/G]TTTTCTTAACTTACTCTGAGCTTCATGTAATCACACAGTAGCAGC…
DU438581_363.1-0_T_R_1560808059,DU438581_363.1,TOP,[A/G],0015758396,CTGAGTCTCGTGTGCCTGCGCATTCATCTGTACCTTCCACACCATTCCAG,,,3.1,21,16195822,diploid,other,pilot,0,TOP,TCACTTGCTCCTGAGTCTCGTGTGCCTGCGCATTCATCTGTACCTTCCACACCATTCCAG[A/G]GTGTTCTACTAACTGGTCCTTTANNNNNNNNNNNNNNNNNNNNNNNNNNNNNNNNNNNNN,TCACTTGCTCCTGAGTCTCGTGTGCCTGCGCATTCATCTGTACCTTCCACACCATTCCAG[A/G]GTGTTCTACTAACTGGTCCTTTANNNNNNNNNNNNNNNNNNNNNN…
DU439106_694.1-0_B_F_1560766734,DU439106_694.1,BOT,[T/C],0045743489,TCAGGGACCAATTCTGACAAAAGACAGGATGGCTATGAACTGACTTCTTC,,,3.1,2,196487903,diploid,other,pilot,0,BOT,GACCCTACATTCAGGGACCAATTCTGACAAAAGACAGGATGGCTATGAACTGACTTCTTC[T/C]TTGGATTTTGGAATGATGCTGAATGCTTCATTGCCTTCCATTCAGAATGATTCTAGGCCA,TGGCCTAGAATCATTCTGAATGGAAGGCAATGAAGCATTCAGCATCATTCCAAAATCCAA[A/G]GAAGAAGTCAGTTCATAGCCATCCTGTCTTTTGTCAGAATTGGTC…
DU439495_141.1-0_B_R_1560805674,DU439495_141.1,BOT,[T/C],0025754384,ACGAAGAGCCAGTTAGATGCAAAGAGACAAAGATGCCAAGCGGAGACGGG,,,3.1,15,80804015,diploid,other,pilot,0,BOT,ACAAGGTGTCACGAAGAGCCAGTTAGATGCAAAGAGACAAAGATGCCAAGCGGAGACGGG[T/C]CAAGAAATCTCAGCTCTAGAAAGGGTGGAGNNNNNNNNNNNNNNNNNNNNNNNNNNNNNN,NNNNNNNNNNNNNNNNNNNNNNNNNNNNNNCTCCACCCTTTCTAGAGCTGAGATTTCTTG[A/G]CCCGTCTCCGCTTGGCATCTTTGTCTCTTTGCATCTAACTGGCTC…
DU439658_410.1-0_B_R_1560754680,DU439658_410.1,BOT,[T/C],0063748484,AAATTCCACAGTAAGAGCCAACATCACCCATTTGCTTCCAAAGCAGAAAG,,,3.1,6,55376968,diploid,other,pilot,0,BOT,TTCTTTGAACAAATTCCACAGTAAGAGCCAACATCACCCATTTGCTTCCAAAGCAGAAAG[T/C]AATTATCATCACAATTAGCTTTTACAAAGATGCACATTTTCTTTATGGCATTGCTTCTCA,TGAGAAGCAATGCCATAAAGAAAATGTGCATCTTTGTAAAAGCTAATTGTGATGATAATT[A/G]CTTTCTGCTTTGGAAGCAAATGGGTGATGTTGGCTCTTACTGTGGA…
DU439696_403.1-0_T_F_1560843007,DU439696_403.1,TOP,[A/G],0072609398,TGTCTGGTCACTTGATATGTATACTGAGAGTCTATAAGCTGACTGGCAAC,,,3.1,X,29888290,diploid,other,pilot,0,TOP,TCAGAAGGAATGTCTGGTCACTTGATATGTATACTGAGAGTCTATAAGCTGACTGGCAAC[A/G]GTGTCGAGCCTAATTACTATACTCCATAGGCGATGTATATTCCATGCAAACTGAGTAACT,TCAGAAGGAATGTCTGGTCACTTGATATGTATACTGAGAGTCTATAAGCTGACTGGCAAC[A/G]GTGTCGAGCCTAATTACTATACTCCATAGGCGATGTATATTCCATG…
DU440434_247.1-0_B_R_1560779654,DU440434_247.1,BOT,[T/G],0015765454,TATGTTCAAGTAGGGATTGTGGTGGAAGAGTGCTGACGGTCATGCCTAAA,,,3.1,4,2036361,diploid,other,pilot,0,BOT,CTAACCTGTGTATGTTCAAGTAGGGATTGTGGTGGAAGAGTGCTGACGGTCATGCCTAAA[T/G]GCATGCAATGATGAGTGTCCAAGGAAGGAACATGCTCTCTTGTCAAGACTTTTCTTCTGC,GCAGAAGAAAAGTCTTGACAAGAGAGCATGTTCCTTCCTTGGACACTCATCATTGCATGC[A/C]TTTAGGCATGACCGTCAGCACTCTTCCACCACAATCCCTACTTGAAC…
DU440765_491.1-0_B_F_1560835670,DU440765_491.1,BOT,[T/C],0067772310,GGGGGAAGTGGTGGCAGTGAGGTGTCTTGGGCTTGTGTTTTAAATTGTGC,,,3.1,18,60343259,diploid,other,pilot,0,TOP,CCAAAAGAGGAACACTAATTGCAGAACTAACTTTAACTGAAACTATATAGCACAATATAC[A/G]GCACAATTTAAAACACAAGCCCAAGACACCTCACTGCCACCACTTCCCCCCAAAAGGAAC,CCAAAAGAGGAACACTAATTGCAGAACTAACTTTAACTGAAACTATATAGCACAATATAC[A/G]GCACAATTTAAAACACAAGCCCAAGACACCTCACTGCCACCACTT…
DU441144_323.1-0_T_F_1560767589,DU441144_323.1,TOP,[A/G],0023785478,CAAATTCCCTGTGCTCCCCCAGATCTCTCCTCTACTTCTGGCTAAGGAGG,,,3.1,2,101709271,diploid,other,pilot,0,TOP,TACCTTCCTGCAAATTCCCTGTGCTCCCCCAGATCTCTCCTCTACTTCTGGCTAAGGAGG[A/G]GCTGGCAAGTAGGTGGCCGCATGCCTGAGTGGCTCGGGTGATAAACCTCATAGTTATTTT,TACCTTCCTGCAAATTCCCTGTGCTCCCCCAGATCTCTCCTCTACTTCTGGCTAAGGAGG[A/G]GCTGGCAAGTAGGTGGCCGCATGCCTGAGTGGCTCGGGTGATAAA…
DU441304_232.1-0_B_F_1560738234,DU441304_232.1,BOT,[T/C],0045606310,ACTCTACCCGGAACTTTTCCTAACAGCCGCAGGAAAAGCCTTGCTCTGGG,,,3.1,1,3124748,diploid,other,pilot,0,BOT,TGCCATCTCTACTCTACCCGGAACTTTTCCTAACAGCCGCAGGAAAAGCCTTGCTCTGGG[T/C]GCTTCTGCCGAATCACCTTCTGCTCCCCCACTTGGGGCCAGCACACTGGGAACCACCCAC,GTGGGTGGTTCCCAGTGTGCTGGCCCCAAGTGGGGGAGCAGAAGGTGATTCGGCAGAAGC[A/G]CCCAGAGCAAGGCTTTTCCTGCGGCTGTTAGGAAAAGTTCCGGGTAG…
DU442221_261.1-0_T_F_1560822473,DU442221_261.1,TOP,[A/G],0072675350,GTCTGGGAAGTAGGGAGGATGGACAGGATGCAGGTAGAGATGGAGACAGT,,,3.1,24,33343695,diploid,other,pilot,0,TOP,NGGAGGATGTGTCTGGGAAGTAGGGAGGATGGACAGGATGCAGGTAGAGATGGAGACAGT[A/G]GGAGGAACAGCTATCTGGTAGCATCCCCAAGCTTCCCTTGAACCTGATGGCTTCCAGCAC,NGGAGGATGTGTCTGGGAAGTAGGGAGGATGGACAGGATGCAGGTAGAGATGGAGACAGT[A/G]GGAGGAACAGCTATCTGGTAGCATCCCCAAGCTTCCCTTGAACCT…
DU442373_141.1-0_B_F_1560797072,DU442373_141.1,BOT,[T/C],0073626355,GGAATTTGCTGAAGCCAAAAGTTCGAGGTGGTTTTGGAGAAGACAAGCAC,,,3.1,20,48673739,diploid,other,pilot,0,BOT,GGGAACTACAGGAATTTGCTGAAGCCAAAAGTTCGAGGTGGTTTTGGAGAAGACAAGCAC[T/C]TGTCCAGATTGTGCAACCGGAAGTGCGGCNNNNNNNNNNNNNNNNNNNNNNNNNNNNNNN,NNNNNNNNNNNNNNNNNNNNNNNNNNNNNNNGCCGCACTTCCGGTTGCACAATCTGGACA[A/G]GTGCTTGTCTTCTCCAAAACCACCTCGAACTTTTGGCTTCAGCAA…
DU442796_339.1-0_B_R_1560759742,DU442796_339.1,BOT,[T/C],0043756497,ATAACCCTCACTTAGTGATTTCCACCCTATCCCACCCCTATGACAATAGC,,,3.1,2,38134680,diploid,other,pilot,0,TOP,ACCTTCTGTATCCCTCTAACTTCCATAACCTGGAACTTGAGAGCCCATGGAAAGGCTCTG[A/G]GCTATTGTCATAGGGGTGGGATAGGGTGGAAATCACTAAGTGAGGGTTATTTGAGTCTTG,ACCTTCTGTATCCCTCTAACTTCCATAACCTGGAACTTGAGAGCCCATGGAAAGGCTCTG[A/G]GCTATTGTCATAGGGGTGGGATAGGGTGGAAATCACTAAGTGAGGG…
DU443720_334.1-0_T_R_1560845501,DU443720_334.1,TOP,[A/G],0063677484,CCCTGGGACTTCAGCCTCTTTCTCACTGGACAGCCTCTTCTTCCTTCACA,,,3.1,24,41290265,diploid,other,pilot,0,TOP,CCTGGCCTCTCCCTGGGACTTCAGCCTCTTTCTCACTGGACAGCCTCTTCTTCCTTCACA[A/G]CCCGGCCTCCCAGCACGGTCCCTTCTTCCATGAAGTCCTCCAGGCTCCCCTCGCCGGGGC,CCTGGCCTCTCCCTGGGACTTCAGCCTCTTTCTCACTGGACAGCCTCTTCTTCCTTCACA[A/G]CCCGGCCTCCCAGCACGGTCCCTTCTTCCATGAAGTCCTCCAGGC…
DU444331_345.1-0_T_F_1560790235,DU444331_345.1,TOP,[A/G],0018754302,ACCACTCTTAGGAAATATCTCTGGGAAGACTGCTCTGGGCCTTCTTTGTA,,,3.1,5,106201408,diploid,other,pilot,0,TOP,TTATTTATTGACCACTCTTAGGAAATATCTCTGGGAAGACTGCTCTGGGCCTTCTTTGTA[A/G]AGAAAGGACAAAATGCCTCTGGAGAGAAGTCCACAATCATAAAATCACAAATTAAGAATT,TTATTTATTGACCACTCTTAGGAAATATCTCTGGGAAGACTGCTCTGGGCCTTCTTTGTA[A/G]AGAAAGGACAAAATGCCTCTGGAGAGAAGTCCACAATCATAAAAT…
DU444709_372.1-0_T_F_1560783213,DU444709_372.1,TOP,[A/G],0050679312,GTATGAGTCAGCCCTTTGACTCCCCAGGGCCAATTCTTCAAAAGCTACAG,,,3.1,5,55516282,diploid,other,pilot,0,TOP,TCTTCTTAATGTATGAGTCAGCCCTTTGACTCCCCAGGGCCAATTCTTCAAAAGCTACAG[A/G]ATTAGCATCTATAGATTTCCATTTGGCTTTTATCATCACAGAGGAGGGTTAGCCATACAC,TCTTCTTAATGTATGAGTCAGCCCTTTGACTCCCCAGGGCCAATTCTTCAAAAGCTACAG[A/G]ATTAGCATCTATAGATTTCCATTTGGCTTTTATCATCACAGAGGAG…
DU445317_142.1_ilmnrep1-0_T_R_2747564818,DU445317_142.1,TOP,[C/G],0069750426,GCTATCTGAAAAATGTTAATTCATTCGACTCATACCTGGACTTTGGGAAC,0010784315,GCTATCTGAAAAATGTTAATTCATTCGACTCATACCTGGACTTTGGGAAG,3.1,14,42183815,diploid,other,pilot,0,TOP,TCGTTCCTAATGCTATCTGAAAAATGTTAATTCATTCGACTCATACCTGGACTTTGGGAA[C/G]AGAATTCTTTCCTAAAATGTGTCTATGGAGTTTCCTATTCAAAAAAGTNTGTTTCAATGT,TCGTTCCTAATGCTATCTGAAAAATGTTAATTCATTCGACT…
DU446051_252.1-0_B_F_1560845580,DU446051_252.1,BOT,[T/A],0030642372,TTCAGTGATCCCTCAGCAAACTAAAAAATCTGCTGTCATTTTAAGGCATT,0073767497,TTCAGTGATCCCTCAGCAAACTAAAAAATCTGCTGTCATTTTAAGGCATA,3.1,2,43340921,diploid,other,pilot,0,BOT,CTATATCCACATTCAGTGATCCCTCAGCAAACTAAAAAATCTGCTGTCATTTTAAGGCAT[A/T]AAATTCTCCTTGGCAGCATTAACCAGATGAGATTTTGGTGAAGTTCCTTATCTTGCTGGG,CCCAGCAAGATAAGGAACTTCACCAAAATCTCATCTGGTTAATGCTGCCAA…
DU446213_412.1-0_B_F_1560784570,DU446213_412.1,BOT,[T/C],0048628466,CTATTTCCTGCTGTTTGTGGACACTCTGATGACCACAGGCAAAACTATAA,,,3.1,5,12323397,diploid,other,pilot,0,BOT,ACCCTGACTTCTATTTCCTGCTGTTTGTGGACACTCTGATGACCACAGGCAAAACTATAA[T/C]TTAAGGTTTTATTTTCCTATGTATATAAAGACCTCCTCTTTCTAAATCAAACATTTCTTA,TAAGAAATGTTTGATTTAGAAAGAGGAGGTCTTTATATACATAGGAAAATAAAACCTTAA[A/G]TTATAGTTTTGCCTGTGGTCATCAGAGTGTCCACAAACAGCAGGAA…
DU446704_339.1-0_T_R_1560771869,DU446704_339.1,TOP,[A/G],0048803425,GCCAGATCAGAAAAAACCTTTAGCTGTCTCAGAGATGCAAGTCCTGGCTT,,,3.1,10,21584008,diploid,other,pilot,0,TOP,GGAATTGGCAGCCAGATCAGAAAAAACCTTTAGCTGTCTCAGAGATGCAAGTCCTGGCTT[A/G]AACTNNNNNNNNNNNNNNNNNNNNNNNNNNNNNNNNNNNNNNNNNNNNNNNNNNNNNNNN,GGAATTGGCAGCCAGATCAGAAAAAACCTTTAGCTGTCTCAGAGATGCAAGTCCTGGCTT[A/G]AACTNNNNNNNNNNNNNNNNNNNNNNNNNNNNNNNNNNNNNNNNN…
DU446965_356.1-0_T_F_1560780081,DU446965_356.1,TOP,[A/G],0058699491,TCTTTGTGTGTCTTTAGTAAAAGTTCTTGTCCATAGCCAGTGCCTATTAA,,,3.1,4,102118865,diploid,other,pilot,0,TOP,GTGTCCAATCTCTTTGTGTGTCTTTAGTAAAAGTTCTTGTCCATAGCCAGTGCCTATTAA[A/G]TATGTTTGGATCAAAATAAGGCTGAGTTATACAGGATTAGGCAGTAATGGATTCTTATGT,GTGTCCAATCTCTTTGTGTGTCTTTAGTAAAAGTTCTTGTCCATAGCCAGTGCCTATTAA[A/G]TATGTTTGGATCAAAATAAGGCTGAGTTATACAGGATTAGGCAGT…
[truncated: 64,315 more rows]

## Sheet: S7
Table S7: Fragment sizes and primers used in HRM qPCR for genotyping of SNP markers in four ovine chromosomes (OAR).
SNP ID	Forward primer (5’-3’)	Reverse primer (5’-3’)	Fragment size (bp)
[truncated: 4 more rows]
